# Supplementary material for: Crystal structure of (E)-2-hy­droxy-1,2-di­phenyl­ethan-1-one oxime
Source: Acta Crystallogr E Crystallogr Commun. 2017 Jun 20;73(Pt 7):1062–5. doi: 10.1107/S2056989017008866 (PMC5499291; doi:10.1107/S2056989017008866)
Supplement: Supplementary file 1 [file e-73-01062-sup1.cif]

##############################################################################
#                                                                            #
# This CIF contains the data in a paper accepted for publication in          #
# Acta Crystallographica Section E. It conforms to the requirements of       #
# Notes for Authors for Acta Crystallographica Section E, and has been       #
# peer reviewed under the auspices of the IUCr Commission on Journals.       #
#                                                                            #
# Full details of the Crystallographic Information File format               #
# are given in the paper "The Crystallographic Information File (CIF):       #
# a New Standard Archive File for Crystallography" by S. R. Hall, F. H.      #
# Allen and I. D. Brown [Acta Cryst. (1991), A47, 655-685].                  #
#                                                                            #
# The current version of the core CIF dictionary is obtainable from          #
# ftp://ftp.iucr.org/pub/cif_core.dic.                                       #
#                                                                            #
# Software is freely available for graphical display of the structure(s)     #
# in this CIF. For information consult the CIF software page                 #
# http://www.iucr.org/resources/cif/software.                                #
#                                                                            #
# This file may be used for bona fide research purposes within the           #
# scientific community so long as proper attribution is given to the journal # 
# article from which it was obtained.                                        #
#                                                                            #
##############################################################################
data_I
_audit_creation_method     'SHELXL-2014/7'
_journal_date_recd_electronic     2017-06-01
_journal_date_accepted     2017-06-14
_journal_name_full     'Acta Crystallographica, Section E'
_journal_year     2017
_journal_volume     73
_journal_issue      7
_journal_page_first     1062
_journal_page_last     1065
_journal_paper_category     GO
_journal_paper_doi     10.1107/S2056989017008866
_journal_coeditor_code     WM5397
_publ_contact_author_name     'Hans Reuter'
_publ_contact_author_address
;
Institute of Chemistry of New Materials
University of Osnabr\"uck
Barbarastrasse 7
49069 Osnabr\"uck
Germany
;
_publ_contact_author_email     hreuter@uos.de
_publ_contact_author_fax     ?
_publ_contact_author_phone     ?
_publ_section_title
;
Crystal structure of (<i>E</i>)-2-hydroxy-1,2-diphenylethan-1-one oxime
;
loop_
    _publ_author_name
    _publ_author_footnote
    _publ_author_address
    'Reuter, Hans' .
;
Institute of Chemistry of New Materials
University of Osnabr\"uck
Barbarastrasse 7
49069 Osnabr\"uck
Germany
;
    'Okio, Coco K.Y.A.' .
;
Departamento de Qu\'imica
Facultad de Ciencias
Universidad Nacional de Colombia
Carerra 30 No 45-03
Bogot\'a
Colombia
;
_publ_section_synopsis
;
The H atom of the oxime moiety is equally disordered over two positions, giving
rise to two equivalent hydrogen bonds between adjacent molecules.
;
_chemical_name_systematic
;
(<i>E</i>)-2-Hydroxy-1,2-diphenylethan-1-one oxime
;
_chemical_name_common     ?
_chemical_formula_moiety     'C14 H13 N O2'
_chemical_formula_sum     'C14 H13 N O2'
_chemical_formula_iupac     'C14 H13 N O2'
_chemical_formula_weight     227.25
_chemical_melting_point     ?
_shelx_space_group_comment
;
The symmetry employed for this shelxl refinement is uniquely defined
by the following loop, which should always be used as a source of
symmetry information in preference to the above space-group names.
They are only intended as comments.
;
_space_group_crystal_system     monoclinic
_space_group_name_H-M_alt     'C 2/c'
_space_group_name_Hall     '-C 2yc'
loop_
    _space_group_symop_operation_xyz
    'x, y, z'
    '-x, y, -z+1/2'
    'x+1/2, y+1/2, z'
    '-x+1/2, y+1/2, -z+1/2'
    '-x, -y, -z'
    'x, -y, z-1/2'
    '-x+1/2, -y+1/2, -z'
    'x+1/2, -y+1/2, z-1/2'
_cell_length_a     24.1434(9)
_cell_length_b     10.5348(4)
_cell_length_c     8.9006(4)
_cell_angle_alpha     90
_cell_angle_beta     93.042(2)
_cell_angle_gamma     90
_cell_volume     2260.64(16)
_cell_formula_units_Z     8
_cell_measurement_reflns_used     1932
_cell_measurement_theta_min     3.08
_cell_measurement_theta_max     24.43
_cell_measurement_temperature     100(2)
_exptl_crystal_description     block
_exptl_crystal_colour     colourless
_exptl_crystal_size_max     0.370
_exptl_crystal_size_mid     0.322
_exptl_crystal_size_min     0.114
_exptl_crystal_density_diffrn     1.335
_exptl_crystal_density_meas     ?
_exptl_crystal_density_method     ?
_exptl_crystal_F_000     960
_exptl_absorpt_coefficient_mu     0.090
_exptl_absorpt_correction_type     multi-scan
_exptl_absorpt_process_details
;
(<i>SADABS</i>; Bruker, 2009)
;
_shelx_estimated_absorpt_T_min     0.968
_shelx_estimated_absorpt_T_max     0.990
_exptl_absorpt_correction_T_min     0.968
_exptl_absorpt_correction_T_max     0.990
_diffrn_ambient_temperature     100(2)
_diffrn_radiation_type     MoK\a
_diffrn_radiation_wavelength     0.71073
_diffrn_measurement_device_type     'Bruker APEXII CCD'
_diffrn_measurement_method     '\f and \w scans'
_diffrn_detector_area_resol_mean     ?
_diffrn_reflns_number     50071
_diffrn_reflns_av_R_equivalents     0.0425
_diffrn_reflns_theta_min     2.110
_diffrn_reflns_theta_max     25.000
_diffrn_reflns_theta_full     25.000
_diffrn_measured_fraction_theta_max     1.000
_diffrn_measured_fraction_theta_full     1.000
_diffrn_reflns_limit_h_min     -28
_diffrn_reflns_limit_h_max     28
_diffrn_reflns_limit_k_min     -12
_diffrn_reflns_limit_k_max     12
_diffrn_reflns_limit_l_min     -10
_diffrn_reflns_limit_l_max     10
_refine_special_details     ?
_reflns_number_total     2005
_reflns_number_gt     1765
_reflns_threshold_expression     'I > 2\s(I)'
_refine_ls_structure_factor_coef     Fsqd
_refine_ls_matrix_type     full
_refine_ls_R_factor_all     0.0416
_refine_ls_R_factor_gt     0.0358
_refine_ls_wR_factor_gt     0.0840
_refine_ls_wR_factor_ref     0.0876
_refine_ls_goodness_of_fit_ref     1.076
_refine_ls_restrained_S_all     1.076
_refine_ls_number_reflns     2005
_refine_ls_number_parameters     157
_refine_ls_number_restraints     0
_refine_ls_hydrogen_treatment     constr
_refine_ls_weighting_scheme     calc
_refine_ls_weighting_details
              'w=1/[\s^2^(Fo^2^)+(0.0361P)^2^+2.1083P] where P=(Fo^2^+2Fc^2^)/3'
_atom_sites_solution_hydrogens     mixed
_atom_sites_solution_primary     ?
_atom_sites_solution_secondary     ?
_refine_ls_shift/su_max     0.000
_refine_ls_shift/su_mean     0.000
_refine_diff_density_max     0.224
_refine_diff_density_min     -0.184
_refine_ls_extinction_method     none
_refine_ls_extinction_coef     .
loop_
    _atom_type_symbol
    _atom_type_description
    _atom_type_scat_dispersion_real
    _atom_type_scat_dispersion_imag
    _atom_type_scat_source
    'C' 'C' 0.0033 0.0016
                         'International Tables Vol C Tables 4.2.6.8 and 6.1.1.4'
    'H' 'H' 0.0000 0.0000
                         'International Tables Vol C Tables 4.2.6.8 and 6.1.1.4'
    'N' 'N' 0.0061 0.0033
                         'International Tables Vol C Tables 4.2.6.8 and 6.1.1.4'
    'O' 'O' 0.0106 0.0060
                         'International Tables Vol C Tables 4.2.6.8 and 6.1.1.4'
_computing_data_collection
;
APEX2 (Bruker, 2009)
;
_computing_cell_refinement
;
SAINT (Bruker, 2009)
;
_computing_data_reduction
;
SAINT (Bruker, 2009)
;
_computing_structure_solution
;
SHELXS97 (Sheldrick, 2008)
;
_computing_structure_refinement
;
SHELXL2014 (Sheldrick, 2015)
;
_computing_molecular_graphics
;
DIAMOND (Brandenburg, 2006) and Mercury (Macrae et al., 2006)
;
_computing_publication_material
;
SHELXL2014 (Sheldrick, 2015)
;
loop_
    _atom_site_type_symbol
    _atom_site_label
    _atom_site_fract_x
    _atom_site_fract_y
    _atom_site_fract_z
    _atom_site_U_iso_or_equiv
    _atom_site_adp_type
    _atom_site_calc_flag
    _atom_site_occupancy
    _atom_site_disorder_assembly
    _atom_site_disorder_group
    O O1 0.43413(4) 0.17890(9) 0.80605(10) 0.0241(2) Uani d 1 . .
    H H1 0.4693 0.1776 0.8619 0.029(3) Uiso d 1 . .
    C C1 0.41037(6) 0.14256(12) 0.55975(15) 0.0203(3) Uani d 1 . .
    N N1 0.44993(5) 0.16404(11) 0.65751(12) 0.0214(3) Uani d 1 . .
    O O2 0.48687(4) 0.10235(9) 0.40164(11) 0.0252(3) Uani d 1 . .
    H H3 0.4938 0.0231 0.4524 0.029(3) Uiso d 0.5 . .
    H H4 0.4959 0.0973 0.2981 0.029(3) Uiso d 0.5 . .
    C C2 0.42878(6) 0.12695(13) 0.39955(15) 0.0217(3) Uani d 1 . .
    H H2 0.4086 0.0531 0.3519 0.029(3) Uiso calc 1 . .
    C C11 0.35015(6) 0.13354(13) 0.58375(15) 0.0210(3) Uani d 1 . .
    C C12 0.31705(6) 0.04617(14) 0.50248(16) 0.0253(3) Uani d 1 . .
    H H12 0.3332 -0.0072 0.4307 0.0306(19) Uiso calc 1 . .
    C C13 0.26100(6) 0.03627(15) 0.52511(17) 0.0302(4) Uani d 1 . .
    H H13 0.2391 -0.0245 0.4700 0.0306(19) Uiso calc 1 . .
    C C14 0.23671(6) 0.11432(16) 0.62737(17) 0.0311(4) Uani d 1 . .
    H H14 0.1982 0.1071 0.6432 0.0306(19) Uiso calc 1 . .
    C C15 0.26863(6) 0.20283(15) 0.70637(17) 0.0283(3) Uani d 1 . .
    H H15 0.2518 0.2576 0.7755 0.0306(19) Uiso calc 1 . .
    C C16 0.32497(6) 0.21281(14) 0.68598(16) 0.0247(3) Uani d 1 . .
    H H16 0.3466 0.2738 0.7417 0.0306(19) Uiso calc 1 . .
    C C21 0.41529(5) 0.24451(14) 0.30732(15) 0.0223(3) Uani d 1 . .
    C C22 0.43786(6) 0.36078(15) 0.34820(17) 0.0292(3) Uani d 1 . .
    H H22 0.4627 0.3671 0.4344 0.040(2) Uiso calc 1 . .
    C C23 0.42453(7) 0.46786(16) 0.2644(2) 0.0373(4) Uani d 1 . .
    H H23 0.4397 0.5478 0.2940 0.040(2) Uiso calc 1 . .
    C C24 0.38915(7) 0.45886(17) 0.13770(19) 0.0402(4) Uani d 1 . .
    H H24 0.3797 0.5327 0.0807 0.040(2) Uiso calc 1 . .
    C C25 0.36771(7) 0.34293(18) 0.09425(18) 0.0404(4) Uani d 1 . .
    H H25 0.3440 0.3362 0.0059 0.040(2) Uiso calc 1 . .
    C C26 0.38058(6) 0.23623(16) 0.17912(17) 0.0312(4) Uani d 1 . .
    H H26 0.3654 0.1564 0.1491 0.040(2) Uiso calc 1 . .
loop_
    _atom_site_aniso_label
    _atom_site_aniso_U_11
    _atom_site_aniso_U_22
    _atom_site_aniso_U_33
    _atom_site_aniso_U_12
    _atom_site_aniso_U_13
    _atom_site_aniso_U_23
    O1 0.0247(5) 0.0303(6) 0.0176(5) 0.0021(4) 0.0046(4) -0.0010(4)
    C1 0.0231(7) 0.0159(7) 0.0221(7) 0.0033(5) 0.0038(5) 0.0023(5)
    N1 0.0240(6) 0.0217(6) 0.0189(6) 0.0021(5) 0.0057(5) -0.0002(5)
    O2 0.0211(5) 0.0259(5) 0.0292(5) 0.0051(4) 0.0078(4) 0.0033(4)
    C2 0.0185(7) 0.0234(7) 0.0236(7) 0.0017(5) 0.0041(5) -0.0008(6)
    C11 0.0230(7) 0.0209(7) 0.0194(7) 0.0025(5) 0.0037(5) 0.0051(5)
    C12 0.0273(8) 0.0258(8) 0.0230(7) 0.0027(6) 0.0029(6) 0.0014(6)
    C13 0.0256(8) 0.0347(9) 0.0301(8) -0.0045(6) -0.0001(6) 0.0031(7)
    C14 0.0224(8) 0.0421(9) 0.0292(8) 0.0007(7) 0.0052(6) 0.0090(7)
    C15 0.0266(8) 0.0332(8) 0.0259(8) 0.0060(6) 0.0084(6) 0.0035(6)
    C16 0.0268(8) 0.0245(7) 0.0232(7) 0.0024(6) 0.0043(6) 0.0022(6)
    C21 0.0209(7) 0.0265(8) 0.0203(7) 0.0057(6) 0.0081(5) 0.0002(6)
    C22 0.0269(8) 0.0314(8) 0.0297(8) 0.0012(6) 0.0051(6) 0.0027(7)
    C23 0.0397(9) 0.0274(9) 0.0465(10) 0.0026(7) 0.0177(8) 0.0054(7)
    C24 0.0503(10) 0.0395(10) 0.0325(9) 0.0225(8) 0.0189(8) 0.0163(8)
    C25 0.0478(10) 0.0527(11) 0.0206(8) 0.0244(9) 0.0007(7) 0.0016(7)
    C26 0.0346(8) 0.0353(9) 0.0239(8) 0.0095(7) 0.0028(6) -0.0052(7)
_geom_special_details
;
 All esds (except the esd in the dihedral angle between two l.s. planes)
 are estimated using the full covariance matrix.  The cell esds are taken
 into account individually in the estimation of esds in distances, angles
 and torsion angles; correlations between esds in cell parameters are only
 used when they are defined by crystal symmetry.  An approximate (isotropic)
 treatment of cell esds is used for estimating esds involving l.s. planes.
;
loop_
    _geom_bond_atom_site_label_1
    _geom_bond_atom_site_label_2
    _geom_bond_site_symmetry_2
    _geom_bond_distance
    _geom_bond_publ_flag
    O1 N1 . 1.4040(10)
                     yes
    O1 H1 . 0.9600 ?
    C1 N1 . 1.278(2) yes
    C1 C11 . 1.484(2) ?
    C1 C2 . 1.525(2) yes
    O2 C2 . 1.425(2) yes
    O2 H3 . 0.9600 ?
    O2 H4 . 0.9600 ?
    C2 C21 . 1.512(2) ?
    C2 H2 . 1.0000 ?
    C11 C12 . 1.396(2) ?
    C11 C16 . 1.398(2) ?
    C12 C13 . 1.383(2) ?
    C12 H12 . 0.9500 ?
    C13 C14 . 1.380(2) ?
    C13 H13 . 0.9500 ?
    C14 C15 . 1.378(2) ?
    C14 H14 . 0.9500 ?
    C15 C16 . 1.386(2) ?
    C15 H15 . 0.9500 ?
    C16 H16 . 0.9500 ?
    C21 C22 . 1.381(2) ?
    C21 C26 . 1.382(2) ?
    C22 C23 . 1.381(2) ?
    C22 H22 . 0.9500 ?
    C23 C24 . 1.382(3) ?
    C23 H23 . 0.9500 ?
    C24 C25 . 1.374(3) ?
    C24 H24 . 0.9500 ?
    C25 C26 . 1.380(2) ?
    C25 H25 . 0.9500 ?
    C26 H26 . 0.9500 ?
loop_
    _geom_angle_atom_site_label_1
    _geom_angle_atom_site_label_2
    _geom_angle_atom_site_label_3
    _geom_angle_site_symmetry_1
    _geom_angle_site_symmetry_3
    _geom_angle
    _geom_angle_publ_flag
    N1 O1 H1 . . 102.1 ?
    N1 C1 C11 . . 128.03(12) ?
    N1 C1 C2 . . 114.30(10)
                          yes
    C11 C1 C2 . . 117.70(10)
                           yes
    C1 N1 O1 . . 115.50(10)
                          yes
    C2 O2 H3 . . 108.1 ?
    C2 O2 H4 . . 105.7 ?
    H3 O2 H4 . . 111.2 ?
    O2 C2 C21 . . 109.84(11) ?
    O2 C2 C1 . . 110.10(10)
                          yes
    C21 C2 C1 . . 110.75(11) ?
    O2 C2 H2 . . 108.7 ?
    C21 C2 H2 . . 108.7 ?
    C1 C2 H2 . . 108.7 ?
    C12 C11 C16 . . 118.33(13) ?
    C12 C11 C1 . . 120.41(12) ?
    C16 C11 C1 . . 121.26(13) ?
    C13 C12 C11 . . 120.81(13) ?
    C13 C12 H12 . . 119.6 ?
    C11 C12 H12 . . 119.6 ?
    C14 C13 C12 . . 120.31(14) ?
    C14 C13 H13 . . 119.8 ?
    C12 C13 H13 . . 119.8 ?
    C15 C14 C13 . . 119.58(14) ?
    C15 C14 H14 . . 120.2 ?
    C13 C14 H14 . . 120.2 ?
    C14 C15 C16 . . 120.70(14) ?
    C14 C15 H15 . . 119.6 ?
    C16 C15 H15 . . 119.6 ?
    C15 C16 C11 . . 120.25(14) ?
    C15 C16 H16 . . 119.9 ?
    C11 C16 H16 . . 119.9 ?
    C22 C21 C26 . . 119.12(14) ?
    C22 C21 C2 . . 120.85(13) ?
    C26 C21 C2 . . 120.02(13) ?
    C23 C22 C21 . . 120.32(15) ?
    C23 C22 H22 . . 119.8 ?
    C21 C22 H22 . . 119.8 ?
    C22 C23 C24 . . 120.07(16) ?
    C22 C23 H23 . . 120.0 ?
    C24 C23 H23 . . 120.0 ?
    C25 C24 C23 . . 119.88(15) ?
    C25 C24 H24 . . 120.1 ?
    C23 C24 H24 . . 120.1 ?
    C24 C25 C26 . . 119.95(16) ?
    C24 C25 H25 . . 120.0 ?
    C26 C25 H25 . . 120.0 ?
    C25 C26 C21 . . 120.62(16) ?
    C25 C26 H26 . . 119.7 ?
    C21 C26 H26 . . 119.7 ?
loop_
    _geom_torsion_atom_site_label_1
    _geom_torsion_atom_site_label_2
    _geom_torsion_atom_site_label_3
    _geom_torsion_atom_site_label_4
    _geom_torsion_site_symmetry_1
    _geom_torsion_site_symmetry_2
    _geom_torsion_site_symmetry_3
    _geom_torsion_site_symmetry_4
    _geom_torsion
    _geom_torsion_publ_flag
    C11 C1 N1 O1 . . . . 1.1(2) ?
    C2 C1 N1 O1 . . . . 179.96(10) ?
    N1 C1 C2 O2 . . . . 17.34(16) ?
    C11 C1 C2 O2 . . . . -163.64(11) ?
    N1 C1 C2 C21 . . . . -104.31(14) ?
    C11 C1 C2 C21 . . . . 74.72(15) ?
    N1 C1 C11 C12 . . . . -143.31(15) ?
    C2 C1 C11 C12 . . . . 37.82(18) ?
    N1 C1 C11 C16 . . . . 37.6(2) ?
    C2 C1 C11 C16 . . . . -141.28(13) ?
    C16 C11 C12 C13 . . . . -1.5(2) ?
    C1 C11 C12 C13 . . . . 179.39(13) ?
    C11 C12 C13 C14 . . . . 0.9(2) ?
    C12 C13 C14 C15 . . . . 0.3(2) ?
    C13 C14 C15 C16 . . . . -1.1(2) ?
    C14 C15 C16 C11 . . . . 0.5(2) ?
    C12 C11 C16 C15 . . . . 0.8(2) ?
    C1 C11 C16 C15 . . . . 179.89(13) ?
    O2 C2 C21 C22 . . . . -61.09(16) ?
    C1 C2 C21 C22 . . . . 60.68(16) ?
    O2 C2 C21 C26 . . . . 118.01(14) ?
    C1 C2 C21 C26 . . . . -120.23(14) ?
    C26 C21 C22 C23 . . . . 1.9(2) ?
    C2 C21 C22 C23 . . . . -178.96(13) ?
    C21 C22 C23 C24 . . . . -1.0(2) ?
    C22 C23 C24 C25 . . . . -0.7(2) ?
    C23 C24 C25 C26 . . . . 1.4(2) ?
    C24 C25 C26 C21 . . . . -0.5(2) ?
    C22 C21 C26 C25 . . . . -1.2(2) ?
    C2 C21 C26 C25 . . . . 179.69(13) ?
loop_
    _geom_hbond_atom_site_label_D
    _geom_hbond_atom_site_label_H
    _geom_hbond_atom_site_label_A
    _geom_hbond_site_symmetry_A
    _geom_hbond_distance_DH
    _geom_hbond_distance_HA
    _geom_hbond_distance_DA
    _geom_hbond_angle_DHA
    O1 H1 N1 2_656 0.96 1.97 2.805(2) 143.7
    O2 H3 O2 5_656 0.96 1.89 2.829(2) 163.8
    O2 H4 O2 2_655 0.96 1.85 2.806(2) 175.2
_shelx_hkl_file
;
  -2   0   0    0.20    0.20
  -2   0   0   -0.10    0.20
   4   0   0  508.05   16.60
   4   0   0  469.35   16.60
   4   0   0  505.25   17.00
   4   0   0  481.45   16.70
   4   0   0  479.05   16.70
   4   0   0  489.45   16.70
   4   0   0  474.75   17.00
   4   0   0  534.05   17.00
   4   0   0  471.25   16.70
  -4   0   0  489.75   17.10
   4   0   0  454.25   16.60
  -4   0   0  446.86   16.60
  -4   0   0  493.65   16.60
  -4   0   0  466.55   16.50
  -4   0   0  520.65   17.10
  -4   0   0  470.45   17.00
  -4   0   0  464.05   16.70
   4   0   0  464.45   16.70
   4   0   0  490.85   16.70
   6   0   0 4435.16  148.89
   6   0   0 4450.15  148.79
   6   0   0 4748.62  149.39
  -6   0   0 4494.85  149.39
  -6   0   0 4339.77  148.79
  -6   0   0 4368.56  149.39
   6   0   0 4339.67  148.69
   6   0   0 4416.26  148.79
   6   0   0 4451.85  148.79
   6   0   0 4444.46  148.69
  -6   0   0 4489.95  148.79
   6   0   0 4428.26  149.29
  -6   0   0 4330.07  148.69
  -6   0   0 4357.56  148.79
  -6   0   0 4526.05  148.69
  -6   0   0 4357.66  148.69
  -6   0   0 4519.95  148.59
  -6   0   0 4314.77  148.59
  -6   0   0 4777.52  149.39
   6   0   0 4524.95  148.79
   6   0   0 4673.63  148.69
   6   0   0 4426.56  148.79
   6   0   0 4495.05  149.29
   8   0   0  112.99    5.50
  -8   0   0  130.89    5.50
  -8   0   0  129.19    5.60
  -8   0   0  130.59    5.40
   8   0   0  117.99    6.00
   8   0   0  127.49    5.60
   8   0   0  126.69    6.20
   8   0   0  123.79    5.60
   8   0   0  111.39    6.40
   8   0   0  116.29    5.40
  -8   0   0  134.29    6.20
  -8   0   0  114.39    5.40
  -8   0   0  123.89    5.40
  -8   0   0  131.39    5.20
  -8   0   0  123.29    5.20
   8   0   0  116.19    5.50
  -8   0   0  118.19    5.50
   8   0   0  128.39    5.50
   8   0   0  115.29    5.50
   8   0   0  128.49    5.70
  -8   0   0  121.29    5.50
   8   0   0  123.39    5.50
 -10   0   0  730.13   26.20
  10   0   0  728.63   26.40
 -10   0   0  766.52   26.50
 -10   0   0  719.63   26.50
 -10   0   0  728.53   25.90
 -10   0   0  734.63   26.40
 -10   0   0  715.13   27.20
 -10   0   0  743.63   27.30
  10   0   0  748.23   26.30
  10   0   0  761.02   26.50
  10   0   0  746.53   26.40
  10   0   0  745.13   26.40
  10   0   0  783.82   26.40
  10   0   0  789.92   27.40
  10   0   0  758.02   26.50
  10   0   0  714.13   26.50
 -10   0   0  727.73   25.90
 -12   0   0 1318.17   48.00
  12   0   0 1356.76   47.00
  12   0   0 1354.86   48.00
 -12   0   0 1374.86   46.30
 -12   0   0 1303.87   46.20
 -12   0   0 1314.37   46.90
 -12   0   0 1365.86   48.10
  12   0   0 1345.77   47.10
  12   0   0 1360.46   47.00
  12   0   0 1431.96   47.00
 -12   0   0 1363.36   47.00
  12   0   0 1356.86   46.80
 -12   0   0 1310.37   46.60
  12   0   0 1377.76   47.00
  12   0   0 1330.87   47.90
 -14   0   0  137.59    7.00
  14   0   0  128.89    7.00
  14   0   0  138.69    7.20
  14   0   0  133.79    7.10
  14   0   0  143.29    6.90
  14   0   0  123.89    7.90
  14   0   0  135.19    7.00
 -14   0   0  119.69    6.40
 -14   0   0  125.29    6.10
 -14   0   0  129.99    7.90
 -14   0   0  133.09    8.00
  14   0   0  119.19    7.00
  14   0   0  134.59    8.10
 -14   0   0  124.89    6.80
 -14   0   0  137.49    6.20
 -16   0   0  744.03   28.80
  16   0   0  758.52   27.40
  16   0   0  721.13   27.40
 -16   0   0  716.73   28.60
 -16   0   0  741.23   27.30
 -16   0   0  740.43   27.40
  16   0   0  693.03   28.50
 -16   0   0  727.03   26.30
  16   0   0  736.73   28.70
 -16   0   0  717.83   26.30
  16   0   0  763.62   27.50
  16   0   0  742.13   27.50
  16   0   0  750.22   27.50
  16   0   0  743.93   27.30
 -16   0   0  734.73   26.80
  18   0   0    6.20    3.70
 -18   0   0    1.60    1.70
  18   0   0    4.40    2.90
  18   0   0    3.50    2.60
 -18   0   0    7.10    2.10
  18   0   0    2.30    3.30
 -18   0   0    5.10    2.30
 -18   0   0    4.90    3.10
  18   0   0    2.70    2.80
 -18   0   0    6.90    2.80
 -18   0   0    5.60    3.20
 -18   0   0    5.10    1.90
  18   0   0    5.70    2.90
  18   0   0    3.90    2.70
  18   0   0    4.30    2.60
  20   0   0  143.39    8.80
  20   0   0  153.08    8.90
  20   0   0  136.49    8.80
 -20   0   0  149.59    7.30
 -20   0   0  155.68   10.10
 -20   0   0  150.68    8.50
  20   0   0  137.19    8.80
 -20   0   0  143.39   10.10
  20   0   0  169.78   10.60
  20   0   0  154.38    9.00
 -20   0   0  145.29    8.80
 -22   0   0    2.30    2.40
  22   0   0   -1.30    2.90
  22   0   0    4.30    3.30
 -22   0   0    4.10    3.60
 -22   0   0    3.30    2.00
  22   0   0   -1.90    3.30
  22   0   0   -2.50    2.90
  22   0   0   -0.60    2.80
 -22   0   0    1.70    3.60
 -22   0   0    1.00    2.90
  22   0   0   -0.30    3.70
 -24   0   0   53.99    7.60
  24   0   0   65.89    7.20
  24   0   0   53.39    6.40
  24   0   0   48.40    6.50
 -24   0   0   51.49    6.20
  24   0   0   47.40    7.50
 -24   0   0   47.00    7.30
  24   0   0   38.00    6.50
  24   0   0   66.89    6.90
 -24   0   0   65.89    4.50
 -26   0   0   14.30    5.40
  26   0   0   19.70    5.10
  26   0   0   10.60    4.40
 -26   0   0   11.30    4.20
  26   0   0   16.20    4.70
  26   0   0   15.10    5.00
 -26   0   0    8.70    4.60
  26   0   0   17.70    5.90
  26   0   0   14.10    4.90
 -28   0   0   21.30    5.40
 -28   0   0   24.10    6.70
  28   0   0   20.40    4.90
  28   0   0   15.40    5.10
  28   0   0   18.80    5.10
  28   0   0   20.80    6.80
  28   0   0   16.00    5.10
 -28   0   0   17.90    5.90
  28   0   0   22.10    6.30
  30   0   0   19.80    6.70
  30   0   0   12.90    6.20
  30   0   0   11.40    5.50
 -30   0   0   -2.80    5.30
  30   0   0   13.40    5.40
  30   0   0   11.90    5.00
  32   0   0   29.90    6.50
  32   0   0   20.70    7.60
 -32   0   0   31.40    7.90
  32   0   0   24.30    7.80
  32   0   0   34.30    7.10
  -1  -1   0  728.83   28.30
   1  -1   0  865.71   28.00
   1  -1   0  879.01   28.40
   1  -1   0  843.82   28.30
   1  -1   0  879.71   28.30
   1  -1   0  790.82   28.30
  -1   1   0  865.21   28.40
   1   1   0  759.92   28.30
   1   1   0  878.61   28.30
   1   1   0  866.71   28.10
   1   1   0  846.92   28.20
  -1   1   0  860.51   28.40
  -3  -1   0   33.70    1.90
  -3  -1   0   34.50    2.20
  -3  -1   0   30.00    2.20
   3  -1   0   36.10    2.00
   3  -1   0   36.40    2.00
   3  -1   0   32.30    1.50
   3  -1   0   34.70    2.10
   3  -1   0   36.40    2.10
  -3  -1   0   34.80    1.90
   3  -1   0   35.20    2.00
  -3  -1   0   36.80    2.20
   3  -1   0   32.50    1.80
   3  -1   0   37.20    2.20
   3  -1   0   37.50    2.10
   3  -1   0   34.80    2.10
   3  -1   0   34.00    2.20
  -3  -1   0   31.80    1.90
   3  -1   0   31.10    2.10
   3  -1   0   36.00    2.20
  -3  -1   0   36.80    1.80
   3  -1   0   31.70    2.00
  -3  -1   0   31.80    1.80
  -3   1   0   32.90    2.00
   3   1   0   37.10    1.90
  -3   1   0   39.10    2.30
  -3   1   0   33.60    2.20
  -3   1   0   32.00    1.60
   3   1   0   34.50    1.90
   3   1   0   39.20    1.90
   3   1   0   35.90    2.10
   3   1   0   35.70    1.50
   3   1   0   32.30    1.90
  -3   1   0   31.20    2.00
   3   1   0   31.70    1.90
   3   1   0   35.80    1.90
  -3   1   0   34.40    2.10
   3   1   0   34.90    1.90
   3   1   0   35.70    2.00
  -3   1   0   39.00    2.10
  -3   1   0   32.60    2.10
  -3   1   0   37.50    1.90
   3   1   0   28.30    1.90
   3   1   0   32.30    2.10
  -3   1   0   34.90    2.00
   3   1   0   37.00    2.20
   5  -1   0 1629.64   55.79
  -5  -1   0 1645.34   55.69
  -5  -1   0 1725.43   55.29
   5  -1   0 1723.63   55.79
   5  -1   0 1652.13   55.79
   5  -1   0 1566.34   55.99
  -5  -1   0 1724.23   56.09
  -5  -1   0 1696.63   56.09
   5  -1   0 1649.13   56.09
   5  -1   0 1744.43   55.99
  -5  -1   0 1680.93   55.49
  -5  -1   0 1571.44   56.19
   5  -1   0 1642.44   56.19
   5  -1   0 1619.64   55.29
   5  -1   0 1611.94   55.29
   5  -1   0 1677.33   56.19
  -5  -1   0 1604.54   55.59
  -5  -1   0 1624.84   55.69
   5  -1   0 1604.54   55.99
   5  -1   0 1739.43   55.99
  -5  -1   0 1655.43   55.49
  -5  -1   0 1643.54   55.59
  -5  -1   0 1667.93   55.49
   5  -1   0 1701.93   55.89
   5  -1   0 1628.54   55.99
   5  -1   0 1616.34   55.39
   5  -1   0 1729.33   55.89
  -5   1   0 1616.94   55.39
   5   1   0 1625.94   56.09
   5   1   0 1758.62   55.99
  -5   1   0 1596.44   56.19
   5   1   0 1735.73   55.29
  -5   1   0 1632.44   56.19
   5   1   0 1764.62   56.09
   5   1   0 1636.94   56.29
  -5   1   0 1624.24   55.39
  -5   1   0 1651.43   55.89
  -5   1   0 1676.13   56.09
  -5   1   0 1694.03   55.99
   5   1   0 1617.94   55.69
  -5   1   0 1674.33   56.09
  -5   1   0 1649.54   55.79
   5   1   0 1708.13   55.39
   5   1   0 1669.13   56.19
   5   1   0 1615.34   56.09
   5   1   0 1618.84   55.79
  -5   1   0 1650.03   55.29
  -5   1   0 1738.23   55.99
  -5   1   0 1611.74   55.29
   5   1   0 1625.84   55.69
   5   1   0 1596.94   55.69
   5   1   0 1628.94   55.59
   5   1   0 1673.03   55.49
  -5   1   0 1629.24   55.79
   5   1   0 1677.73   55.49
  -5   1   0 1680.23   55.79
   5   1   0 1648.34   55.59
  -5   1   0 1545.45   55.99
  -5   1   0 1633.24   55.99
   7  -1   0   27.60    2.80
  -7  -1   0   26.80    1.80
  -7  -1   0   24.60    2.60
   7  -1   0   22.90    2.30
   7  -1   0   27.80    2.00
  -7  -1   0   25.90    2.60
   7  -1   0   25.80    2.30
  -7  -1   0   30.70    2.50
   7  -1   0   22.20    1.50
   7  -1   0   23.40    2.30
  -7  -1   0   21.80    1.60
  -7  -1   0   24.00    2.00
  -7  -1   0   25.90    2.00
  -7  -1   0   20.90    2.10
   7  -1   0   27.30    2.50
   7  -1   0   26.30    2.50
   7  -1   0   25.10    2.70
  -7  -1   0   20.30    2.50
   7  -1   0   21.10    2.50
   7  -1   0   25.50    2.40
  -7  -1   0   24.20    2.10
   7  -1   0   26.50    2.50
   7  -1   0   23.70    2.70
   7  -1   0   23.20    1.60
  -7  -1   0   19.40    1.90
  -7  -1   0   20.10    2.50
   7  -1   0   25.80    2.70
   7  -1   0   20.10    2.40
  -7   1   0   25.80    2.00
   7   1   0   20.80    2.10
   7   1   0   24.30    1.70
   7   1   0   21.00    2.60
  -7   1   0   21.70    2.30
  -7   1   0   23.00    1.60
  -7   1   0   25.90    2.40
   7   1   0   19.90    2.10
  -7   1   0   23.10    2.60
  -7   1   0   20.20    2.50
  -7   1   0   26.30    2.40
  -7   1   0   24.00    2.60
   7   1   0   24.20    2.50
  -7   1   0   26.30    2.30
   7   1   0   22.30    2.60
   7   1   0   22.70    2.20
  -7   1   0   31.90    3.10
  -7   1   0   30.00    2.60
   7   1   0   25.60    2.20
   7   1   0   28.40    2.20
   7   1   0   22.90    1.90
   7   1   0   21.20    1.60
   7   1   0   21.30    2.50
  -7   1   0   23.90    1.90
  -7   1   0   23.10    2.10
   7   1   0   22.50    1.60
  -7   1   0   23.50    1.50
   7   1   0   21.80    2.20
  -7   1   0   23.70    2.70
   7   1   0   18.90    2.40
   7   1   0   23.90    2.40
  -9  -1   0  162.08    8.10
   9  -1   0  165.38    6.90
   9  -1   0  171.38    7.60
  -9  -1   0  165.38    7.10
   9  -1   0  176.68    7.60
   9  -1   0  195.78    8.30
  -9  -1   0  176.98    7.40
   9  -1   0  165.68    6.30
   9  -1   0  182.98    7.90
  -9  -1   0  177.28    7.80
   9  -1   0  160.68    7.40
  -9  -1   0  165.78    6.90
   9  -1   0  181.58    7.60
  -9  -1   0  183.08    8.30
   9  -1   0  165.58    7.40
  -9  -1   0  178.48    7.00
  -9  -1   0  167.88    6.50
   9  -1   0  187.28    9.40
   9  -1   0  167.28    8.00
   9  -1   0  168.38    6.40
  -9  -1   0  173.98    6.90
  -9   1   0  168.98    7.50
   9   1   0  165.08    7.90
   9   1   0  177.08    6.40
   9   1   0  174.48    7.30
   9   1   0  165.08    7.90
   9   1   0  181.88    8.30
  -9   1   0  182.08    7.30
   9   1   0  170.18    7.50
   9   1   0  179.48    7.00
  -9   1   0  180.78    8.10
   9   1   0  178.28    7.40
   9   1   0  173.98    7.30
  -9   1   0  171.78    6.30
   9   1   0  190.98    6.60
   9   1   0  161.78    7.40
  -9   1   0  158.18    8.10
  -9   1   0  159.18    7.10
  -9   1   0  167.08    7.00
  -9   1   0  169.68    6.40
  -9   1   0  160.78    7.40
  -9   1   0  167.38    7.00
   9   1   0  175.28    7.40
   9   1   0  178.58    6.60
  11  -1   0  225.58    9.40
 -11  -1   0  230.78    9.30
  11  -1   0  233.08   10.10
 -11  -1   0  227.68    9.60
  11  -1   0  250.37   10.30
  11  -1   0  225.48    8.50
 -11  -1   0  230.08    9.30
  11  -1   0  256.87   10.10
 -11  -1   0  235.38   11.00
  11  -1   0  226.88    8.30
  11  -1   0  247.78   10.50
 -11  -1   0  242.18   10.40
 -11  -1   0  248.38    9.60
  11  -1   0  238.28   10.20
  11  -1   0  239.08   10.90
  11  -1   0  235.38   10.90
  11  -1   0  240.68   10.20
 -11  -1   0  222.58   10.90
 -11  -1   0  238.68    8.80
 -11  -1   0  227.48    9.80
 -11   1   0  230.28    9.50
  11   1   0  241.78    8.70
  11   1   0  234.88   10.70
  11   1   0  237.58   10.10
 -11   1   0  229.28   10.10
  11   1   0  247.68    8.80
 -11   1   0  240.48    9.60
 -11   1   0  232.68   10.80
  11   1   0  232.88    9.80
  11   1   0  239.08    9.60
  11   1   0  240.78    8.60
  11   1   0  243.38   10.10
  11   1   0  253.17   11.00
  11   1   0  225.88    9.90
  11   1   0  243.48   10.00
 -11   1   0  249.38    9.80
 -11   1   0  240.08    9.70
 -11   1   0  228.68   10.90
  13  -1   0  178.98    8.60
 -13  -1   0  174.88    9.40
 -13  -1   0  180.78    7.90
  13  -1   0  170.28    8.50
 -13  -1   0  164.48    7.50
 -13  -1   0  183.58    8.70
 -13  -1   0  174.98    8.20
  13  -1   0  180.78    8.60
  13  -1   0  193.48    8.70
  13  -1   0  171.98    8.30
  13  -1   0  176.68    8.50
 -13  -1   0  182.48    7.50
  13  -1   0  173.38    9.30
  13  -1   0  192.08    9.40
 -13  -1   0  184.78    8.00
 -13  -1   0  170.58    9.30
 -13  -1   0  176.98    6.80
  13  -1   0  175.08    8.70
  13   1   0  176.98    6.50
  13   1   0  169.78    9.10
  13   1   0  173.08    8.30
  13   1   0  169.28    8.30
  13   1   0  167.98    8.10
 -13   1   0  188.58    8.40
 -13   1   0  173.58    7.80
 -13   1   0  174.28    9.30
  13   1   0  173.48    8.40
  13   1   0  188.88    8.10
 -13   1   0  184.58    7.90
  13   1   0  184.48    6.80
  13   1   0  175.48    8.30
 -13   1   0  177.58    8.00
 -13   1   0  179.18    7.90
 -13   1   0  184.08    8.60
 -13   1   0  168.98    9.30
  13   1   0  174.48    9.30
  13   1   0  172.48    6.50
  15  -1   0    5.00    2.40
 -15  -1   0    4.60    2.80
 -15  -1   0    2.60    2.30
  15  -1   0    4.50    2.80
  15  -1   0    7.00    3.10
  15  -1   0    6.10    2.60
 -15  -1   0   11.50    2.50
 -15  -1   0    5.80    2.00
  15  -1   0    7.80    2.50
 -15  -1   0    3.20    2.40
  15  -1   0    8.20    2.60
 -15  -1   0    6.20    1.70
  15  -1   0    4.70    2.70
  15  -1   0    6.40    2.40
 -15  -1   0    9.00    1.80
  15   1   0    4.00    2.70
 -15   1   0    9.80    2.40
 -15   1   0    6.00    1.80
  15   1   0    9.30    2.40
  15   1   0    5.40    2.40
  15   1   0    8.50    2.50
 -15   1   0    7.70    2.90
 -15   1   0    8.20    3.10
  15   1   0    6.70    3.00
  15   1   0   10.90    2.50
  15   1   0    4.60    2.30
  15   1   0    5.90    2.20
 -15   1   0    7.00    2.00
 -15   1   0    8.40    2.20
  17  -1   0    2.70    3.00
 -17  -1   0   -2.20    1.30
  17  -1   0    0.00    2.40
  17  -1   0    1.30    2.20
 -17  -1   0    3.00    1.90
  17  -1   0    2.60    2.50
  17  -1   0    2.60    2.40
  17  -1   0    0.00    2.80
  17  -1   0    3.00    2.60
 -17  -1   0    3.00    2.80
 -17  -1   0    1.00    1.50
 -17  -1   0   -1.80    2.10
 -17  -1   0    1.70    2.70
 -17  -1   0    1.30    1.90
  17   1   0    1.70    2.20
 -17   1   0    0.60    1.90
  17   1   0   -0.30    2.20
  17   1   0   -1.00    2.50
 -17   1   0    3.80    3.00
 -17   1   0    1.30    1.70
 -17   1   0    0.70    1.80
 -17   1   0   -0.40    1.80
 -17   1   0   -0.80    2.20
  17   1   0    0.60    2.20
  17   1   0    0.30    2.50
  17   1   0   -0.90    2.20
  17   1   0   -3.00    2.60
  17   1   0    1.40    2.30
  19  -1   0   11.30    3.40
  19  -1   0   12.00    3.60
 -19  -1   0    9.70    3.00
 -19  -1   0   15.80    4.50
  19  -1   0    7.00    3.60
 -19  -1   0    2.20    3.10
 -19  -1   0    2.20    2.90
 -19  -1   0   10.10    2.10
 -19  -1   0    7.10    2.00
 -19  -1   0    6.30    3.70
  19  -1   0   12.10    3.30
  19  -1   0    5.20    3.60
  19  -1   0   11.40    3.10
 -19   1   0   10.00    3.00
  19   1   0    7.80    3.70
 -19   1   0    7.70    2.40
  19   1   0   13.40    3.30
  19   1   0    2.10    2.80
  19   1   0    7.60    3.00
  19   1   0    9.40    3.30
 -19   1   0    3.90    2.50
 -19   1   0    5.90    2.40
  19   1   0   14.90    4.30
 -19   1   0    5.80    3.40
  19   1   0    5.10    2.90
 -19   1   0    7.90    3.60
  19   1   0    8.80    3.30
  21  -1   0   36.10    6.10
 -21  -1   0   40.10    3.70
  21  -1   0   40.90    5.50
 -21  -1   0   47.30    6.80
  21  -1   0   38.20    5.20
  21  -1   0   34.50    5.50
 -21  -1   0   39.90    6.10
 -21  -1   0   36.90    5.40
 -21  -1   0   40.50    5.00
  21  -1   0   44.60    5.60
  21   1   0   36.90    5.30
  21   1   0   48.00    6.60
  21   1   0   44.30    5.50
 -21   1   0   51.39    7.10
  21   1   0   42.10    6.30
 -21   1   0   49.70    5.50
  21   1   0   47.20    5.40
 -21   1   0   33.20    3.80
 -21   1   0   49.00    6.90
 -21   1   0   38.30    4.90
  21   1   0   48.80    5.40
  21   1   0   29.70    5.60
  23  -1   0    4.30    3.30
 -23  -1   0    0.60    3.10
  23  -1   0    3.60    4.10
 -23  -1   0    1.90    1.70
  23  -1   0   -0.20    3.60
  23  -1   0   -0.60    3.00
 -23  -1   0   -2.40    3.20
  23  -1   0   -2.80    3.20
 -23  -1   0   -3.70    3.10
  23   1   0   -2.60    3.70
 -23   1   0   -2.00    2.60
  23   1   0    1.30    3.10
  23   1   0    1.30    4.00
  23   1   0   -1.40    3.10
 -23   1   0    0.00    3.20
 -23   1   0    1.30    2.00
 -23   1   0    3.20    3.70
 -23   1   0   -2.20    3.20
  23   1   0    1.50    3.00
  23   1   0    0.10    3.20
  25  -1   0   17.10    4.50
  25  -1   0   25.90    5.80
  25  -1   0    6.00    4.80
 -25  -1   0   17.50    4.90
  25  -1   0    4.20    3.70
  25  -1   0   11.60    4.30
 -25  -1   0   14.20    5.30
 -25   1   0   10.60    4.90
  25   1   0   14.20    4.50
  25   1   0   11.20    4.10
  25   1   0   15.40    4.50
 -25   1   0   16.30    5.30
  25   1   0   10.40    4.10
  25   1   0   17.40    5.50
 -25   1   0   13.60    4.00
  25   1   0    1.50    4.70
  27  -1   0   -1.50    3.60
  27  -1   0    1.60    4.70
  27  -1   0    3.50    4.10
 -27  -1   0    3.30    4.20
 -27  -1   0    8.80    4.50
  27  -1   0   -5.10    4.00
  27  -1   0    3.80    3.70
  27  -1   0    3.40    4.60
 -27   1   0   -1.10    4.30
  27   1   0   -3.60    3.30
  27   1   0   -0.90    3.60
 -27   1   0    2.90    4.40
 -27   1   0   -2.90    3.20
  27   1   0    3.80    4.90
  27   1   0    2.70    4.60
  27   1   0    2.50    3.80
  29  -1   0    9.70    5.50
  29  -1   0   10.70    5.70
  29  -1   0   12.70    5.10
  29  -1   0   11.10    4.90
  29  -1   0   11.70    5.00
 -29  -1   0    8.70    4.80
 -29  -1   0   12.10    5.50
  29  -1   0    8.50    5.70
 -29   1   0   12.50    5.70
  29   1   0   19.10    5.20
  29   1   0   13.90    6.10
  29   1   0   11.10    5.10
  29   1   0   17.60    6.20
 -29   1   0    7.00    5.20
  29   1   0   13.10    5.00
 -31  -1   0   28.20    7.50
  31  -1   0   24.80    6.30
  31  -1   0   21.50    5.90
  31  -1   0   20.80    7.10
  31  -1   0   15.20    6.30
 -31   1   0   29.50    7.40
  31   1   0   21.10    5.90
  31   1   0   23.30    7.00
  31   1   0   22.10    7.30
  31   1   0   29.30    6.10
 -31   1   0   20.40    6.60
  33  -1   0   22.00    6.50
  33   1   0    7.70    5.50
   0  -2   0  663.93   23.10
   0  -2   0  690.23   23.30
   0  -2   0  656.13   23.40
   0  -2   0  649.34   23.00
   0  -2   0  684.53   23.60
   0  -2   0  672.43   23.30
   0  -2   0  677.53   23.30
   0  -2   0  701.53   23.20
   0  -2   0  707.93   23.30
   0  -2   0  673.63   23.20
   0  -2   0  646.94   23.30
   0  -2   0  650.53   23.20
   0  -2   0  674.13   23.30
   0  -2   0  707.43   23.20
   0   2   0  676.93   23.30
   0   2   0  690.73   23.40
   0   2   0  654.53   23.20
   0   2   0  673.53   23.30
   0   2   0  658.03   23.30
   0   2   0  623.34   23.40
   0   2   0  666.93   23.20
   0   2   0  678.93   23.20
   0   2   0  692.43   23.30
   0   2   0  624.94   23.30
   0   2   0  670.03   23.00
   0   2   0  666.93   23.30
   0   2   0  674.23   23.00
  -2  -2   0  127.39    5.20
   2  -2   0  125.39    5.60
   2  -2   0  126.99    5.60
   2  -2   0  133.49    5.80
   2  -2   0  145.69    5.50
  -2  -2   0  137.19    5.60
  -2  -2   0  138.69    5.70
   2  -2   0  135.49    5.70
  -2  -2   0  127.89    5.60
   2  -2   0  142.49    5.70
   2  -2   0  133.89    5.60
  -2  -2   0  135.09    4.90
   2  -2   0  134.79    5.70
   2  -2   0  136.99    5.00
  -2  -2   0  132.19    5.40
  -2  -2   0  129.99    5.60
   2  -2   0  131.89    5.60
  -2  -2   0  130.49    5.90
  -2  -2   0  125.49    5.40
  -2  -2   0  137.19    5.60
   2  -2   0  124.29    5.50
  -2  -2   0  136.29    5.70
  -2  -2   0  134.39    5.40
   2  -2   0  141.29    5.90
   2  -2   0  132.29    5.70
   2  -2   0  132.89    5.60
   2  -2   0  129.99    5.70
   2   2   0  129.39    5.20
  -2   2   0  138.69    5.60
  -2   2   0  117.59    5.70
  -2   2   0  119.89    5.60
   2   2   0  139.99    5.70
   2   2   0  133.29    5.60
   2   2   0  139.19    5.70
   2   2   0  133.99    4.90
  -2   2   0  128.99    5.00
  -2   2   0  134.49    5.60
   2   2   0  130.59    5.70
  -2   2   0  129.79    5.70
   2   2   0  133.49    5.60
  -2   2   0  135.59    5.70
  -2   2   0  129.29    5.60
   2   2   0  126.79    5.50
   2   2   0  141.29    5.70
  -2   2   0  121.79    5.80
  -2   2   0  137.39    5.70
  -2   2   0  132.39    5.90
   2   2   0  138.39    5.90
   2   2   0  139.59    5.60
  -2   2   0  132.59    5.70
   2   2   0  139.09    5.60
  -2   2   0  137.49    5.70
   2   2   0  126.29    5.40
  -2   2   0  139.69    5.50
   2   2   0  129.59    5.40
   4  -2   0  475.45   17.10
  -4  -2   0  466.95   16.50
   4  -2   0  501.45   17.00
  -4  -2   0  474.65   17.10
   4  -2   0  463.55   16.90
  -4  -2   0  489.15   17.10
   4  -2   0  464.75   16.80
  -4  -2   0  479.15   16.70
   4  -2   0  460.55   16.60
   4  -2   0  462.65   17.10
   4  -2   0  475.85   16.40
  -4  -2   0  458.95   16.60
   4  -2   0  461.15   16.80
   4  -2   0  504.65   16.90
   4  -2   0  464.85   16.70
  -4  -2   0  465.95   16.50
  -4  -2   0  449.26   16.70
   4  -2   0  473.75   16.70
  -4  -2   0  459.55   16.70
   4  -2   0  457.95   16.90
   4  -2   0  481.45   17.00
  -4  -2   0  476.45   17.10
  -4  -2   0  457.05   16.70
   4  -2   0  520.35   17.10
   4  -2   0  449.26   16.80
   4  -2   0  463.45   17.00
  -4  -2   0  468.65   16.60
  -4   2   0  460.15   17.00
   4   2   0  463.25   17.00
   4   2   0  471.85   16.80
  -4   2   0  481.65   17.00
   4   2   0  471.75   16.90
  -4   2   0  473.25   16.00
  -4   2   0  461.95   16.80
   4   2   0  466.15   16.70
   4   2   0  495.25   16.80
  -4   2   0  461.75   16.60
  -4   2   0  459.95   16.00
  -4   2   0  442.26   16.80
  -4   2   0  456.85   16.90
  -4   2   0  473.25   16.40
  -4   2   0  468.25   16.90
   4   2   0  452.55   16.60
   4   2   0  481.35   16.80
  -4   2   0  475.85   17.10
   4   2   0  488.95   16.60
   4   2   0  461.65   16.70
  -4   2   0  468.75   17.00
   4   2   0  474.65   16.70
  -4   2   0  454.25   17.00
   4   2   0  467.15   16.60
   4   2   0  486.05   17.10
  -4   2   0  439.66   16.80
  -4   2   0  442.06   16.70
  -4   2   0  474.95   16.80
   6  -2   0   51.59    3.40
   6  -2   0   66.09    3.70
   6  -2   0   61.09    3.20
   6  -2   0   57.39    3.10
   6  -2   0   60.69    3.50
  -6  -2   0   59.89    3.20
   6  -2   0   52.89    3.60
  -6  -2   0   60.69    3.20
   6  -2   0   61.39    3.80
   6  -2   0   56.29    3.80
  -6  -2   0   56.99    3.50
  -6  -2   0   56.49    3.70
  -6  -2   0   55.39    3.30
   6  -2   0   67.49    3.70
  -6  -2   0   56.49    3.10
   6  -2   0   62.59    3.60
   6  -2   0   56.39    3.70
   6  -2   0   55.99    2.60
   6  -2   0   59.89    3.60
   6  -2   0   58.89    3.80
   6  -2   0   59.39    3.30
  -6  -2   0   65.49    3.10
  -6  -2   0   49.40    3.00
  -6  -2   0   55.29    3.70
  -6  -2   0   53.99    3.20
  -6  -2   0   57.99    3.20
  -6  -2   0   49.90    3.60
  -6   2   0   56.59    3.60
   6   2   0   50.89    3.30
  -6   2   0   55.39    3.80
   6   2   0   54.29    3.10
   6   2   0   57.49    3.30
  -6   2   0   57.79    4.00
   6   2   0   53.19    3.70
   6   2   0   59.09    3.70
   6   2   0   53.39    3.20
  -6   2   0   60.79    3.40
   6   2   0   58.39    3.50
   6   2   0   55.29    3.20
  -6   2   0   57.39    3.30
  -6   2   0   55.99    3.50
  -6   2   0   54.49    3.60
  -6   2   0   69.79    3.80
   6   2   0   56.29    3.30
  -6   2   0   60.19    3.90
  -6   2   0   54.99    3.10
   6   2   0   55.19    3.30
  -6   2   0   68.59    3.40
  -6   2   0   50.89    3.50
   6   2   0   55.19    3.80
   6   2   0   62.09    3.80
  -6   2   0   56.29    2.60
   6   2   0   56.49    3.20
  -6   2   0   60.39    3.20
  -6   2   0   51.59    3.50
   6   2   0   52.59    3.30
   8  -2   0  150.18    5.80
   8  -2   0  148.99    6.10
   8  -2   0  147.29    7.00
  -8  -2   0  146.39    6.90
  -8  -2   0  141.69    7.30
  -8  -2   0  153.38    6.30
   8  -2   0  150.68    6.90
   8  -2   0  153.38    7.00
  -8  -2   0  156.48    6.30
  -8  -2   0  139.99    6.10
   8  -2   0  145.09    6.90
  -8  -2   0  153.28    7.20
  -8  -2   0  154.78    6.50
   8  -2   0  155.08    7.30
   8  -2   0  152.88    6.60
  -8  -2   0  146.39    6.60
   8  -2   0  146.89    6.80
  -8  -2   0  157.28    5.60
   8  -2   0  149.79    6.30
   8  -2   0  141.19    7.00
   8  -2   0  150.08    6.90
  -8   2   0  154.48    6.30
  -8   2   0  161.28    7.40
   8   2   0  153.38    7.00
   8   2   0  147.49    6.20
   8   2   0  153.38    6.60
   8   2   0  149.88    5.60
  -8   2   0  136.89    5.80
   8   2   0  144.09    6.70
   8   2   0  146.19    6.70
  -8   2   0  149.19    7.10
  -8   2   0  145.19    7.20
   8   2   0  155.08    7.30
  -8   2   0  148.79    6.60
  -8   2   0  133.69    6.80
  -8   2   0  146.29    6.60
   8   2   0  142.49    6.40
   8   2   0  148.19    6.20
   8   2   0  149.29    6.50
   8   2   0  147.09    5.80
  -8   2   0  149.79    7.00
   8   2   0  146.19    6.40
  -8   2   0  146.79    6.60
  -8   2   0  144.89    6.00
  -8   2   0  142.59    5.80
   8   2   0  159.28    6.70
  10  -2   0  223.58   10.00
 -10  -2   0  230.18    8.80
  10  -2   0  224.78    8.50
 -10  -2   0  225.78    8.80
  10  -2   0  228.18    9.90
  10  -2   0  220.38    8.70
 -10  -2   0  230.58    9.10
 -10  -2   0  216.48    9.20
 -10  -2   0  222.48    8.40
  10  -2   0  198.98    8.50
 -10  -2   0  219.28    8.80
 -10  -2   0  228.98   10.40
 -10  -2   0  223.98   10.00
  10  -2   0  226.28    9.60
  10  -2   0  228.38    9.80
  10  -2   0  210.68   10.10
  10  -2   0  225.88    9.90
  10  -2   0  220.18   10.10
  10  -2   0  232.88    9.80
  10   2   0  227.08    8.90
 -10   2   0  211.48   10.30
 -10   2   0  222.48   10.20
  10   2   0  211.78    9.40
  10   2   0  228.68    9.50
  10   2   0  229.28   10.10
  10   2   0  222.08    8.50
 -10   2   0  218.38    8.50
  10   2   0  227.08    9.30
 -10   2   0  215.78    9.30
 -10   2   0  216.68   10.10
  10   2   0  229.18    8.80
 -10   2   0  217.08    8.50
  10   2   0  217.18    8.70
 -10   2   0  230.28    9.60
  10   2   0  220.78   10.20
  10   2   0  225.08    9.60
 -10   2   0  224.18    8.70
 -10   2   0  214.68    8.60
 -10   2   0  216.98    9.70
 -10   2   0  211.98    9.30
  10   2   0  208.28    9.40
  12  -2   0   30.60    4.20
 -12  -2   0   39.90    3.10
  12  -2   0   34.30    3.00
 -12  -2   0   30.90    3.40
  12  -2   0   30.40    3.70
 -12  -2   0   42.30    3.20
  12  -2   0   40.50    4.10
 -12  -2   0   39.60    3.50
 -12  -2   0   25.80    4.00
  12  -2   0   34.60    3.90
  12  -2   0   41.90    4.50
 -12  -2   0   31.10    3.90
  12  -2   0   37.90    4.30
  12  -2   0   43.30    4.20
 -12  -2   0   40.20    3.00
 -12  -2   0   39.50    3.00
  12  -2   0   33.30    2.60
  12  -2   0   35.40    3.90
  12  -2   0   32.80    2.50
  12   2   0   32.60    3.60
 -12   2   0   47.90    5.10
  12   2   0   37.10    3.80
 -12   2   0   34.30    2.50
  12   2   0   37.60    3.00
 -12   2   0   25.70    3.40
 -12   2   0   35.60    3.60
  12   2   0   37.30    3.00
  12   2   0   31.60    3.60
 -12   2   0   30.60    2.60
 -12   2   0   42.80    4.90
  12   2   0   36.20    3.00
  12   2   0   31.70    3.40
 -12   2   0   34.30    3.00
  12   2   0   40.30    3.00
  12   2   0   31.90    3.50
 -12   2   0   46.30    4.50
 -12   2   0   37.70    3.10
  12   2   0   41.70    4.70
  12   2   0   27.50    3.90
  14  -2   0   74.59    5.80
 -14  -2   0   93.29    7.70
 -14  -2   0   78.89    4.30
  14  -2   0   79.39    5.50
  14  -2   0   71.39    3.60
  14  -2   0   76.19    6.60
  14  -2   0   83.29    5.80
 -14  -2   0   79.39    4.30
 -14  -2   0   78.19    4.00
 -14  -2   0   70.29    4.20
  14  -2   0   70.39    5.50
  14  -2   0   82.09    4.60
  14  -2   0   90.29    6.10
  14  -2   0   77.39    3.70
 -14  -2   0   85.79    5.90
 -14  -2   0   75.29    4.70
  14  -2   0   80.79    6.00
 -14  -2   0   83.09    5.10
  14  -2   0   88.69    7.20
  14   2   0   70.69    5.60
  14   2   0   69.89    5.10
  14   2   0   75.39    3.90
 -14   2   0   74.09    4.90
 -14   2   0   72.49    4.30
  14   2   0   73.29    5.30
  14   2   0   70.09    4.00
 -14   2   0   72.89    3.70
 -14   2   0   79.19    6.80
  14   2   0   84.19    4.50
 -14   2   0   72.69    5.40
  14   2   0   72.29    4.00
 -14   2   0   72.19    3.50
 -14   2   0   74.19    4.50
 -14   2   0   86.79    7.30
  14   2   0   79.09    5.40
 -14   2   0   76.69    5.20
  14   2   0   79.49    6.00
  14   2   0   66.09    6.10
  14   2   0   74.29    5.10
 -16  -2   0    0.20    1.40
 -16  -2   0    3.50    1.60
 -16  -2   0    4.20    2.50
 -16  -2   0    3.10    1.40
  16  -2   0    2.80    2.50
  16  -2   0    0.60    2.10
  16  -2   0    3.60    3.00
 -16  -2   0    1.60    2.60
 -16  -2   0    1.30    1.70
  16  -2   0    3.20    2.50
  16  -2   0    2.70    2.40
  16  -2   0    2.60    2.30
  16  -2   0    1.90    2.70
 -16  -2   0    1.10    1.90
  16   2   0    1.40    1.30
  16   2   0    3.30    2.30
  16   2   0    5.80    2.40
  16   2   0    2.70    2.50
  16   2   0    1.30    2.20
 -16   2   0    2.30    1.80
  16   2   0   -0.60    2.60
 -16   2   0    0.50    1.80
  16   2   0    4.20    1.40
  16   2   0    1.60    2.10
 -16   2   0    0.10    2.50
  16   2   0    1.40    1.90
 -16   2   0   -0.50    2.50
  16   2   0    2.80    3.00
 -16   2   0    4.50    2.30
 -18  -2   0   16.10    2.00
 -18  -2   0   12.00    2.10
  18  -2   0   15.00    3.70
 -18  -2   0   12.00    4.00
  18  -2   0   13.00    3.40
 -18  -2   0   13.70    3.10
  18  -2   0   16.70    3.60
  18  -2   0   15.30    4.10
  18  -2   0    9.70    3.60
  18  -2   0   17.80    4.30
  18  -2   0   13.50    3.40
 -18  -2   0   12.50    3.60
 -18  -2   0   15.20    2.40
 -18   2   0   18.20    3.60
  18   2   0   10.90    3.90
  18   2   0   17.70    3.60
  18   2   0   14.30    3.40
 -18   2   0   15.90    2.80
 -18   2   0   17.60    4.30
  18   2   0   11.20    3.10
  18   2   0   15.00    4.10
  18   2   0   17.90    3.10
 -18   2   0   15.70    2.90
 -18   2   0   21.40    3.90
  18   2   0   15.00    3.50
 -18   2   0   11.50    3.90
  20  -2   0   23.90    5.20
  20  -2   0   15.60    3.90
 -20  -2   0   20.70    4.90
 -20  -2   0   19.40    3.60
 -20  -2   0   16.60    4.20
  20  -2   0   18.80    5.50
  20  -2   0   22.70    4.50
 -20  -2   0   23.10    2.70
  20  -2   0   25.20    5.10
  20  -2   0   16.70    4.10
 -20   2   0   18.20    4.70
  20   2   0   24.30    4.30
 -20   2   0   13.70    3.10
  20   2   0   21.00    4.00
  20   2   0   17.10    3.30
  20   2   0   16.60    4.00
 -20   2   0   18.50    4.70
  20   2   0   16.60    4.60
 -20   2   0   22.10    3.50
  20   2   0   19.10    3.90
  20   2   0   17.40    4.70
 -22  -2   0   12.60    4.80
  22  -2   0   13.80    4.20
  22  -2   0   17.90    5.20
 -22  -2   0   20.70    4.70
  22  -2   0   19.00    4.50
  22  -2   0   21.70    5.30
  22  -2   0   21.70    4.40
 -22  -2   0   22.90    2.60
 -22   2   0   22.30    3.60
  22   2   0   28.80    4.60
  22   2   0   16.20    4.00
  22   2   0   20.60    4.70
  22   2   0   12.20    4.70
 -22   2   0   13.40    4.70
 -22   2   0   16.70    5.10
 -22   2   0   25.90    3.90
  22   2   0   15.50    4.80
  22   2   0   24.00    4.10
 -22   2   0   24.30    4.40
 -24  -2   0   17.70    4.80
  24  -2   0   17.10    5.10
 -24  -2   0   25.50    5.80
  24  -2   0   16.80    4.80
  24  -2   0   21.20    4.70
  24  -2   0   17.50    5.80
  24  -2   0   17.70    4.60
  24   2   0   16.60    4.10
 -24   2   0    7.70    4.40
  24   2   0   16.00    4.10
  24   2   0   12.80    5.00
 -24   2   0   14.30    3.10
  24   2   0    8.30    4.70
  24   2   0   12.50    4.10
 -24   2   0   19.90    5.70
  24   2   0   20.50    4.60
 -24   2   0   20.70    3.80
 -26  -2   0    7.20    4.30
 -26  -2   0    2.70    4.20
  26  -2   0    2.10    4.90
  26  -2   0    6.80    5.10
  26  -2   0    1.80    3.80
  26  -2   0    3.40    3.60
  26  -2   0   15.30    4.90
  26   2   0    9.50    5.30
 -26   2   0   -2.70    4.00
  26   2   0    1.30    4.30
  26   2   0    5.50    3.90
  26   2   0    8.70    4.30
  26   2   0    6.90    4.10
 -26   2   0    8.20    4.80
  28  -2   0   22.70    5.60
  28  -2   0   24.40    6.60
 -28  -2   0   29.80    6.90
 -28  -2   0   19.60    5.70
  28  -2   0   22.00    5.80
  28  -2   0   31.00    7.20
  28  -2   0   20.40    5.40
  28   2   0   19.50    6.70
  28   2   0   19.40    5.00
 -28   2   0   28.80    6.80
  28   2   0   24.60    5.40
 -28   2   0   22.80    6.80
  28   2   0   19.70    6.30
  28   2   0   29.90    5.70
  30  -2   0    0.90    4.20
  30  -2   0   -1.70    5.60
 -30  -2   0    5.70    5.00
  30  -2   0   -2.90    4.50
 -30  -2   0   -3.50    4.60
  30  -2   0    2.10    5.50
  30  -2   0   -3.00    4.20
  30   2   0   12.70    5.00
  30   2   0    2.00    5.20
  30   2   0    8.60    5.10
 -30   2   0    7.10    5.40
  30   2   0   -1.10    5.20
 -30   2   0    2.10    5.30
  32  -2   0   11.80    6.20
  32  -2   0    6.40    5.10
  32  -2   0   10.10    7.40
  32  -2   0   -0.40    4.60
 -32  -2   0    9.90    5.90
  32  -2   0    4.90    6.50
 -32  -2   0    1.30    5.50
  32   2   0   -2.90    3.70
 -32   2   0   -1.40    4.90
 -32   2   0   -1.50    5.20
  32   2   0    0.60    5.90
  32   2   0   -0.10    4.50
  32   2   0   -3.20    5.80
   1  -3   0 3965.30  130.59
   1  -3   0 4087.49  130.59
   1  -3   0 3780.72  130.59
   1  -3   0 3814.12  130.39
  -1  -3   0 4103.09  130.39
  -1  -3   0 3724.83  130.39
   1  -3   0 4088.39  130.39
   1  -3   0 3764.82  130.19
  -1  -3   0 3917.71  130.29
   1  -3   0 3911.21  130.49
   1  -3   0 3862.81  130.29
   1  -3   0 3941.41  130.89
   1  -3   0 3943.31  129.99
   1  -3   0 4007.80  130.29
  -1  -3   0 3734.23  130.79
  -1  -3   0 3888.71  130.49
  -1  -3   0 3844.82  129.89
  -1  -3   0 3818.12  129.69
  -1  -3   0 3957.10  130.49
  -1  -3   0 3684.53  130.49
  -1  -3   0 3839.82  130.59
   1  -3   0 3874.31  130.59
   1  -3   0 3875.51  130.59
  -1  -3   0 3835.22  130.29
  -1  -3   0 3786.92  130.29
   1  -3   0 3886.61  130.59
  -1  -3   0 3848.61  130.49
  -1  -3   0 3982.30  130.29
  -1   3   0 3941.51  130.59
   1   3   0 3985.40  130.59
  -1   3   0 3983.90  130.59
  -1   3   0 3969.80  130.29
   1   3   0 4012.90  130.49
  -1   3   0 3897.71  130.59
   1   3   0 3910.31  130.39
   1   3   0 3894.11  130.89
  -1   3   0 3877.71  130.39
   1   3   0 3888.51  130.39
  -1   3   0 3927.61  130.89
  -1   3   0 3916.31  130.29
  -1   3   0 3767.82  130.29
   1   3   0 3958.30  130.29
   1   3   0 3866.91  130.39
  -1   3   0 3923.51  130.49
   1   3   0 3998.70  130.59
   1   3   0 3981.40  130.49
   1   3   0 3819.02  130.29
  -1   3   0 3936.41  130.59
  -1   3   0 3650.63  130.39
   1   3   0 3796.42  130.49
   1   3   0 3888.01  130.49
  -1   3   0 3966.20  129.99
  -1   3   0 3857.21  130.59
   1   3   0 3892.01  130.59
   1   3   0 3942.31  129.89
   3  -3   0  211.28    8.80
   3  -3   0  215.68    9.00
  -3  -3   0  212.48    7.80
   3  -3   0  220.88    9.00
  -3  -3   0  209.28    8.50
   3  -3   0  226.68    8.60
   3  -3   0  217.58    8.80
  -3  -3   0  213.18    8.20
  -3  -3   0  225.88    8.80
  -3  -3   0  212.08    8.60
   3  -3   0  218.28    8.80
   3  -3   0  223.48    8.90
   3  -3   0  219.38    8.90
  -3  -3   0  205.58    8.80
  -3  -3   0  232.38    9.30
  -3  -3   0  212.78    8.90
  -3  -3   0  205.38    7.80
  -3  -3   0  223.08    8.80
   3  -3   0  213.48    8.80
  -3  -3   0  218.88    8.50
   3  -3   0  220.58    9.10
   3  -3   0  215.48    8.90
   3  -3   0  209.78    9.00
   3  -3   0  217.28    8.80
   3  -3   0  199.88    8.80
  -3  -3   0  211.68    8.90
  -3  -3   0  203.98    8.80
   3  -3   0  223.58    8.00
   3   3   0  208.38    8.80
  -3   3   0  224.98    8.90
   3   3   0  202.68    8.90
  -3   3   0  205.98    9.00
   3   3   0  211.18    9.10
  -3   3   0  222.08    9.00
   3   3   0  217.58    8.60
  -3   3   0  211.18    8.90
   3   3   0  212.18    8.80
   3   3   0  220.18    8.20
  -3   3   0  221.68    8.60
  -3   3   0  211.68    8.90
   3   3   0  222.38    8.80
  -3   3   0  200.08    8.70
   3   3   0  215.08    8.70
   3   3   0  215.08    8.80
  -3   3   0  231.48    8.90
  -3   3   0  213.08    9.00
  -3   3   0  221.38    9.10
  -3   3   0  194.88    8.70
  -3   3   0  209.98    9.00
   3   3   0  222.98    7.80
   3   3   0  216.08    8.90
   3   3   0  207.98    8.70
   3   3   0  214.68    8.60
  -3   3   0  210.78    8.80
   3   3   0  218.98    8.80
  -3   3   0  216.18    8.00
   3   3   0  216.18    8.80
   5  -3   0  879.01   29.90
  -5  -3   0  825.02   29.90
  -5  -3   0  851.41   29.30
  -5  -3   0  872.71   29.50
   5  -3   0  853.91   29.80
   5  -3   0  824.52   29.40
   5  -3   0  850.41   30.00
   5  -3   0  847.32   29.70
  -5  -3   0  857.21   29.70
   5  -3   0  833.02   29.90
   5  -3   0  852.21   29.60
  -5  -3   0  851.71   30.00
   5  -3   0  878.61   30.00
   5  -3   0  817.52   29.80
   5  -3   0  887.01   29.60
  -5  -3   0  839.62   29.60
   5  -3   0  821.42   30.50
  -5  -3   0  847.32   29.20
   5  -3   0  829.02   29.70
  -5  -3   0  856.41   29.30
   5  -3   0  823.62   29.90
  -5   3   0  854.21   30.10
   5   3   0  821.92   29.40
  -5   3   0  854.91   29.90
   5   3   0  833.72   29.60
  -5   3   0  831.72   28.50
  -5   3   0  839.62   29.80
   5   3   0  811.32   29.50
   5   3   0  857.31   29.60
  -5   3   0  817.12   28.90
  -5   3   0  855.61   29.70
   5   3   0  797.12   29.80
   5   3   0  865.71   29.50
   5   3   0  831.12   29.60
  -5   3   0  820.42   29.50
  -5   3   0  813.12   29.80
   5   3   0  850.31   29.90
  -5   3   0  836.62   28.60
   5   3   0  821.52   29.50
   5   3   0  848.72   29.30
  -5   3   0  843.42   29.70
  -5   3   0  796.82   29.80
  -5   3   0  846.42   29.40
   5   3   0  854.21   29.30
   5   3   0  826.22   29.80
  -5   3   0  842.42   29.70
  -7  -3   0  679.13   25.70
   7  -3   0  690.53   24.90
  -7  -3   0  738.73   25.90
   7  -3   0  714.73   25.50
  -7  -3   0  680.93   25.00
  -7  -3   0  724.23   25.00
  -7  -3   0  690.43   25.10
   7  -3   0  710.13   24.70
   7  -3   0  704.23   25.20
   7  -3   0  698.53   25.40
  -7  -3   0  671.33   24.70
  -7  -3   0  708.03   25.10
   7  -3   0  687.53   25.50
   7  -3   0  702.13   25.60
   7  -3   0  703.43   25.50
  -7  -3   0  709.13   25.10
   7  -3   0  727.23   25.30
  -7  -3   0  708.73   24.70
   7  -3   0  697.83   25.70
   7  -3   0  690.53   25.30
   7  -3   0  706.23   25.00
  -7   3   0  693.53   24.00
  -7   3   0  758.02   25.70
   7   3   0  733.43   25.40
   7   3   0  705.33   25.00
   7   3   0  686.53   25.00
  -7   3   0  693.63   24.70
  -7   3   0  688.73   25.20
  -7   3   0  714.63   25.30
  -7   3   0  684.03   25.40
  -7   3   0  700.53   25.80
   7   3   0  680.53   25.10
   7   3   0  700.73   25.70
   7   3   0  700.93   25.10
   7   3   0  686.93   25.10
  -7   3   0  698.63   25.00
  -7   3   0  692.43   25.70
  -7   3   0  691.13   25.30
  -7   3   0  729.73   23.90
   7   3   0  703.83   25.20
   7   3   0  715.03   25.10
  -7   3   0  703.83   25.50
   7   3   0  696.03   25.20
   9  -3   0  174.98    8.50
  -9  -3   0  177.98    7.80
  -9  -3   0  163.98    8.70
   9  -3   0  173.78    8.40
   9  -3   0  172.88    7.60
  -9  -3   0  182.48    7.50
  -9  -3   0  169.28    7.50
   9  -3   0  172.98    8.30
   9  -3   0  176.78    7.70
   9  -3   0  173.68    7.90
   9  -3   0  174.78    6.70
   9  -3   0  180.38    8.50
   9  -3   0  185.18    8.30
  -9  -3   0  185.48    7.80
  -9  -3   0  186.18    8.00
  -9  -3   0  178.28    8.70
   9  -3   0  160.58    8.60
   9  -3   0  186.78    8.30
   9  -3   0  168.48    8.50
   9  -3   0  186.08    8.50
  -9   3   0  184.18    8.90
  -9   3   0  180.58    8.20
   9   3   0  164.98    7.90
  -9   3   0  161.88    6.70
   9   3   0  166.48    7.80
   9   3   0  176.38    7.80
  -9   3   0  169.38    8.20
  -9   3   0  165.98    7.70
  -9   3   0  176.48    6.70
   9   3   0  164.98    7.70
  -9   3   0  181.98    7.60
   9   3   0  163.98    8.70
  -9   3   0  180.98    8.90
  -9   3   0  174.78    8.50
   9   3   0  173.38    8.10
   9   3   0  175.28    8.10
   9   3   0  174.48    8.00
  -9   3   0  179.08    7.90
  -9   3   0  172.78    8.20
  -9   3   0  162.38    8.40
   9   3   0  161.58    8.20
   9   3   0  177.28    8.00
 -11  -3   0   44.10    4.70
  11  -3   0   50.39    5.20
 -11  -3   0   44.00    3.40
  11  -3   0   45.30    2.90
 -11  -3   0   52.09    4.10
  11  -3   0   49.00    4.90
  11  -3   0   46.30    4.50
  11  -3   0   40.10    3.50
  11  -3   0   45.80    4.40
  11  -3   0   48.20    4.60
  11  -3   0   38.00    4.40
  11  -3   0   46.70    3.40
 -11  -3   0   47.10    3.50
  11  -3   0   58.49    5.00
  11  -3   0   49.40    3.70
 -11  -3   0   50.59    4.10
 -11  -3   0   44.20    5.00
 -11  -3   0   54.99    4.50
 -11   3   0   64.69    5.40
  11   3   0   48.20    4.30
 -11   3   0   55.79    4.70
 -11   3   0   38.90    3.90
  11   3   0   57.19    4.60
 -11   3   0   43.20    2.90
 -11   3   0   49.00    5.00
  11   3   0   39.70    4.50
  11   3   0   45.00    2.80
  11   3   0   53.79    4.20
 -11   3   0   61.19    5.50
 -11   3   0   59.69    4.70
  11   3   0   54.39    4.10
 -11   3   0   50.29    3.50
  11   3   0   46.30    2.50
 -11   3   0   42.20    2.80
  11   3   0   51.39    4.40
 -11   3   0   52.79    3.70
  11   3   0   44.10    4.00
  11   3   0   43.50    4.20
  11   3   0   50.09    4.10
 -11   3   0   52.39    5.00
  11   3   0   44.90    4.80
  13  -3   0  191.28    9.10
 -13  -3   0  182.28    7.90
 -13  -3   0  174.98    7.60
  13  -3   0  166.08    8.90
 -13  -3   0  182.78    9.50
 -13  -3   0  168.98    9.40
  13  -3   0  171.68    7.30
  13  -3   0  177.38    7.60
 -13  -3   0  183.08    8.20
  13  -3   0  173.68    9.50
 -13  -3   0  170.38    7.60
  13  -3   0  182.48    9.20
  13  -3   0  189.78    9.20
  13  -3   0  179.98    9.20
  13  -3   0  182.18    7.60
  13  -3   0  182.88    9.50
 -13  -3   0  171.48    8.40
  13   3   0  179.88    8.60
 -13   3   0  177.28    7.30
 -13   3   0  169.48    9.40
  13   3   0  176.38    8.60
  13   3   0  170.48    8.70
 -13   3   0  185.28    8.60
 -13   3   0  180.38    8.60
  13   3   0  178.68    8.00
 -13   3   0  182.18    7.30
  13   3   0  165.58    7.70
 -13   3   0  192.78    9.70
  13   3   0  173.68    9.20
  13   3   0  178.08    8.60
 -13   3   0  159.28    9.40
  13   3   0  174.58    9.50
  13   3   0  187.08    8.60
 -13   3   0  171.98    7.70
 -13   3   0  178.88    7.50
 -13   3   0  162.98    8.80
  13   3   0  179.18    7.00
  13   3   0  183.68    7.30
  13   3   0  181.48    8.10
  15  -3   0   14.50    2.20
  15  -3   0   17.90    2.30
  15  -3   0   18.40    3.60
  15  -3   0   22.20    3.80
  15  -3   0   12.50    3.40
 -15  -3   0    9.60    3.30
 -15  -3   0   13.20    3.40
 -15  -3   0   21.80    2.60
 -15  -3   0   17.50    2.50
  15  -3   0   12.70    3.40
  15  -3   0   14.40    3.30
  15  -3   0   15.40    2.20
  15  -3   0   23.50    4.30
  15  -3   0   17.80    3.50
 -15  -3   0   22.30    2.90
 -15  -3   0   14.90    2.80
 -15  -3   0   19.90    2.50
 -15   3   0   16.70    3.00
  15   3   0   12.30    3.40
  15   3   0   20.60    3.50
  15   3   0   13.70    2.90
 -15   3   0   14.90    2.20
  15   3   0   16.40    2.50
 -15   3   0   17.20    2.30
  15   3   0   18.40    3.20
  15   3   0   17.00    3.70
  15   3   0   14.40    3.00
 -15   3   0   14.60    2.10
  15   3   0   13.50    3.10
 -15   3   0   23.10    4.30
 -15   3   0   14.40    2.30
 -15   3   0   18.50    3.20
  15   3   0   12.80    2.00
 -15   3   0   21.80    4.40
  15   3   0   18.40    2.50
 -15   3   0   19.70    3.60
  15   3   0   19.50    2.60
  17  -3   0    4.60    2.70
  17  -3   0   -0.20    2.90
 -17  -3   0    1.40    2.70
 -17  -3   0    1.20    2.30
  17  -3   0   -2.80    2.40
  17  -3   0    1.30    3.00
 -17  -3   0    2.40    1.70
 -17  -3   0    1.90    2.00
  17  -3   0   -1.20    2.50
  17  -3   0   -0.70    2.70
 -17  -3   0    1.30    2.70
  17  -3   0    1.00    2.60
  17  -3   0   -2.80    2.80
 -17  -3   0    2.40    1.60
  17  -3   0    0.30    1.50
 -17  -3   0   -0.80    1.40
  17   3   0    2.70    2.80
  17   3   0    0.00    2.80
 -17   3   0   -1.00    2.10
 -17   3   0   -0.20    1.30
 -17   3   0   -1.40    3.10
  17   3   0    3.40    1.80
  17   3   0    2.50    3.10
 -17   3   0    2.30    2.80
  17   3   0    0.30    2.40
 -17   3   0   -0.50    2.00
 -17   3   0    1.90    2.30
  17   3   0    0.20    3.10
  17   3   0    2.80    2.70
  17   3   0    1.80    1.90
  17   3   0    2.60    2.40
  17   3   0    2.30    2.60
 -17   3   0    1.80    1.70
  17   3   0    1.90    1.80
 -17   3   0    0.00    1.40
  19  -3   0   36.20    4.90
  19  -3   0   38.30    5.80
  19  -3   0   36.70    5.20
 -19  -3   0   35.70    4.60
 -19  -3   0   37.60    5.50
  19  -3   0   26.00    5.10
  19  -3   0   41.40    6.00
  19  -3   0   37.30    5.90
 -19  -3   0   39.20    3.50
 -19  -3   0   43.10    6.30
 -19  -3   0   36.70    3.30
  19  -3   0   39.60    5.30
 -19   3   0   42.70    4.80
  19   3   0   34.00    4.80
  19   3   0   34.60    4.70
 -19   3   0   30.20    5.80
 -19   3   0   43.00    4.10
  19   3   0   36.70    4.90
 -19   3   0   47.30    6.60
  19   3   0   40.40    5.90
  19   3   0   41.70    3.80
  19   3   0   39.10    6.00
 -19   3   0   38.60    2.70
  19   3   0   34.90    4.80
 -19   3   0   30.80    4.90
  21  -3   0   30.20    5.90
  21  -3   0   34.30    5.40
  21  -3   0   34.20    5.30
  21  -3   0   30.80    5.20
  21  -3   0   23.60    5.50
 -21  -3   0   39.50    4.90
 -21  -3   0   39.60    4.80
 -21  -3   0   30.40    3.00
 -21  -3   0   35.50    6.30
 -21  -3   0   28.50    5.40
 -21   3   0   46.30    7.10
 -21   3   0   33.10    5.10
  21   3   0   44.90    6.80
  21   3   0   34.90    5.20
  21   3   0   15.80    4.30
 -21   3   0   26.00    5.80
 -21   3   0   40.00    4.70
  21   3   0   35.80    5.90
  21   3   0   37.10    3.90
  21   3   0   38.00    5.20
 -21   3   0   32.80    4.00
  23  -3   0    4.90    4.50
  23  -3   0    1.10    4.20
  23  -3   0    1.80    3.50
  23  -3   0    0.20    3.30
  23  -3   0   -3.00    3.40
 -23  -3   0    6.00    3.80
 -23  -3   0    0.10    3.20
  23   3   0    2.40    3.30
  23   3   0   -2.30    3.10
  23   3   0   -6.10    2.60
 -23   3   0    0.70    2.20
  23   3   0    3.40    4.30
 -23   3   0   -0.20    2.50
 -23   3   0   -3.80    3.30
 -23   3   0   -3.50    3.50
  23   3   0    3.50    4.20
  25  -3   0   -0.90    3.60
 -25  -3   0   -5.10    3.80
  25  -3   0    1.60    3.60
  25  -3   0   -2.10    4.30
 -25  -3   0   -1.40    3.60
  25  -3   0    4.30    4.80
  25  -3   0   -4.80    3.10
 -25   3   0    4.20    4.40
 -25   3   0   -0.80    2.50
 -25   3   0    6.10    4.50
  25   3   0    0.50    3.60
  25   3   0    0.60    4.20
  25   3   0   -1.60    3.10
  25   3   0    1.60    4.90
  25   3   0    1.40    3.60
 -27  -3   0   36.10    7.30
  27  -3   0   34.60    6.10
  27  -3   0   20.20    5.70
  27  -3   0   21.70    6.20
  27  -3   0   22.70    6.80
 -27  -3   0   21.20    6.10
  27  -3   0   26.50    5.70
  27   3   0   23.90    5.30
  27   3   0   22.80    5.30
  27   3   0   25.50    5.40
  27   3   0   27.10    6.90
 -27   3   0   33.30    6.90
 -27   3   0   17.20    6.10
  27   3   0   23.60    6.30
  29  -3   0   37.90    8.10
 -29  -3   0   28.00    6.70
  29  -3   0   18.90    7.10
  29  -3   0   20.20    6.00
  29  -3   0   26.40    5.90
 -29  -3   0   11.70    5.70
  29  -3   0   18.20    5.90
  29   3   0   22.20    5.40
  29   3   0   35.80    6.10
  29   3   0   25.40    7.10
  29   3   0   13.00    6.30
 -29   3   0   22.60    6.70
 -29   3   0   30.50    7.40
  31  -3   0   -2.30    5.40
 -31  -3   0   -1.20    4.70
  31  -3   0    5.80    6.70
  31  -3   0    7.60    5.10
 -31  -3   0    0.30    5.10
  31  -3   0    1.90    4.90
  31  -3   0    6.50    5.40
  31   3   0   -3.40    5.40
  31   3   0    3.50    4.30
  31   3   0  -10.80    5.10
 -31   3   0    4.60    5.60
 -31   3   0   10.20    6.20
  31   3   0   14.50    5.40
   0  -4   0  578.94   22.30
   0  -4   0  609.04   21.20
   0  -4   0  584.64   22.30
   0  -4   0  618.84   21.80
   0  -4   0  623.04   22.80
   0  -4   0  585.44   21.70
   0  -4   0  598.54   22.10
   0  -4   0  606.84   22.00
   0  -4   0  619.34   22.20
   0  -4   0  624.14   22.40
   0  -4   0  587.04   22.20
   0  -4   0  611.84   22.50
   0   4   0  625.34   21.70
   0   4   0  608.54   22.20
   0   4   0  617.84   21.80
   0   4   0  600.44   22.20
   0   4   0  616.54   22.10
   0   4   0  603.44   22.10
   0   4   0  626.14   22.10
   0   4   0  622.94   22.80
   0   4   0  599.04   22.20
   0   4   0  570.54   22.20
  -2  -4   0 1085.89   37.30
  -2  -4   0 1089.39   38.40
   2  -4   0 1106.29   38.40
  -2  -4   0 1125.19   38.80
  -2  -4   0 1085.29   38.10
   2  -4   0 1074.19   38.30
   2  -4   0 1091.99   38.00
   2  -4   0 1095.19   38.30
  -2  -4   0 1093.29   38.40
   2  -4   0 1078.09   38.10
  -2  -4   0 1116.29   37.20
  -2  -4   0 1043.30   38.10
  -2  -4   0 1084.49   38.00
   2  -4   0 1065.39   38.30
  -2  -4   0 1127.59   38.50
   2  -4   0 1115.99   38.70
   2  -4   0 1082.59   38.30
   2  -4   0 1079.19   37.40
  -2  -4   0 1078.79   38.20
  -2  -4   0 1096.59   37.90
   2  -4   0 1103.89   37.90
   2   4   0 1132.39   37.30
  -2   4   0 1088.59   37.40
   2   4   0 1110.59   38.80
  -2   4   0 1014.20   38.50
   2   4   0 1056.19   37.90
   2   4   0 1070.89   38.20
  -2   4   0 1105.59   38.00
   2   4   0 1096.69   37.20
  -2   4   0 1052.89   38.40
  -2   4   0 1078.39   38.30
   2   4   0 1105.59   38.70
  -2   4   0 1100.49   38.40
   2   4   0 1115.69   38.30
   2   4   0 1100.09   38.30
   2   4   0 1096.49   38.40
   2   4   0 1058.69   38.10
  -2   4   0 1091.39   38.10
   2   4   0 1075.69   38.00
  -2   4   0 1084.19   38.30
  -2   4   0 1086.19   38.50
  -2   4   0 1089.99   37.90
   4  -4   0  182.98    7.40
  -4  -4   0  182.28    7.70
   4  -4   0  186.78    8.10
   4  -4   0  194.48    8.80
  -4  -4   0  181.98    8.40
  -4  -4   0  184.48    8.60
  -4  -4   0  197.78    8.20
   4  -4   0  190.48    8.60
  -4  -4   0  186.38    7.10
  -4  -4   0  194.98    8.70
   4  -4   0  190.38    8.70
   4  -4   0  192.58    8.60
  -4  -4   0  186.38    8.60
   4  -4   0  185.68    8.70
   4  -4   0  209.28    9.10
   4  -4   0  189.78    8.70
   4  -4   0  196.68    8.80
  -4  -4   0  189.08    7.20
  -4  -4   0  193.98    8.20
   4   4   0  195.08    8.40
  -4   4   0  182.98    8.50
  -4   4   0  196.38    8.90
  -4   4   0  191.18    8.80
  -4   4   0  178.68    8.40
  -4   4   0  193.18    9.00
  -4   4   0  192.08    8.80
   4   4   0  184.98    8.40
   4   4   0  190.48    7.80
  -4   4   0  202.58    8.40
  -4   4   0  186.48    8.80
  -4   4   0  183.78    8.80
   4   4   0  187.58    7.20
  -4   4   0  188.78    7.60
   4   4   0  182.88    8.50
   4   4   0  184.88    8.80
   4   4   0  189.18    8.50
  -4   4   0  190.18    7.40
   4   4   0  191.48    8.50
   4   4   0  174.98    8.30
   4   4   0  184.38    8.90
   6  -4   0   34.40    3.80
  -6  -4   0   39.60    3.50
   6  -4   0   33.20    4.00
  -6  -4   0   32.30    3.20
   6  -4   0   37.30    3.50
  -6  -4   0   37.60    3.40
  -6  -4   0   40.60    4.10
  -6  -4   0   32.30    3.80
   6  -4   0   34.60    3.70
   6  -4   0   44.20    4.60
   6  -4   0   41.00    4.40
  -6  -4   0   30.30    3.90
  -6  -4   0   25.70    3.60
   6  -4   0   41.50    4.30
   6  -4   0   30.10    3.80
  -6  -4   0   22.90    3.00
   6  -4   0   32.90    3.60
  -6   4   0   40.40    3.10
  -6   4   0   35.00    4.20
   6   4   0   29.80    3.30
  -6   4   0   43.50    4.50
   6   4   0   34.40    3.70
   6   4   0   36.90    3.40
  -6   4   0   37.80    3.80
   6   4   0   38.20    4.00
  -6   4   0   40.20    4.10
   6   4   0   37.30    3.80
  -6   4   0   42.10    3.80
   6   4   0   32.10    3.60
   6   4   0   33.20    4.00
   6   4   0   38.00    4.00
  -6   4   0   29.40    2.30
  -6   4   0   36.40    4.10
  -6   4   0   41.20    4.20
  -6   4   0   29.40    2.50
  -6   4   0   33.80    4.00
   6   4   0   37.50    4.30
  -8  -4   0    8.80    2.50
   8  -4   0    7.00    2.30
  -8  -4   0    9.30    2.30
   8  -4   0    1.10    2.30
  -8  -4   0   12.50    2.20
   8  -4   0   13.20    2.80
  -8  -4   0    9.80    2.30
   8  -4   0   12.90    2.70
   8  -4   0   13.60    2.60
   8  -4   0   10.20    2.50
  -8  -4   0   13.40    2.70
   8  -4   0   11.50    2.90
   8  -4   0   13.80    3.10
  -8  -4   0   10.40    2.90
  -8  -4   0    9.00    2.80
   8  -4   0   11.20    2.60
   8  -4   0   10.70    2.70
  -8  -4   0   11.00    2.20
   8   4   0   19.00    3.20
  -8   4   0   13.30    3.10
  -8   4   0   10.10    2.60
  -8   4   0    9.70    1.40
  -8   4   0    7.30    2.60
  -8   4   0    7.00    2.30
   8   4   0   11.30    2.70
  -8   4   0   12.40    3.00
   8   4   0   10.10    2.60
   8   4   0    7.80    2.30
  -8   4   0   16.20    3.10
  -8   4   0   12.50    2.60
  -8   4   0   12.80    1.70
   8   4   0    7.60    2.30
   8   4   0    7.00    2.40
  -8   4   0    6.80    2.50
   8   4   0    7.10    2.40
   8   4   0    9.20    3.10
  -8   4   0   11.70    2.20
  10  -4   0  308.87   13.40
 -10  -4   0  312.57   12.30
 -10  -4   0  290.87   13.40
  10  -4   0  312.57   12.70
  10  -4   0  320.07   12.90
 -10  -4   0  297.47   11.90
  10  -4   0  288.27   12.90
 -10  -4   0  309.07   13.50
  10  -4   0  296.17   13.20
  10  -4   0  292.37   12.30
 -10  -4   0  297.67   11.90
  10  -4   0  299.57   13.20
  10  -4   0  293.87   13.40
  10  -4   0  317.17   12.40
 -10  -4   0  290.57   12.50
 -10  -4   0  301.97   12.60
  10  -4   0  285.57   12.90
  10   4   0  299.87   13.50
 -10   4   0  291.57   13.10
 -10   4   0  292.17   12.70
  10   4   0  298.57   12.60
 -10   4   0  309.77   12.90
  10   4   0  304.57   12.80
  10   4   0  300.47   12.50
  10   4   0  306.67   12.80
 -10   4   0  309.87   13.30
 -10   4   0  301.77   11.00
  10   4   0  307.37   12.90
 -10   4   0  294.27   13.40
 -10   4   0  307.27   13.00
  10   4   0  299.87   12.70
 -10   4   0  319.27   12.70
 -10   4   0  306.37   10.80
 -10   4   0  299.67   12.10
 -10   4   0  328.67   13.80
  10   4   0  288.87   12.70
 -12  -4   0   -0.30    1.50
  12  -4   0    0.10    2.10
  12  -4   0    1.10    2.10
 -12  -4   0    2.30    2.40
  12  -4   0    0.10    1.10
  12  -4   0    2.90    2.40
 -12  -4   0   -1.60    1.50
 -12  -4   0    0.20    1.60
  12  -4   0   -0.10    2.10
  12  -4   0   -0.30    2.50
  12  -4   0    1.30    1.80
 -12  -4   0    0.10    2.10
  12  -4   0    0.20    1.80
 -12  -4   0    1.30    1.50
  12  -4   0    2.70    1.90
 -12  -4   0    0.60    1.80
  12  -4   0   -0.40    2.20
 -12   4   0    1.50    1.90
  12   4   0    0.00    2.00
 -12   4   0    0.10    2.20
 -12   4   0    1.80    1.90
 -12   4   0   -0.60    2.20
  12   4   0    0.40    1.80
  12   4   0   -0.90    1.90
 -12   4   0    0.20    1.10
 -12   4   0    1.20    2.00
  12   4   0    0.20    2.30
 -12   4   0    0.20    1.70
  12   4   0   -0.10    2.00
 -12   4   0    0.60    1.00
 -12   4   0   -0.30    2.40
  12   4   0   -1.30    2.20
 -12   4   0    0.70    2.40
 -12   4   0    0.30    1.90
  12   4   0   -1.20    1.70
  12   4   0    1.10    2.10
  14  -4   0  458.15   16.40
 -14  -4   0  456.25   17.20
 -14  -4   0  427.86   19.20
  14  -4   0  438.86   18.60
 -14  -4   0  463.15   17.80
 -14  -4   0  469.75   17.80
  14  -4   0  445.76   18.70
  14  -4   0  466.25   19.10
 -14  -4   0  454.85   17.20
  14  -4   0  449.56   19.00
  14  -4   0  449.06   19.00
 -14  -4   0  462.15   18.20
  14  -4   0  457.35   17.50
  14  -4   0  442.56   19.20
 -14  -4   0  480.25   19.80
  14  -4   0  441.76   19.40
  14  -4   0  448.16   17.40
  14   4   0  463.15   19.60
 -14   4   0  457.25   16.40
 -14   4   0  464.85   18.90
 -14   4   0  484.05   19.10
 -14   4   0  469.35   19.70
 -14   4   0  451.35   18.00
  14   4   0  461.05   18.40
  14   4   0  467.45   19.00
  14   4   0  458.75   18.40
 -14   4   0  481.75   18.50
 -14   4   0  457.95   19.70
  14   4   0  486.85   18.70
  14   4   0  475.45   18.10
 -14   4   0  459.95   16.40
  14   4   0  454.75   18.20
 -14   4   0  462.65   19.30
 -14   4   0  451.25   17.70
  14   4   0  467.85   18.40
  16  -4   0    7.90    1.80
 -16  -4   0    8.90    2.10
 -16  -4   0    6.50    2.40
  16  -4   0    6.50    3.40
 -16  -4   0    6.90    2.40
  16  -4   0    5.30    3.00
  16  -4   0   12.10    3.70
  16  -4   0    6.40    3.10
 -16  -4   0    9.70    2.60
  16  -4   0    9.70    3.70
  16  -4   0   11.90    3.30
 -16  -4   0    7.10    2.00
  16  -4   0    6.50    3.20
  16  -4   0    7.20    2.30
 -16  -4   0    2.30    2.80
  16  -4   0    8.70    2.20
 -16  -4   0    7.80    3.50
 -16   4   0    9.10    1.80
 -16   4   0    9.80    2.40
 -16   4   0   12.50    3.30
 -16   4   0   10.00    3.60
 -16   4   0   11.00    3.00
  16   4   0    8.60    3.00
  16   4   0    9.30    2.60
  16   4   0    8.90    3.60
  16   4   0    7.90    1.80
  16   4   0    7.40    2.80
  16   4   0    3.20    2.70
 -16   4   0    5.80    3.30
  16   4   0    4.30    3.10
 -16   4   0    8.20    3.80
  16   4   0    8.60    3.50
  16   4   0    8.40    3.10
 -16   4   0    9.70    1.80
 -18  -4   0   -1.70    2.90
  18  -4   0   -1.40    3.30
  18  -4   0   -3.70    2.80
  18  -4   0   -3.90    3.00
 -18  -4   0    0.60    2.00
 -18  -4   0   -2.00    1.60
  18  -4   0    4.60    3.20
  18  -4   0   -3.10    2.80
 -18  -4   0   -0.10    2.10
  18  -4   0   -2.70    3.60
 -18  -4   0    2.10    3.30
  18  -4   0    0.70    1.80
 -18   4   0   -1.50    2.80
  18   4   0   -0.60    2.70
  18   4   0   -1.90    2.70
 -18   4   0    5.70    3.60
  18   4   0   -0.70    2.10
  18   4   0    0.50    1.30
  18   4   0    1.70    3.30
 -18   4   0   -0.40    2.70
 -18   4   0   -1.90    1.50
 -18   4   0   -1.10    1.70
  18   4   0    1.10    3.70
  18   4   0   -0.10    2.60
 -18   4   0    0.50    2.40
  18   4   0   -2.40    2.60
 -20  -4   0   86.29    5.40
 -20  -4   0   80.09    4.70
  20  -4   0   74.89    8.10
  20  -4   0   90.09    8.30
  20  -4   0   78.59    7.90
 -20  -4   0   80.89    8.60
  20  -4   0   78.39    4.90
 -20  -4   0   93.29    6.50
  20  -4   0   67.89    8.10
 -20  -4   0   67.89    8.00
  20  -4   0   76.89    7.80
 -20   4   0   86.79    7.10
  20   4   0   65.99    7.80
  20   4   0  106.29    9.50
  20   4   0   66.99    7.00
 -20   4   0   79.59    8.80
 -20   4   0   74.59    4.90
  20   4   0   85.89    7.60
 -20   4   0   77.19    8.40
 -20   4   0   98.19    8.50
  20   4   0   92.49    7.50
 -22  -4   0    5.80    4.30
 -22  -4   0   -1.20    3.30
  22  -4   0   10.70    5.10
  22  -4   0    9.50    4.50
  22  -4   0    6.30    3.80
  22  -4   0    7.60    5.00
  22  -4   0   11.80    4.50
  22   4   0    7.10    3.70
 -22   4   0    9.00    4.60
  22   4   0   11.80    4.70
 -22   4   0    7.50    4.50
  22   4   0    5.60    3.50
 -22   4   0    6.90    3.90
  22   4   0    7.90    3.80
  22   4   0    3.50    4.30
 -22   4   0    4.70    3.00
  24  -4   0   54.09    7.20
  24  -4   0   58.19    8.30
  24  -4   0   53.99    7.40
  24  -4   0   68.89    7.80
 -24  -4   0   79.19    9.40
 -24  -4   0   57.69    8.10
  24  -4   0   62.89    8.60
  24   4   0   73.49    8.90
  24   4   0   72.79    7.50
 -24   4   0   76.99    6.90
 -24   4   0   64.49    8.60
  24   4   0   63.99    8.60
  24   4   0   69.89    7.30
 -24   4   0   41.50    7.60
  24   4   0   51.69    6.70
  26  -4   0   12.90    5.40
  26  -4   0   14.50    5.00
 -26  -4   0   16.30    5.50
  26  -4   0   12.80    6.00
 -26  -4   0   26.40    6.40
  26  -4   0    8.50    6.20
  26  -4   0    6.30    4.70
  26   4   0   11.70    5.60
  26   4   0   11.10    5.20
 -26   4   0   16.70    5.90
  26   4   0   16.30    4.90
  26   4   0   12.30    4.60
  26   4   0   18.80    4.90
 -26   4   0   11.70    5.30
 -26   4   0   10.40    3.60
  28  -4   0   10.80    6.20
  28  -4   0    6.30    4.70
 -28  -4   0   12.90    5.50
  28  -4   0   10.50    6.20
  28  -4   0    7.10    4.40
 -28  -4   0    9.90    5.50
  28  -4   0   11.90    5.20
  28   4   0    7.30    5.60
 -28   4   0   12.00    5.90
  28   4   0    8.80    5.00
  28   4   0    6.50    4.30
  28   4   0   18.00    6.60
 -28   4   0   -0.40    5.50
  30  -4   0   -3.00    5.40
 -30  -4   0    4.00    5.20
 -30  -4   0    4.30    5.70
  30  -4   0    4.70    5.10
  30  -4   0    3.40    5.00
  30  -4   0    2.40    6.40
  30  -4   0    3.70    4.70
 -30   4   0   -3.10    4.30
  30   4   0    4.10    4.60
  30   4   0    4.30    4.50
  30   4   0   -1.30    5.70
 -30   4   0    7.80    6.00
  30   4   0   -1.10    5.50
   1  -5   0    5.60    2.40
  -1  -5   0    3.40    2.00
   1  -5   0    3.50    2.10
   1  -5   0    5.20    2.00
  -1  -5   0    3.90    2.00
   1  -5   0    3.80    1.90
  -1  -5   0    1.60    2.00
   1  -5   0    8.80    2.40
  -1  -5   0    0.00    2.30
   1  -5   0    2.70    2.30
   1  -5   0    7.70    1.90
  -1  -5   0   -1.70    2.50
   1  -5   0    9.50    2.80
  -1  -5   0    3.90    2.00
  -1  -5   0    1.20    2.20
   1  -5   0    3.20    2.50
   1  -5   0    2.90    2.40
  -1  -5   0    0.50    2.40
  -1  -5   0    2.80    1.60
   1   5   0    2.90    2.40
   1   5   0    5.10    2.70
  -1   5   0    4.70    2.50
   1   5   0    1.90    2.40
   1   5   0    6.60    2.60
  -1   5   0    0.10    2.10
  -1   5   0    5.20    2.50
  -1   5   0   10.10    2.70
  -1   5   0    5.20    2.30
  -1   5   0    6.90    2.70
   1   5   0    5.40    2.30
  -1   5   0    2.70    1.80
   1   5   0    6.50    2.50
  -1   5   0    4.00    2.50
   1   5   0    4.50    2.10
   1   5   0    5.10    2.30
   1   5   0    4.20    2.20
  -1   5   0    6.10    2.80
  -3  -5   0  243.38   10.50
  -3  -5   0  234.68   10.60
  -3  -5   0  223.68   10.80
   3  -5   0  257.37   11.50
   3  -5   0  244.18   10.90
   3  -5   0  245.48   10.90
  -3  -5   0  252.67   10.80
   3  -5   0  248.58   11.00
   3  -5   0  228.18   10.50
   3  -5   0  229.28   10.80
  -3  -5   0  243.58   10.40
  -3  -5   0  230.98   10.90
   3  -5   0  245.28   10.20
  -3  -5   0  229.08    9.40
   3  -5   0  239.58   10.80
  -3  -5   0  233.78    9.40
   3  -5   0  241.78   10.60
   3  -5   0  231.68    9.60
   3   5   0  237.78    9.50
   3   5   0  222.28   10.80
  -3   5   0  235.18   10.70
  -3   5   0  233.68   11.10
   3   5   0  240.58   10.50
   3   5   0  250.87   11.00
  -3   5   0  239.18   10.80
   3   5   0  241.08    9.50
  -3   5   0  242.88   10.50
  -3   5   0  228.08   10.80
   3   5   0  219.28   10.40
   3   5   0  237.38   11.30
   3   5   0  245.18   10.80
  -3   5   0  242.68   10.70
   3   5   0  208.68   10.60
  -3   5   0  234.28   11.00
  -3   5   0  249.97   11.40
   3   5   0  249.68   10.70
  -3   5   0  246.18   11.00
  -3   5   0  235.18    9.60
   5  -5   0   38.20    4.20
   5  -5   0   35.20    4.00
  -5  -5   0   25.70    2.20
  -5  -5   0   28.90    2.30
  -5  -5   0   17.80    3.00
   5  -5   0   27.40    3.70
   5  -5   0   35.00    3.50
  -5  -5   0   32.20    3.10
  -5  -5   0   27.20    3.80
   5  -5   0   21.60    2.30
   5  -5   0   28.90    4.10
   5  -5   0   30.30    3.80
   5  -5   0   24.10    3.50
   5  -5   0   25.60    3.70
  -5  -5   0   27.50    3.30
  -5  -5   0   29.60    3.90
   5  -5   0   29.40    4.00
  -5  -5   0   31.50    4.10
  -5   5   0   41.70    4.60
   5   5   0   32.90    2.40
   5   5   0   26.30    3.00
  -5   5   0   29.60    4.10
  -5   5   0   24.80    3.50
  -5   5   0   27.70    3.90
   5   5   0   32.80    4.30
  -5   5   0   28.40    2.80
   5   5   0   21.90    3.60
  -5   5   0   28.00    4.00
   5   5   0   28.40    3.80
   5   5   0   24.60    3.80
   5   5   0   23.00    3.60
   5   5   0   19.80    3.20
  -5   5   0   29.00    4.20
  -5   5   0   29.60    3.50
   5   5   0   14.40    2.90
  -5   5   0   22.50    3.40
  -5   5   0   27.70    2.60
   5   5   0   24.20    3.50
   7  -5   0  717.23   26.10
   7  -5   0  703.83   25.80
   7  -5   0  673.53   25.00
  -7  -5   0  670.63   24.90
   7  -5   0  705.73   25.60
  -7  -5   0  671.33   25.60
   7  -5   0  662.43   25.90
  -7  -5   0  687.03   25.40
  -7  -5   0  682.43   25.70
   7  -5   0  677.63   25.90
  -7  -5   0  678.23   25.90
   7  -5   0  661.73   25.10
   7  -5   0  710.43   25.60
   7  -5   0  694.53   26.10
   7  -5   0  663.63   25.80
   7   5   0  676.43   25.50
  -7   5   0  711.33   25.30
   7   5   0  680.53   25.40
   7   5   0  637.34   25.30
  -7   5   0  658.63   25.50
   7   5   0  721.83   26.30
   7   5   0  642.74   25.60
   7   5   0  687.63   25.70
  -7   5   0  653.83   25.80
   7   5   0  707.13   25.40
   7   5   0  709.83   24.90
  -7   5   0  696.03   26.00
  -7   5   0  676.13   23.90
  -7   5   0  670.43   25.60
  -7   5   0  685.03   23.70
  -7   5   0  695.63   24.40
   7   5   0  694.43   26.10
  -7   5   0  653.63   25.70
  -7   5   0  685.73   26.20
  -9  -5   0   69.49    6.40
   9  -5   0   69.59    5.50
   9  -5   0   67.59    5.00
  -9  -5   0   73.49    5.10
  -9  -5   0   64.79    5.70
  -9  -5   0   72.29    4.60
   9  -5   0   88.49    6.90
   9  -5   0   66.49    6.10
   9  -5   0   64.89    5.00
   9  -5   0   81.09    6.40
  -9  -5   0   57.19    5.70
   9  -5   0   63.49    5.90
   9  -5   0   74.99    5.80
  -9  -5   0   67.49    5.70
  -9  -5   0   65.99    4.70
   9  -5   0   69.09    5.10
   9  -5   0   59.69    6.00
  -9   5   0   51.89    5.10
  -9   5   0   73.19    6.10
   9   5   0   69.99    5.60
   9   5   0   53.59    5.00
   9   5   0   66.79    6.00
  -9   5   0   70.99    6.20
   9   5   0   72.59    5.70
   9   5   0   65.09    5.50
  -9   5   0   64.29    5.10
  -9   5   0   82.19    6.80
  -9   5   0   67.79    3.20
   9   5   0   71.09    5.50
  -9   5   0   68.39    6.20
  -9   5   0   59.59    4.10
  -9   5   0   75.89    6.10
  -9   5   0   76.89    6.30
   9   5   0   67.59    4.90
   9   5   0   68.49    5.50
   9   5   0   55.19    5.70
  -9   5   0   60.59    3.50
 -11  -5   0  253.07   11.60
 -11  -5   0  277.97   13.00
 -11  -5   0  282.47   12.20
 -11  -5   0  258.37   11.90
  11  -5   0  292.17   13.10
  11  -5   0  298.07   13.00
  11  -5   0  278.57   11.90
 -11  -5   0  263.67   11.30
  11  -5   0  278.07   12.50
 -11  -5   0  276.07   13.10
  11  -5   0  272.67   13.00
  11  -5   0  289.27   12.20
  11  -5   0  257.37   12.70
  11  -5   0  266.77   11.90
  11  -5   0  265.77   12.60
  11   5   0  294.57   12.30
 -11   5   0  267.57   12.20
 -11   5   0  270.87   10.10
  11   5   0  265.27   12.10
 -11   5   0  286.47   12.70
 -11   5   0  278.37   12.80
 -11   5   0  288.37   13.20
 -11   5   0  257.27   12.00
 -11   5   0  281.47   11.40
 -11   5   0  266.37   12.20
  11   5   0  264.87   13.10
 -11   5   0  268.67   12.70
  11   5   0  291.37   12.70
  11   5   0  278.97   13.20
 -11   5   0  278.07   13.10
  11   5   0  274.07   12.20
  11   5   0  259.67   12.20
  11   5   0  261.37   12.20
  13  -5   0   17.70    3.90
  13  -5   0    9.90    3.30
  13  -5   0   11.50    3.00
 -13  -5   0   11.70    3.50
  13  -5   0    8.40    3.40
  13  -5   0    5.40    2.60
  13  -5   0   18.30    4.00
 -13  -5   0   14.40    3.10
  13  -5   0   11.40    3.00
  13  -5   0    8.10    2.60
 -13  -5   0   10.50    2.60
 -13  -5   0   12.90    2.40
 -13  -5   0   10.10    3.40
 -13  -5   0   19.80    3.30
  13  -5   0   10.40    3.20
  13   5   0   12.10    3.30
  13   5   0    9.60    3.00
 -13   5   0   11.50    3.70
 -13   5   0    7.50    2.20
 -13   5   0    6.90    3.00
 -13   5   0   12.30    3.20
 -13   5   0   12.70    3.20
 -13   5   0   15.40    3.10
  13   5   0   11.40    2.90
 -13   5   0    6.00    2.90
 -13   5   0   10.40    3.50
  13   5   0    8.30    3.00
  13   5   0   11.80    3.10
  13   5   0    5.10    2.70
 -13   5   0   14.30    3.50
 -13   5   0   10.90    1.60
  13   5   0   11.80    3.60
 -15  -5   0  103.09    6.00
 -15  -5   0  101.89    8.60
 -15  -5   0   93.39    6.60
  15  -5   0  100.89    8.30
  15  -5   0  105.69    7.50
 -15  -5   0  104.79    5.80
 -15  -5   0  102.29    8.80
  15  -5   0  103.79    7.90
 -15  -5   0  103.39    6.40
  15  -5   0   94.89    8.00
 -15  -5   0  105.99    6.60
  15  -5   0   96.89    8.10
  15  -5   0   98.39    6.20
  15  -5   0   91.09    7.00
  15  -5   0   96.89    6.20
  15  -5   0  117.49    8.40
 -15   5   0  107.99    7.20
 -15   5   0  102.59    4.60
  15   5   0  106.99    7.10
 -15   5   0   98.79    6.60
  15   5   0   95.29    6.80
  15   5   0   98.49    8.60
  15   5   0   93.29    7.90
  15   5   0  102.29    7.20
 -15   5   0  111.99    8.00
 -15   5   0   91.59   10.00
  15   5   0   93.99    6.80
 -15   5   0  109.39    6.50
 -15   5   0   99.89    8.80
 -15   5   0  104.19    7.60
 -15   5   0  116.59    8.50
  15   5   0   97.59    7.10
 -15   5   0  112.79    7.40
 -17  -5   0  410.06   16.90
  17  -5   0  400.86   18.10
 -17  -5   0  410.76   15.60
  17  -5   0  390.36   18.10
  17  -5   0  387.16   17.80
 -17  -5   0  387.56   18.50
  17  -5   0  390.06   17.60
  17  -5   0  379.66   15.90
 -17  -5   0  400.06   16.50
 -17  -5   0  380.36   18.60
  17  -5   0  401.66   16.10
  17  -5   0  375.36   18.30
  17  -5   0  397.96   18.10
  17   5   0  389.56   17.90
 -17   5   0  405.96   17.20
 -17   5   0  395.46   18.80
 -17   5   0  389.56   18.60
  17   5   0  408.76   18.90
  17   5   0  412.16   17.50
 -17   5   0  413.56   18.60
  17   5   0  430.46   17.30
  17   5   0  395.06   17.30
 -17   5   0  392.66   16.30
  17   5   0  407.96   17.40
 -17   5   0  413.96   18.00
  17   5   0  403.76   16.80
  19  -5   0   35.80    4.00
  19  -5   0   32.30    5.40
  19  -5   0   28.30    5.40
  19  -5   0   37.40    5.90
 -19  -5   0   38.60    4.60
  19  -5   0   22.20    5.50
 -19  -5   0   39.80    6.40
  19  -5   0   29.50    5.70
 -19  -5   0   40.40    3.60
 -19  -5   0   36.50    6.10
  19  -5   0   38.50    5.70
 -19  -5   0   44.10    5.10
  19   5   0   37.30    6.00
 -19   5   0   37.40    6.30
  19   5   0   23.60    4.60
 -19   5   0   24.50    4.90
  19   5   0   35.30    6.20
  19   5   0   35.00    5.10
  19   5   0   39.70    5.50
 -19   5   0   43.30    5.00
 -19   5   0   29.60    4.80
  19   5   0   29.40    4.30
 -19   5   0   51.29    7.20
  21  -5   0   18.30    4.80
  21  -5   0   16.50    4.90
 -21  -5   0   18.10    5.10
  21  -5   0   18.60    5.80
  21  -5   0   13.90    4.90
  21  -5   0   14.80    4.70
 -21  -5   0   20.90    3.70
 -21  -5   0   17.50    5.10
  21   5   0   13.40    5.10
  21   5   0   14.00    4.40
 -21   5   0    7.50    4.60
  21   5   0   11.10    4.90
  21   5   0   17.00    4.40
 -21   5   0   18.70    5.40
 -21   5   0   14.70    4.60
  21   5   0   21.20    4.50
 -21   5   0   13.70    3.90
  23  -5   0    2.20    4.00
  23  -5   0   -5.80    4.20
  23  -5   0   -3.50    3.40
 -23  -5   0    0.00    3.80
  23  -5   0   -3.00    4.30
  23  -5   0   -3.40    3.80
 -23  -5   0    3.00    4.60
  23   5   0   -2.60    4.20
  23   5   0   -2.70    3.00
 -23   5   0    4.50    4.50
 -23   5   0   -1.20    2.80
  23   5   0   -8.30    2.80
  23   5   0   -0.10    3.50
 -23   5   0    2.10    4.00
  23   5   0   -8.50    4.00
 -23   5   0    3.10    4.50
  25  -5   0    2.70    3.90
  25  -5   0    5.60    5.10
 -25  -5   0    4.90    4.90
  25  -5   0    8.40    4.60
 -25  -5   0   12.40    5.30
  25  -5   0    2.90    5.60
  25  -5   0    1.90    4.10
  25   5   0    5.90    4.00
  25   5   0    3.80    5.20
 -25   5   0    3.40    5.10
  25   5   0    0.10    3.70
  25   5   0   -7.70    3.90
  25   5   0   -1.20    3.60
 -25   5   0    2.80    4.60
 -25   5   0    7.60    3.50
 -27  -5   0   25.10    6.90
  27  -5   0   21.20    6.20
  27  -5   0   29.00    6.50
 -27  -5   0   18.20    6.30
  27  -5   0   28.20    8.00
  27  -5   0   25.10    6.20
  27  -5   0   22.40    7.00
  27   5   0   22.00    6.70
  27   5   0   20.40    6.60
  27   5   0   25.30    5.70
 -27   5   0   29.60    7.20
 -27   5   0   33.90    7.30
  27   5   0   25.10    5.70
  29  -5   0   12.40    5.70
  29  -5   0   15.60    6.10
 -29  -5   0    7.20    5.80
 -29  -5   0    9.30    5.60
  29  -5   0   10.20    6.70
  29  -5   0   13.80    7.10
  29  -5   0   10.40    5.20
  29   5   0   15.60    5.20
  29   5   0   16.70    5.50
 -29   5   0   26.20    7.40
  29   5   0   15.30    6.80
 -29   5   0   13.70    6.20
  29   5   0   10.50    6.60
  31  -5   0    3.70    5.60
  31  -5   0    5.40    5.90
  31  -5   0   21.20    8.10
 -31  -5   0    4.40    5.70
 -31  -5   0    5.50    5.70
  31  -5   0   -1.60    4.60
  31   5   0   -3.60    4.20
  31   5   0   -4.70    4.60
 -31   5   0   16.70    7.10
 -31   5   0    4.30    6.20
   0  -6   0  202.68   10.20
   0  -6   0  206.98    8.70
   0  -6   0  205.48    9.80
   0  -6   0  210.38    9.40
   0  -6   0  217.08   10.20
   0  -6   0  204.58    9.50
   0  -6   0  208.08   10.30
   0  -6   0  198.38   10.30
   0   6   0  203.78    9.80
   0   6   0  205.48    9.90
   0   6   0  214.58   10.40
   0   6   0  212.08   10.90
   0   6   0  226.58   10.40
  -2  -6   0   55.39    5.50
   2  -6   0   52.79    4.90
   2  -6   0   61.09    5.30
  -2  -6   0   49.80    4.90
  -2  -6   0   55.39    3.80
   2  -6   0   64.39    5.80
  -2  -6   0   56.09    4.20
  -2  -6   0   57.19    5.10
  -2  -6   0   67.89    6.20
   2  -6   0   61.49    5.80
   2  -6   0   58.49    4.90
   2  -6   0   57.69    4.20
   2  -6   0   56.99    5.30
  -2  -6   0   55.99    5.10
  -2  -6   0   65.19    5.90
   2  -6   0   67.49    5.80
   2   6   0   54.39    5.60
   2   6   0   59.69    5.30
  -2   6   0   61.89    5.90
   2   6   0   63.09    5.40
  -2   6   0   69.99    6.00
   2   6   0   57.49    5.10
  -2   6   0   63.19    5.80
  -2   6   0   52.79    5.00
  -2   6   0   54.19    5.90
  -2   6   0   57.89    5.40
   2   6   0   74.39    5.60
  -2   6   0   57.99    5.40
  -2   6   0   67.59    6.20
   2   6   0   64.19    5.40
   2   6   0   61.49    5.40
   2   6   0   47.70    4.90
   2   6   0   59.39    6.10
  -2   6   0   50.59    4.80
  -4  -6   0   43.00    3.40
   4  -6   0   58.89    5.70
  -4  -6   0   54.49    5.30
  -4  -6   0   49.60    3.40
   4  -6   0   40.80    4.20
  -4  -6   0   46.50    4.40
   4  -6   0   39.50    4.50
   4  -6   0   48.90    5.10
  -4  -6   0   43.40    5.10
   4  -6   0   49.20    3.90
  -4  -6   0   49.50    5.00
   4  -6   0   37.60    4.90
  -4  -6   0   47.30    5.20
   4  -6   0   50.79    5.40
  -4  -6   0   40.60    4.70
   4  -6   0   55.49    5.40
  -4  -6   0   50.89    3.90
   4  -6   0   53.19    5.40
   4   6   0   52.89    5.00
  -4   6   0   53.09    5.10
   4   6   0   34.60    4.40
  -4   6   0   50.19    3.60
  -4   6   0   61.49    6.00
   4   6   0   42.80    5.20
  -4   6   0   51.39    4.60
   4   6   0   49.20    4.70
   4   6   0   51.99    5.50
   4   6   0   41.70    4.60
   4   6   0   52.59    3.50
  -4   6   0   49.80    5.50
  -4   6   0   39.60    4.70
  -4   6   0   39.70    4.90
   4   6   0   55.09    5.10
  -4   6   0   42.50    4.60
   4   6   0   38.60    4.50
  -4   6   0   49.60    5.10
   4   6   0   48.00    3.60
  -6  -6   0  194.58    9.30
   6  -6   0  173.38    9.50
  -6  -6   0  191.38    8.80
   6  -6   0  182.78    7.60
  -6  -6   0  174.88    8.70
   6  -6   0  161.08    8.40
  -6  -6   0  165.58    9.40
  -6  -6   0  174.58    7.10
  -6  -6   0  176.68    7.10
   6  -6   0  176.18    9.40
   6  -6   0  176.38    9.30
   6  -6   0  181.88    9.70
   6  -6   0  181.28    9.70
   6  -6   0  186.38    9.40
  -6  -6   0  176.98    9.40
  -6  -6   0  193.08    9.60
   6  -6   0  178.08    9.30
  -6   6   0  181.58    9.30
   6   6   0  200.48   10.00
   6   6   0  161.58    8.00
   6   6   0  182.18    9.30
   6   6   0  176.28    9.10
  -6   6   0  183.08    7.80
  -6   6   0  151.48    8.50
  -6   6   0  189.68    9.90
  -6   6   0  180.18    9.40
  -6   6   0  185.78    9.70
   6   6   0  164.18    9.20
   6   6   0  175.38    9.00
   6   6   0  186.78    7.10
   6   6   0  192.48    9.50
   6   6   0  188.38    9.90
  -6   6   0  169.28    7.80
  -6   6   0  173.88    7.50
  -6   6   0  181.38    9.50
   6   6   0  193.08    9.80
  -6   6   0  186.28    9.80
  -6   6   0  192.88    9.90
   8  -6   0  371.66   16.50
   8  -6   0  358.06   15.20
   8  -6   0  398.56   16.10
  -8  -6   0  376.06   15.80
   8  -6   0  380.96   16.50
  -8  -6   0  414.06   15.50
  -8  -6   0  384.76   15.60
   8  -6   0  372.06   16.50
  -8  -6   0  397.16   16.40
   8  -6   0  401.16   15.50
  -8  -6   0  373.06   16.10
   8  -6   0  369.36   16.40
   8  -6   0  377.36   15.90
  -8  -6   0  404.26   16.70
   8  -6   0  365.66   16.10
   8   6   0  376.16   15.00
   8   6   0  364.76   16.10
  -8   6   0  362.06   16.20
   8   6   0  371.56   16.00
  -8   6   0  367.66   16.40
   8   6   0  360.06   15.70
   8   6   0  349.27   16.30
  -8   6   0  357.66   16.60
  -8   6   0  390.86   16.50
   8   6   0  376.36   15.80
  -8   6   0  383.56   14.10
   8   6   0  385.56   16.60
  -8   6   0  371.76   14.50
   8   6   0  399.06   16.10
  -8   6   0  365.86   13.80
  -8   6   0  397.76   15.60
  -8   6   0  362.56   16.00
  -8   6   0  366.36   16.00
  10  -6   0  509.45   20.00
  10  -6   0  492.05   19.90
 -10  -6   0  481.15   19.50
  10  -6   0  499.05   20.40
 -10  -6   0  484.25   19.10
 -10  -6   0  478.95   20.70
 -10  -6   0  524.95   21.00
  10  -6   0  509.65   20.80
  10  -6   0  515.65   19.60
  10  -6   0  506.25   20.70
 -10  -6   0  515.45   20.40
  10  -6   0  504.15   20.90
  10  -6   0  485.35   19.90
 -10  -6   0  492.35   19.80
  10  -6   0  463.95   20.40
 -10  -6   0  477.75   20.00
 -10   6   0  498.25   18.70
  10   6   0  506.95   20.90
  10   6   0  535.45   20.30
 -10   6   0  478.75   20.30
  10   6   0  496.05   20.60
 -10   6   0  505.25   19.80
  10   6   0  507.05   19.50
  10   6   0  510.75   20.30
 -10   6   0  503.15   20.50
  10   6   0  493.75   19.90
 -10   6   0  510.35   20.90
 -10   6   0  484.85   20.10
 -10   6   0  512.45   21.00
 -10   6   0  477.65   20.30
 -10   6   0  482.65   20.70
 -10   6   0  489.65   17.80
  10   6   0  464.95   19.70
  10   6   0  501.85   20.60
 -10   6   0  488.65   17.40
  12  -6   0   39.00    5.30
  12  -6   0   39.60    5.70
  12  -6   0   34.80    4.50
  12  -6   0   36.70    4.70
 -12  -6   0   39.30    4.80
 -12  -6   0   31.40    5.20
  12  -6   0   34.80    5.00
  12  -6   0   32.90    4.40
 -12  -6   0   39.80    4.40
  12  -6   0   32.20    4.90
  12  -6   0   38.30    5.40
  12  -6   0   39.50    5.00
 -12  -6   0   36.30    4.00
 -12  -6   0   39.10    5.50
 -12  -6   0   35.20    4.40
 -12   6   0   38.80    5.50
  12   6   0   29.70    4.50
  12   6   0   35.10    4.60
 -12   6   0   48.50    5.90
  12   6   0   22.50    3.90
 -12   6   0   31.00    4.70
 -12   6   0   38.10    4.70
 -12   6   0   31.70    4.50
  12   6   0   32.00    4.50
  12   6   0   40.30    5.40
 -12   6   0   34.70    4.70
 -12   6   0   40.60    4.00
 -12   6   0   36.20    5.20
  12   6   0   32.90    4.50
 -12   6   0   40.70    5.30
  12   6   0   31.90    5.10
 -12   6   0   38.70    2.70
  12   6   0   32.60    4.80
  14  -6   0   77.39    7.00
 -14  -6   0   70.89    5.10
 -14  -6   0   86.99    7.20
  14  -6   0   85.79    6.80
 -14  -6   0   74.49    7.60
  14  -6   0   75.59    8.00
  14  -6   0   64.29    6.80
  14  -6   0   72.59    6.30
  14  -6   0   67.99    7.30
 -14  -6   0   84.89    7.10
  14  -6   0   68.79    6.30
  14  -6   0   72.89    7.60
  14  -6   0   72.79    7.70
 -14  -6   0   85.79    7.40
 -14  -6   0   71.19    7.50
  14   6   0   83.19    7.10
 -14   6   0   81.09    7.50
 -14   6   0   81.39    7.90
  14   6   0   68.59    6.60
 -14   6   0   65.19    7.40
 -14   6   0   72.59    7.20
 -14   6   0   79.79    6.90
  14   6   0   68.49    6.70
  14   6   0   72.89    6.70
 -14   6   0   73.19    3.60
 -14   6   0   76.89    6.70
 -14   6   0   50.09    6.00
 -14   6   0   72.99    7.70
  14   6   0   64.09    7.00
  14   6   0   75.89    7.00
 -14   6   0   80.59    6.20
  14   6   0   50.19    5.80
  16  -6   0   19.80    3.80
  16  -6   0   12.80    4.30
  16  -6   0   19.60    4.80
 -16  -6   0   18.50    3.80
 -16  -6   0   19.60    3.10
  16  -6   0   20.10    4.20
  16  -6   0   13.90    5.10
 -16  -6   0   14.60    4.40
  16  -6   0   16.40    4.20
 -16  -6   0   16.70    4.00
  16  -6   0   14.90    4.40
  16  -6   0   19.30    3.80
 -16  -6   0   27.70    5.60
  16   6   0   24.60    4.80
 -16   6   0   16.10    3.90
 -16   6   0   23.30    5.30
  16   6   0   15.60    3.90
 -16   6   0   17.00    4.70
 -16   6   0   24.40    4.00
  16   6   0   18.80    4.10
  16   6   0   21.00    4.40
 -16   6   0   12.00    4.40
  16   6   0   16.40    3.90
 -16   6   0   24.50    4.40
 -16   6   0   19.40    4.90
  16   6   0   19.50    5.20
 -16   6   0   22.00    4.00
 -18  -6   0    4.00    3.10
  18  -6   0    6.10    4.10
  18  -6   0    6.10    3.70
  18  -6   0    2.80    2.70
  18  -6   0    5.70    3.90
  18  -6   0   11.10    4.40
  18  -6   0    9.70    4.30
  18  -6   0   11.30    3.90
 -18  -6   0    8.60    4.20
 -18  -6   0   14.40    3.60
 -18  -6   0    5.30    2.30
  18  -6   0    9.90    3.30
 -18  -6   0    3.20    4.00
 -18   6   0    8.80    4.10
 -18   6   0    8.00    4.30
 -18   6   0    9.60    3.70
 -18   6   0   11.30    4.10
 -18   6   0   10.10    4.40
  18   6   0   10.40    3.90
  18   6   0    6.90    4.40
  18   6   0   10.10    3.60
 -18   6   0    6.50    2.90
  18   6   0   10.40    3.80
  18   6   0    6.10    4.00
  18   6   0    5.20    3.40
 -20  -6   0   42.00    5.20
  20  -6   0   25.70    5.40
  20  -6   0   41.40    6.70
 -20  -6   0   27.60    6.30
 -20  -6   0   36.10    5.60
 -20  -6   0   32.40    6.70
  20  -6   0   34.40    6.90
  20  -6   0   17.00    5.00
  20  -6   0   24.10    4.00
  20  -6   0   31.50    5.90
  20   6   0   33.70    5.30
 -20   6   0   40.40    7.00
  20   6   0   36.00    6.20
  20   6   0   28.00    6.10
 -20   6   0   34.20    6.50
  20   6   0   20.80    4.80
  20   6   0   28.40    5.00
 -20   6   0   26.00    5.00
 -20   6   0   30.50    5.80
 -20   6   0   24.20    6.00
 -22  -6   0    2.40    4.00
  22  -6   0    4.80    4.30
  22  -6   0    2.10    4.20
  22  -6   0    6.40    4.50
  22  -6   0    0.30    3.80
  22  -6   0   -2.40    4.50
 -22  -6   0    2.50    4.40
  22   6   0    0.50    3.50
  22   6   0   -0.80    3.30
  22   6   0   -1.00    4.30
 -22   6   0    5.70    3.60
  22   6   0    9.20    4.50
 -22   6   0    0.20    4.10
  22   6   0    3.20    3.70
 -22   6   0    2.20    4.40
 -22   6   0    2.90    3.80
  24  -6   0   27.60    6.20
  24  -6   0   30.30    7.20
  24  -6   0   26.50    6.40
  24  -6   0   27.10    7.10
 -24  -6   0   27.30    6.50
  24  -6   0   30.50    6.90
 -24  -6   0   27.30    6.40
 -24   6   0   18.00    4.70
  24   6   0   19.10    5.30
  24   6   0   10.00    5.50
  24   6   0   27.20    5.40
  24   6   0   33.20    6.50
  24   6   0   28.90    5.50
 -24   6   0   31.90    6.60
 -24   6   0   32.00    7.20
  26  -6   0   12.50    6.80
  26  -6   0   10.10    6.30
  26  -6   0    9.80    5.50
  26  -6   0    8.70    5.00
  26  -6   0   12.70    5.20
 -26  -6   0   16.30    6.10
 -26  -6   0    9.10    5.70
  26   6   0   20.50    5.50
  26   6   0   19.90    6.90
 -26   6   0    9.50    5.70
  26   6   0   12.70    5.10
 -26   6   0   10.20    4.30
  26   6   0   12.60    5.60
 -26   6   0   12.20    5.90
 -28  -6   0   -0.60    4.70
  28  -6   0    2.60    5.00
  28  -6   0   10.10    7.20
  28  -6   0    8.30    6.30
  28  -6   0   12.40    5.70
  28  -6   0    7.00    5.20
 -28  -6   0   15.40    6.00
 -28   6   0   -1.30    5.40
  28   6   0   -1.80    3.90
  28   6   0    1.10    5.30
  28   6   0    3.90    5.70
  28   6   0    7.60    4.90
 -28   6   0    6.10    5.80
 -30  -6   0   29.40    8.10
  30  -6   0   31.30    8.70
  30  -6   0   15.80    6.50
 -30  -6   0   30.80    8.20
  30  -6   0   20.40    7.30
  30  -6   0   32.10    7.60
  30  -6   0   34.70    8.60
 -30   6   0   31.40    8.40
  30   6   0   30.90    7.00
  30   6   0   52.69    9.20
  30   6   0   24.40    6.00
 -30   6   0   40.50    8.70
  30   6   0   39.50    8.80
  -1  -7   0   -0.30    2.20
  -1  -7   0    2.20    2.00
   1  -7   0   -0.40    1.70
  -1  -7   0    2.90    2.40
   1  -7   0   -0.90    2.00
  -1  -7   0    0.70    2.10
  -1  -7   0   -2.30    2.20
   1  -7   0   -0.10    2.50
  -1  -7   0    0.00    2.00
   1  -7   0    0.00    2.10
  -1  -7   0   -3.50    1.50
   1  -7   0    1.60    1.70
  -1  -7   0    1.50    2.10
   1  -7   0    3.70    2.60
   1  -7   0   -0.30    2.20
   1  -7   0    1.60    2.30
  -1   7   0    0.80    2.20
  -1   7   0    3.90    2.80
  -1   7   0    1.00    2.20
   1   7   0   -1.10    2.30
  -1   7   0   -0.30    2.10
  -1   7   0    0.70    2.60
  -1   7   0    1.80    2.40
   1   7   0   -0.80    2.10
   1   7   0   -1.10    1.90
  -1   7   0    0.40    2.70
   1   7   0    0.10    2.40
   1   7   0    1.70    2.70
   1   7   0    0.70    2.30
   1   7   0   -2.40    2.10
   1   7   0   -0.40    2.30
  -1   7   0    0.60    2.30
  -1   7   0    1.00    2.60
  -3  -7   0   23.10    3.80
   3  -7   0   30.60    3.90
   3  -7   0   20.70    4.00
   3  -7   0   23.40    4.00
  -3  -7   0   25.90    3.20
   3  -7   0   20.80    4.00
  -3  -7   0   26.80    4.00
  -3  -7   0   25.50    2.90
   3  -7   0   23.30    4.00
  -3  -7   0   28.20    3.30
  -3  -7   0   23.10    4.30
  -3  -7   0   26.30    4.40
   3  -7   0   18.20    3.90
  -3  -7   0   30.10    4.30
   3  -7   0   31.00    3.50
   3  -7   0   19.10    3.90
  -3  -7   0   24.90    4.00
   3   7   0   29.50    4.30
  -3   7   0   25.90    4.40
  -3   7   0   26.90    4.50
   3   7   0   23.80    4.10
   3   7   0   28.20    4.10
  -3   7   0   30.10    4.50
  -3   7   0   27.20    4.20
  -3   7   0   29.00    3.90
  -3   7   0   29.00    4.50
   3   7   0   25.60    4.10
  -3   7   0   24.60    4.10
   3   7   0   26.80    4.10
   3   7   0   17.70    4.10
   3   7   0   24.40    4.40
  -3   7   0   27.00    4.70
   3   7   0   31.30    4.40
   5  -7   0  133.69    8.20
   5  -7   0  125.49    7.90
  -5  -7   0  132.69    7.60
   5  -7   0  129.19    7.80
   5  -7   0  109.89    7.90
  -5  -7   0  125.39    7.60
  -5  -7   0  125.39    7.40
  -5  -7   0  130.09    8.20
   5  -7   0  107.29    7.50
  -5  -7   0  111.79    5.80
  -5  -7   0  108.19    7.50
   5  -7   0  126.99    7.10
  -5  -7   0  125.79    5.90
   5  -7   0  115.79    7.80
   5  -7   0  123.49    6.20
  -5  -7   0  127.19    8.10
   5   7   0  113.59    7.60
  -5   7   0  136.19    8.50
   5   7   0  114.99    8.00
  -5   7   0  116.99    7.80
   5   7   0  134.09    8.20
   5   7   0  110.69    7.50
  -5   7   0  122.29    8.10
  -5   7   0  122.99    6.30
   5   7   0  121.89    5.90
  -5   7   0  119.39    7.30
   5   7   0  114.09    7.70
  -5   7   0  114.59    8.20
   5   7   0  127.39    8.20
  -5   7   0  118.29    7.70
   5   7   0  125.59    7.80
  -5   7   0  123.99    8.10
   5   7   0  117.29    8.10
  -5   7   0  133.99    8.60
   7  -7   0    2.50    2.90
  -7  -7   0    5.30    3.00
   7  -7   0   -1.90    2.70
  -7  -7   0    6.60    3.20
  -7  -7   0    1.10    2.50
   7  -7   0    3.00    2.60
   7  -7   0    0.70    2.80
   7  -7   0   -3.00    1.80
   7  -7   0   -3.90    2.40
   7  -7   0    3.40    2.10
  -7  -7   0   -2.30    2.10
   7  -7   0   -0.10    2.60
  -7  -7   0    1.00    1.30
  -7  -7   0   -0.20    2.00
  -7   7   0    0.70    1.60
  -7   7   0    1.70    2.30
  -7   7   0   -0.10    2.80
  -7   7   0   -2.40    2.20
   7   7   0    1.40    2.80
  -7   7   0   -0.10    2.50
   7   7   0    2.80    2.80
   7   7   0    1.40    1.30
   7   7   0   -3.10    2.10
   7   7   0    3.40    2.10
  -7   7   0   -0.30    2.50
   7   7   0    0.20    2.60
   7   7   0    1.90    2.50
   7   7   0    0.70    2.30
  -7   7   0    1.10    2.80
  -7   7   0   -5.00    2.40
   7   7   0    2.90    3.30
  -7   7   0    1.00    2.80
  -7   7   0   -4.10    1.20
  -7   7   0    0.10    1.70
   7   7   0    3.10    3.10
   9  -7   0   18.10    4.40
  -9  -7   0   10.90    3.60
   9  -7   0   21.30    4.10
  -9  -7   0   28.40    4.00
   9  -7   0   23.60    3.80
   9  -7   0   18.40    3.30
   9  -7   0   24.20    4.40
  -9  -7   0   24.80    4.50
  -9  -7   0   24.40    3.70
   9  -7   0   17.70    4.10
  -9  -7   0   10.80    3.50
   9  -7   0   20.20    4.10
   9  -7   0   31.20    5.00
  -9  -7   0   15.90    3.40
  -9   7   0   23.80    2.80
  -9   7   0   17.50    4.00
  -9   7   0   20.10    4.50
  -9   7   0   26.10    4.70
  -9   7   0   25.00    2.50
  -9   7   0   21.00    3.90
  -9   7   0   17.40    2.90
  -9   7   0   27.50    4.70
   9   7   0   23.40    3.70
   9   7   0   23.90    4.60
   9   7   0   13.10    3.40
   9   7   0   21.20    4.50
  -9   7   0   19.00    4.40
   9   7   0   22.10    4.40
   9   7   0   15.50    3.60
   9   7   0   25.00    4.70
   9   7   0   22.70    4.10
  -9   7   0   23.40    3.90
   9   7   0   17.20    3.80
  11  -7   0    2.10    2.90
  11  -7   0    0.20    3.10
 -11  -7   0    5.60    3.30
 -11  -7   0   -1.00    2.40
  11  -7   0    5.20    3.70
 -11  -7   0   -1.40    2.10
  11  -7   0   -3.40    2.30
  11  -7   0    1.10    2.40
  11  -7   0    3.50    3.30
  11  -7   0    3.00    2.90
 -11  -7   0    0.90    2.40
  11  -7   0    2.30    3.30
 -11  -7   0    1.90    3.10
 -11   7   0    1.20    2.80
 -11   7   0    1.80    3.30
 -11   7   0    0.60    2.90
  11   7   0    4.70    3.50
 -11   7   0    1.80    3.20
 -11   7   0   -0.50    2.90
 -11   7   0    1.30    1.60
 -11   7   0    1.90    3.10
 -11   7   0   -0.30    2.80
  11   7   0    1.10    2.70
  11   7   0    3.60    3.10
 -11   7   0    3.70    3.30
 -11   7   0   -0.20    1.80
  11   7   0    0.20    2.70
  11   7   0    3.60    3.50
  11   7   0    6.50    2.70
  11   7   0    2.30    3.00
  11   7   0    1.60    3.70
  13  -7   0   16.60    4.40
 -13  -7   0   10.30    3.60
 -13  -7   0   13.00    4.30
  13  -7   0   12.30    3.70
  13  -7   0   18.00    4.20
  13  -7   0   16.80    4.10
 -13  -7   0   14.50    3.50
 -13  -7   0   14.20    4.40
  13  -7   0   13.70    5.00
  13  -7   0   13.70    3.70
  13  -7   0   13.60    4.30
  13  -7   0   13.10    3.50
 -13  -7   0   11.70    3.20
  13   7   0   13.80    4.40
 -13   7   0   14.60    1.90
 -13   7   0   19.90    4.80
 -13   7   0    6.20    3.20
  13   7   0   17.40    4.10
  13   7   0   12.40    3.60
 -13   7   0   12.70    4.30
  13   7   0    9.40    3.40
 -13   7   0   16.60    4.10
 -13   7   0   16.80    3.10
 -13   7   0   20.00    4.10
 -13   7   0   13.10    4.00
 -13   7   0   10.20    4.20
  13   7   0   12.40    4.30
 -13   7   0   13.80    4.30
  13   7   0   17.30    3.80
  15  -7   0    4.00    3.20
  15  -7   0    9.10    4.10
  15  -7   0    1.90    3.20
 -15  -7   0    7.80    3.00
  15  -7   0    5.10    3.60
  15  -7   0   -1.10    3.50
  15  -7   0    4.00    3.10
 -15  -7   0   -0.90    2.90
  15  -7   0    1.20    2.80
 -15  -7   0    5.70    3.80
 -15  -7   0   -2.80    3.30
  15  -7   0    5.70    3.70
 -15  -7   0    5.20    2.60
  15   7   0    7.30    3.40
 -15   7   0    8.40    3.40
 -15   7   0    9.40    3.60
  15   7   0    8.50    3.50
 -15   7   0    0.80    3.90
 -15   7   0    6.60    3.90
  15   7   0    4.40    3.50
 -15   7   0    4.20    3.30
 -15   7   0    6.10    2.80
  15   7   0    5.00    4.20
 -15   7   0    3.60    3.60
  15   7   0    4.20    3.30
  15   7   0    5.50    4.20
 -15   7   0    4.40    3.70
 -17  -7   0  194.38   11.50
  17  -7   0  185.98   10.40
  17  -7   0  186.08   11.90
  17  -7   0  200.58   12.40
 -17  -7   0  199.98   11.10
  17  -7   0  193.58   10.50
 -17  -7   0  181.98   12.40
  17  -7   0  189.88   12.00
  17  -7   0  181.68   12.40
 -17  -7   0  201.58   12.60
  17  -7   0  186.38   11.10
 -17  -7   0  189.18    9.40
  17  -7   0  189.18   11.60
  17   7   0  207.38   11.60
  17   7   0  181.68   12.40
 -17   7   0  188.78    9.90
 -17   7   0  206.48   12.90
 -17   7   0  206.28   12.50
 -17   7   0  199.88   11.00
 -17   7   0  227.78   11.90
 -17   7   0  184.58   12.10
 -17   7   0  177.38   12.10
 -17   7   0  207.98   11.30
  17   7   0  183.88   11.30
  17   7   0  197.68   11.50
  17   7   0  222.38   11.80
  17   7   0  188.38   12.40
  19  -7   0   68.99    8.10
 -19  -7   0   71.39    5.50
 -19  -7   0   62.89    8.20
  19  -7   0   59.39    7.80
  19  -7   0   80.39    6.80
  19  -7   0   47.40    7.00
  19  -7   0   66.69    8.80
 -19  -7   0   59.39    8.40
  19  -7   0   63.59    8.00
 -19  -7   0   90.19    8.10
 -19   7   0   56.09    7.90
 -19   7   0   67.29    7.40
  19   7   0   71.99    7.80
  19   7   0   55.59    7.00
  19   7   0   49.50    6.60
 -19   7   0   93.59   10.20
 -19   7   0   67.99    7.80
 -19   7   0   64.19    8.40
  19   7   0   67.79    8.40
  19   7   0   86.49    8.40
  21  -7   0   10.40    4.50
 -21  -7   0   12.40    4.00
  21  -7   0   10.40    4.90
  21  -7   0    8.80    4.50
 -21  -7   0    5.80    4.70
  21  -7   0    8.20    4.80
  21  -7   0   11.80    5.80
 -21  -7   0    7.70    4.70
 -21   7   0   12.30    4.30
  21   7   0    4.20    3.90
  21   7   0    9.40    5.00
 -21   7   0    9.80    5.00
  21   7   0   12.90    4.50
 -21   7   0   11.30    5.20
  21   7   0    7.30    4.60
  21   7   0   14.70    4.60
 -21   7   0   16.30    5.60
 -21   7   0   19.10    5.00
  23  -7   0    1.40    5.30
  23  -7   0    0.90    4.50
 -23  -7   0   -1.20    3.80
  23  -7   0    0.90    4.30
 -23  -7   0    4.80    4.80
  23  -7   0   -3.80    4.70
  23  -7   0    1.70    4.20
 -23   7   0    6.20    4.10
 -23   7   0    5.80    5.20
  23   7   0   -1.10    3.60
  23   7   0   -5.00    3.90
  23   7   0   -0.50    4.90
 -23   7   0    1.90    4.60
  23   7   0    6.00    4.20
  23   7   0   -1.20    3.90
  25  -7   0   17.20    6.90
  25  -7   0    5.80    5.10
  25  -7   0   16.80    6.40
  25  -7   0   13.80    5.60
 -25  -7   0   21.60    6.60
  25  -7   0   18.50    6.90
 -25  -7   0   19.70    6.40
  25   7   0   22.80    5.80
  25   7   0    7.80    4.60
  25   7   0   11.60    6.00
 -25   7   0   11.50    4.60
  25   7   0   14.00    6.00
 -25   7   0   13.80    6.10
 -25   7   0   21.40    6.70
  25   7   0   16.60    5.40
  27  -7   0   15.70    6.90
  27  -7   0   15.70    6.60
  27  -7   0   13.60    7.30
  27  -7   0   17.10    6.40
 -27  -7   0    7.60    5.50
  27  -7   0    9.90    5.30
 -27  -7   0   12.30    6.70
  27   7   0   14.90    6.30
  27   7   0   28.80    6.10
 -27   7   0   13.30    6.10
  27   7   0   15.70    7.00
  27   7   0    7.20    4.70
 -27   7   0   13.70    6.60
   0  -8   0   94.99    7.20
   0  -8   0   94.39    6.50
   0  -8   0  102.09    8.80
   0  -8   0  113.69    8.00
   0  -8   0  105.19    8.30
   0  -8   0   95.89    8.20
   0  -8   0   91.59    6.50
   0   8   0  111.59    8.40
   0   8   0  102.99    7.70
   0   8   0   81.39    7.70
   0   8   0  105.19    8.60
   0   8   0   91.59    8.40
   0   8   0   89.79    7.00
   0   8   0  121.59    8.30
   2  -8   0   33.10    4.90
   2  -8   0   45.30    5.80
  -2  -8   0   42.30    4.40
  -2  -8   0   42.80    5.30
  -2  -8   0   41.50    5.80
   2  -8   0   33.90    4.80
   2  -8   0   43.20    6.00
   2  -8   0   46.90    4.80
  -2  -8   0   43.90    4.70
  -2  -8   0   44.00    5.30
  -2  -8   0   41.80    5.40
  -2  -8   0   30.40    5.10
   2  -8   0   46.10    5.40
   2  -8   0   50.49    6.10
  -2  -8   0   34.90    5.20
   2   8   0   30.80    4.70
   2   8   0   29.90    5.20
  -2   8   0   44.90    5.60
  -2   8   0   46.40    6.10
  -2   8   0   41.60    5.60
   2   8   0   41.30    5.40
  -2   8   0   56.89    6.60
   2   8   0   34.60    5.00
  -2   8   0   45.00    5.10
   2   8   0   42.20    5.20
  -2   8   0   40.70    5.10
   2   8   0   42.10    5.20
   2   8   0   46.50    5.70
  -2   8   0   40.50    5.80
   4  -8   0   39.40    5.30
  -4  -8   0   43.70    6.00
  -4  -8   0   42.20    4.10
  -4  -8   0   50.39    5.70
  -4  -8   0   41.90    6.00
   4  -8   0   41.30    5.70
  -4  -8   0   45.10    5.50
   4  -8   0   32.10    4.30
  -4  -8   0   43.90    4.20
  -4  -8   0   44.90    5.50
   4  -8   0   29.90    5.00
   4  -8   0   35.50    4.00
  -4  -8   0   48.20    5.50
   4  -8   0   31.50    5.10
   4  -8   0   35.30    5.60
   4  -8   0   36.00    5.50
   4   8   0   40.30    5.30
   4   8   0   46.10    5.80
  -4   8   0   38.20    5.40
  -4   8   0   47.50    6.30
  -4   8   0   36.20    4.90
   4   8   0   32.20    5.00
  -4   8   0   37.60    5.30
  -4   8   0   40.40    5.50
  -4   8   0   38.50    5.40
   4   8   0   39.70    5.30
   4   8   0   35.10    5.60
  -4   8   0   43.10    6.00
   4   8   0   41.50    5.60
   4   8   0   39.30    5.20
  -6  -8   0   25.00    4.70
  -6  -8   0   29.00    5.00
   6  -8   0   39.20    5.50
   6  -8   0   24.20    4.80
   6  -8   0   28.20    3.40
   6  -8   0   24.20    4.80
  -6  -8   0   26.60    3.00
   6  -8   0   20.90    4.60
  -6  -8   0   31.00    4.90
   6  -8   0   18.80    4.50
  -6  -8   0   29.40    3.20
  -6  -8   0   20.90    4.60
   6  -8   0   23.00    4.30
  -6  -8   0   30.60    4.60
   6  -8   0   27.40    3.90
   6   8   0   32.10    3.20
  -6   8   0   21.10    4.70
  -6   8   0   20.00    3.10
  -6   8   0   35.00    5.10
   6   8   0   23.30    4.40
   6   8   0   32.10    5.10
   6   8   0   30.40    5.40
   6   8   0   22.40    4.60
  -6   8   0   25.90    4.20
  -6   8   0   19.20    4.30
  -6   8   0   35.60    5.70
   6   8   0   24.70    4.40
   6   8   0   27.30    4.40
  -6   8   0   32.70    5.30
  -6   8   0   26.70    4.50
   6   8   0   21.60    4.50
   8  -8   0   26.60    4.00
  -8  -8   0   51.79    6.40
   8  -8   0   45.40    6.00
   8  -8   0   43.80    6.10
  -8  -8   0   36.60    5.60
   8  -8   0   35.90    5.70
   8  -8   0   37.80    5.50
   8  -8   0   37.50    4.50
   8  -8   0   42.10    6.20
  -8  -8   0   47.20    5.20
   8  -8   0   29.20    5.30
  -8  -8   0   48.60    6.30
  -8  -8   0   36.30    5.00
  -8   8   0   26.30    5.00
  -8   8   0   42.80    6.50
  -8   8   0   36.40    5.60
  -8   8   0   37.20    5.70
   8   8   0   30.50    5.00
  -8   8   0   45.00    6.20
   8   8   0   33.10    5.20
  -8   8   0   42.20    3.90
   8   8   0   32.50    5.30
   8   8   0   30.50    5.60
  -8   8   0   34.20    4.80
   8   8   0   37.80    5.50
   8   8   0   37.60    4.20
  -8   8   0   38.80    3.90
   8   8   0   53.09    6.60
  -8   8   0   30.40    5.20
  10  -8   0    7.70    3.90
 -10  -8   0   11.70    3.30
  10  -8   0   17.00    4.60
  10  -8   0   11.80    3.90
  10  -8   0   16.20    3.50
 -10  -8   0   10.70    3.90
 -10  -8   0   15.30    4.10
  10  -8   0   14.70    4.80
 -10  -8   0   -0.20    3.40
  10  -8   0   15.90    3.80
  10  -8   0    4.00    3.20
 -10  -8   0   13.60    3.70
  10  -8   0   11.50    4.30
  10   8   0    7.10    3.40
 -10   8   0    6.50    3.90
  10   8   0   14.10    3.30
 -10   8   0    6.20    3.40
  10   8   0   10.10    3.80
 -10   8   0    9.30    4.10
  10   8   0    8.20    4.10
 -10   8   0    9.20    3.40
 -10   8   0   15.20    4.40
 -10   8   0    6.50    4.10
 -10   8   0   12.60    4.30
  10   8   0    8.70    4.00
  10   8   0   14.30    4.30
 -10   8   0   10.00    2.50
  10   8   0    5.80    3.40
 -10   8   0    9.80    2.30
 -12  -8   0   80.59    8.10
  12  -8   0   57.09    5.90
  12  -8   0   57.29    6.90
 -12  -8   0   62.19    7.50
  12  -8   0   76.09    8.20
  12  -8   0   66.99    6.90
 -12  -8   0   61.39    6.70
  12  -8   0   70.29    7.60
  12  -8   0   68.29    6.80
 -12  -8   0   60.89    5.90
  12  -8   0   90.29    9.00
  12  -8   0   54.49    7.20
 -12   8   0   77.69    8.10
 -12   8   0   62.39    7.20
 -12   8   0   59.59    7.10
  12   8   0   65.69    6.30
  12   8   0   59.29    6.80
 -12   8   0   42.90    6.70
 -12   8   0   68.59    5.00
 -12   8   0   62.59    4.10
  12   8   0   51.99    7.20
  12   8   0   57.89    6.70
  12   8   0   50.19    6.70
 -12   8   0   62.09    7.00
  12   8   0   52.59    7.30
 -12   8   0   66.49    6.50
  12   8   0   65.39    7.10
 -12   8   0   57.29    7.30
  14  -8   0   45.70    6.10
 -14  -8   0   67.99    6.10
  14  -8   0   58.09    7.80
  14  -8   0   66.39    7.30
  14  -8   0   70.79    7.30
  14  -8   0   55.29    7.70
  14  -8   0   37.70    6.40
 -14  -8   0   61.99    7.90
 -14  -8   0   61.59    6.80
  14  -8   0   56.89    6.00
  14  -8   0   55.59    6.50
 -14  -8   0   61.59    7.20
 -14   8   0   61.79    5.50
 -14   8   0   69.89    6.90
 -14   8   0   54.69    6.90
  14   8   0   65.59    7.20
  14   8   0   80.29    8.80
 -14   8   0   56.49    7.40
  14   8   0   66.49    7.20
 -14   8   0   57.89    7.60
  14   8   0   68.89    7.80
  14   8   0   44.40    6.10
  14   8   0   63.49    6.50
 -14   8   0   46.00    7.00
  14   8   0   71.29    8.70
 -14   8   0   83.99    9.10
  16  -8   0   27.00    5.40
  16  -8   0   28.90    5.60
  16  -8   0   37.40    6.30
 -16  -8   0   29.00    6.10
  16  -8   0   32.80    5.40
  16  -8   0   25.90    5.90
  16  -8   0   25.90    4.80
 -16  -8   0   33.80    4.30
 -16  -8   0   28.70    5.40
  16  -8   0   22.00    5.80
 -16   8   0   29.90    4.30
  16   8   0   27.90    6.20
 -16   8   0   27.10    4.80
 -16   8   0   33.00    6.40
 -16   8   0   25.90    5.30
  16   8   0   36.70    5.60
  16   8   0   30.30    5.20
 -16   8   0   26.40    5.90
  16   8   0   28.30    6.10
 -16   8   0   22.70    5.50
  16   8   0   21.40    4.90
  16   8   0   23.20    5.10
 -16   8   0   23.20    5.90
  18  -8   0   27.30    6.30
  18  -8   0   20.60    5.50
  18  -8   0   19.20    5.70
 -18  -8   0   17.60    5.50
 -18  -8   0   30.00    5.80
  18  -8   0   23.00    4.80
  18  -8   0   25.70    6.50
 -18  -8   0   28.30    6.30
 -18  -8   0   21.50    3.60
  18  -8   0   22.70    5.20
  18   8   0   24.70    6.30
 -18   8   0   24.70    5.80
 -18   8   0   14.40    5.70
  18   8   0   15.80    5.50
 -18   8   0   36.30    6.90
  18   8   0   28.70    5.20
  18   8   0   30.60    5.50
 -18   8   0   24.10    6.00
  18   8   0   20.90    4.80
 -18   8   0   19.20    4.90
  18   8   0   20.70    4.80
  20  -8   0    1.00    4.50
  20  -8   0    0.60    4.70
  20  -8   0    6.80    4.80
 -20  -8   0    2.80    4.60
  20  -8   0    4.40    4.70
 -20  -8   0   -1.10    3.30
 -20  -8   0    0.20    4.10
  20  -8   0    6.30    5.50
 -20   8   0   -6.70    3.60
  20   8   0    6.60    5.00
  20   8   0    0.30    4.50
  20   8   0    0.90    3.90
  20   8   0    4.80    3.90
 -20   8   0    8.10    4.60
 -20   8   0    3.70    4.70
  20   8   0    2.50    4.60
 -20   8   0   -4.60    3.40
 -20   8   0    4.00    4.40
  20   8   0    6.00    3.90
 -22  -8   0    5.80    5.40
  22  -8   0   10.70    5.40
  22  -8   0    3.70    4.60
  22  -8   0   10.50    5.30
  22  -8   0   14.50    6.30
 -22  -8   0    9.00    5.50
  22  -8   0   11.00    5.50
  22   8   0    8.80    4.70
  22   8   0    9.20    5.80
  22   8   0   12.70    5.50
 -22   8   0    9.30    7.20
 -22   8   0    0.60    4.30
  22   8   0   14.30    4.90
  22   8   0    3.80    5.50
 -22   8   0   10.80    4.60
 -22   8   0    9.10    5.00
 -22   8   0   11.50    5.40
  22   8   0   11.40    5.10
  24  -8   0    9.10    5.60
  24  -8   0    1.70    4.70
 -24  -8   0    2.80    5.10
  24  -8   0   17.40    6.70
 -24  -8   0   -2.90    4.20
  24  -8   0   10.70    5.40
  24  -8   0   17.10    6.40
  24   8   0   18.40    6.10
  24   8   0    8.60    5.90
  24   8   0    4.20    4.60
  24   8   0    8.70    5.00
 -24   8   0   -0.20    4.80
  24   8   0    3.90    4.20
 -24   8   0    6.00    5.50
  24   8   0    9.70    5.80
 -24   8   0   11.60    4.70
 -26  -8   0   16.40    7.00
  26  -8   0    4.90    5.60
 -26  -8   0    9.20    5.70
  26  -8   0    1.50    6.80
  26  -8   0   17.30    6.80
  26  -8   0    8.40    5.80
  26  -8   0   11.10    6.40
  26   8   0    8.10    6.40
  26   8   0   17.80    6.80
  26   8   0   14.10    6.10
  26   8   0   10.50    5.10
 -26   8   0   14.60    6.80
  26   8   0   16.60    5.50
 -26   8   0   14.50    5.90
 -26   8   0   12.70    5.20
  -1  -9   0   19.60    5.10
   1  -9   0   20.10    4.30
  -1  -9   0   27.30    5.10
  -1  -9   0   10.80    4.00
   1  -9   0   14.20    4.20
   1  -9   0   29.10    5.60
  -1  -9   0   22.30    4.00
  -1  -9   0   15.50    4.50
   1  -9   0   19.10    4.00
   1  -9   0   16.30    4.50
  -1  -9   0   28.90    4.70
   1  -9   0   20.10    4.40
  -1  -9   0   26.50    4.40
  -1  -9   0   21.40    4.10
   1  -9   0   14.60    4.10
  -1   9   0   13.60    4.70
  -1   9   0   26.60    5.40
   1   9   0   22.30    4.70
  -1   9   0   12.00    4.40
   1   9   0   18.20    4.90
   1   9   0   24.80    4.90
  -1   9   0   25.30    4.80
   1   9   0   21.60    5.10
  -1   9   0   26.40    4.60
  -1   9   0   20.80    4.90
   1   9   0   15.00    3.90
   1   9   0   13.00    4.30
  -1   9   0   23.80    4.70
  -3  -9   0   15.60    4.10
  -3  -9   0   12.30    3.30
  -3  -9   0   10.20    3.60
   3  -9   0   11.60    4.30
   3  -9   0   20.10    5.00
   3  -9   0   16.40    4.30
   3  -9   0   15.50    4.30
   3  -9   0   15.30    4.20
  -3  -9   0   13.90    4.40
  -3  -9   0   16.80    3.40
   3  -9   0   19.00    4.80
   3  -9   0    7.90    2.80
  -3  -9   0   13.00    3.90
  -3  -9   0   15.70    4.40
  -3  -9   0   12.90    4.30
   3   9   0    7.40    3.90
   3   9   0   18.80    4.90
  -3   9   0   16.60    4.70
   3   9   0   18.60    4.40
  -3   9   0   11.80    4.40
  -3   9   0   18.00    4.70
  -3   9   0   14.40    4.90
   3   9   0   10.90    3.80
  -3   9   0   12.90    4.70
   3   9   0   12.30    4.20
   3   9   0   11.10    4.20
  -3   9   0   13.60    4.20
  -3   9   0   14.70    4.00
  -5  -9   0   -1.10    2.80
   5  -9   0    5.40    3.70
   5  -9   0   -3.20    3.40
  -5  -9   0   -0.10    3.40
   5  -9   0    0.70    3.40
  -5  -9   0    5.70    3.50
  -5  -9   0    2.80    2.20
  -5  -9   0    7.70    4.30
  -5  -9   0    3.00    3.50
   5  -9   0    7.40    3.10
   5  -9   0    5.90    3.40
   5  -9   0   -1.10    3.60
   5  -9   0   -0.80    2.10
   5  -9   0   -1.00    3.10
  -5  -9   0    0.10    2.10
   5   9   0    2.30    3.10
   5   9   0    2.90    3.30
   5   9   0    2.80    3.70
  -5   9   0    3.40    3.80
   5   9   0    5.10    3.70
  -5   9   0    1.00    3.00
   5   9   0    4.60    3.50
  -5   9   0    0.60    3.70
  -5   9   0   -1.20    3.60
  -5   9   0    1.70    2.30
   5   9   0    8.50    3.50
  -5   9   0   -3.40    3.30
  -5   9   0    1.10    3.50
  -5   9   0   -1.20    2.90
   7  -9   0  182.48   11.30
   7  -9   0  189.48    9.60
   7  -9   0  187.78   10.20
  -7  -9   0  198.18   10.60
  -7  -9   0  181.28    8.10
   7  -9   0  179.88   11.50
   7  -9   0  183.68   12.00
   7  -9   0  204.58   12.00
  -7  -9   0  178.78    8.00
   7  -9   0  189.98   11.30
  -7  -9   0  185.38   11.60
  -7  -9   0  181.38   11.30
  -7  -9   0  189.78   11.80
  -7  -9   0  195.78   11.40
   7  -9   0  170.98   11.20
  -7   9   0  195.18   11.90
   7   9   0  214.18   12.30
  -7   9   0  194.88   12.10
   7   9   0  199.28   11.60
  -7   9   0  190.58   11.60
   7   9   0  211.48   11.70
   7   9   0  198.88   11.50
  -7   9   0  173.48   11.40
  -7   9   0  187.18    9.20
  -7   9   0  187.78    8.90
  -7   9   0  168.08   11.20
   7   9   0  170.78   11.40
  -7   9   0  172.68   10.40
  -7   9   0  190.38   12.00
   7   9   0  186.78   11.50
   9  -9   0   83.89    7.10
   9  -9   0   71.59    7.90
   9  -9   0   78.99    6.90
  -9  -9   0   84.19    8.90
   9  -9   0   67.19    7.90
  -9  -9   0   64.59    7.40
  -9  -9   0   91.89    9.00
   9  -9   0   75.59    8.50
   9  -9   0   86.89    8.70
  -9  -9   0  100.59    9.20
  -9  -9   0   80.99    7.10
   9  -9   0   86.89    8.90
   9  -9   0   99.99    8.90
   9   9   0   89.49    9.10
   9   9   0   88.59    6.10
  -9   9   0   67.69    8.20
   9   9   0  104.99    9.90
  -9   9   0  105.89    9.40
  -9   9   0   80.09    8.40
  -9   9   0   82.69    5.60
  -9   9   0   91.39    8.70
   9   9   0   76.99    8.00
   9   9   0   84.09    8.30
  -9   9   0   81.19    7.20
   9   9   0   82.79    8.20
  -9   9   0   86.89    9.10
  -9   9   0   81.99    5.60
   9   9   0   67.49    7.50
  11  -9   0   25.20    5.40
  11  -9   0   39.60    6.40
  11  -9   0   21.20    5.00
 -11  -9   0   33.90    6.00
  11  -9   0   32.60    5.80
 -11  -9   0   29.80    5.70
  11  -9   0   35.20    6.60
 -11  -9   0   29.50    4.70
 -11  -9   0   37.30    5.80
  11  -9   0   32.70    5.80
  11  -9   0   35.50    5.40
  11  -9   0   45.80    7.00
  11   9   0   19.70    4.80
  11   9   0   35.20    4.70
  11   9   0   32.10    5.70
 -11   9   0   27.80    5.60
 -11   9   0   30.40    5.10
 -11   9   0   29.50    3.90
 -11   9   0   33.60    6.10
  11   9   0   38.50    6.10
  11   9   0   34.10    6.00
  11   9   0   26.20    5.30
  11   9   0   27.10    5.80
 -11   9   0   30.40    5.50
 -11   9   0   29.60    6.00
 -11   9   0   27.90    6.10
 -13  -9   0    5.60    3.90
 -13  -9   0    5.10    4.30
 -13  -9   0   12.90    4.10
  13  -9   0    4.80    4.30
 -13  -9   0   10.30    3.40
  13  -9   0    0.70    3.80
  13  -9   0    6.30    4.70
  13  -9   0    7.90    4.30
  13  -9   0   11.80    4.40
  13  -9   0    6.70    3.90
  13  -9   0   -0.60    3.20
 -13   9   0    6.00    4.50
  13   9   0    6.30    4.70
  13   9   0    5.60    3.50
  13   9   0    7.30    4.70
  13   9   0    0.60    3.60
  13   9   0    0.60    3.40
 -13   9   0   10.70    4.70
  13   9   0    6.60    3.90
 -13   9   0    8.80    4.60
  13   9   0    9.20    4.60
 -13   9   0   19.40    5.20
 -13   9   0    4.00    3.50
 -13   9   0    3.60    3.80
  15  -9   0    3.60    4.90
 -15  -9   0    2.90    4.10
  15  -9   0    5.30    4.10
  15  -9   0    7.30    3.90
  15  -9   0    8.50    4.90
 -15  -9   0    6.30    4.20
  15  -9   0    2.70    3.60
 -15  -9   0   10.70    3.40
  15  -9   0    6.20    4.80
  15  -9   0    3.60    4.40
  15   9   0    7.40    4.90
 -15   9   0   16.20    5.40
 -15   9   0   14.40    5.10
  15   9   0    3.80    4.30
  15   9   0    7.00    3.90
 -15   9   0   14.40    5.20
  15   9   0    7.00    4.80
  15   9   0    9.70    4.20
  15   9   0    4.10    4.00
 -15   9   0    6.40    4.30
 -15   9   0    5.10    4.10
  15   9   0    7.00    4.10
  17  -9   0   13.20    4.60
  17  -9   0    5.20    5.00
  17  -9   0   17.30    5.80
 -17  -9   0    4.10    3.80
  17  -9   0   17.10    4.60
  17  -9   0   12.80    4.90
 -17  -9   0    7.30    3.10
  17  -9   0   16.20    5.30
 -17  -9   0   12.00    5.10
  17   9   0    9.60    4.40
 -17   9   0    5.80    4.60
 -17   9   0   13.10    5.20
 -17   9   0    7.30    5.00
 -17   9   0    2.90    4.30
  17   9   0   14.30    4.50
  17   9   0    6.10    4.20
  17   9   0    2.20    4.80
 -17   9   0    8.00    4.80
  17   9   0    9.50    4.30
  17   9   0    6.80    4.90
  19  -9   0    2.20    4.30
  19  -9   0    2.50    4.60
  19  -9   0    5.20    5.00
  19  -9   0    5.30    4.00
  19  -9   0   -4.40    4.40
 -19  -9   0    8.30    4.40
  19  -9   0   -0.90    4.30
 -19  -9   0   -1.20    4.50
  19   9   0   -3.10    4.60
  19   9   0    2.00    4.00
  19   9   0    1.90    4.00
 -19   9   0    0.30    3.70
  19   9   0    4.90    4.50
  19   9   0   13.90    5.60
 -19   9   0    2.60    4.60
 -19   9   0    9.00    5.30
  19   9   0    7.40    4.70
 -19   9   0    0.40    5.20
 -19   9   0    9.00    5.20
  21  -9   0   72.99    9.40
  21  -9   0   86.39   10.10
 -21  -9   0   74.89    8.80
 -21  -9   0   71.99   10.00
  21  -9   0   53.99    9.00
  21  -9   0   61.49    9.10
  21  -9   0   74.59    9.20
 -21   9   0   68.79    8.40
  21   9   0   58.49    9.10
  21   9   0   56.59    9.30
 -21   9   0   75.19    9.70
  21   9   0   87.99    9.30
 -21   9   0   72.29    9.60
  21   9   0   47.90    7.30
 -21   9   0   63.79    9.40
 -21   9   0   61.89    8.80
  21   9   0   62.39    8.20
  23  -9   0   16.30    6.50
  23  -9   0   15.00    5.70
  23  -9   0    9.30    6.20
  23  -9   0   11.30    6.80
 -23  -9   0    4.60    5.20
  23  -9   0   -1.70    5.10
  23   9   0    9.90    5.20
  23   9   0   17.40    6.60
 -23   9   0   16.30    5.40
 -23   9   0    3.30    5.20
 -23   9   0   15.60    6.30
 -23   9   0    5.70    5.40
  23   9   0   14.80    5.40
  23   9   0   -3.30    5.50
  23   9   0    3.50    4.70
  25  -9   0   -0.60    5.20
 -25  -9   0   -3.10    5.00
 -25  -9   0    4.50    5.80
  25  -9   0    4.70    5.30
  25  -9   0    3.50    6.20
  25  -9   0   -1.30    5.90
  25  -9   0   -3.50    5.20
  25   9   0   -3.10    5.40
  25   9   0   -2.50    5.60
 -25   9   0    1.30    6.00
  25   9   0   -2.40    4.40
 -25   9   0   -0.60    5.40
  25   9   0    3.00    4.60
 -25   9   0   -4.50    4.10
   0 -10   0  172.18   10.50
   0 -10   0  193.38   12.00
   0 -10   0  193.38   12.20
   0 -10   0  190.48   10.50
   0 -10   0  208.28   11.60
   0 -10   0  175.18   11.60
   0 -10   0  178.88   10.40
   0  10   0  159.28   11.70
   0  10   0  195.38   12.30
   0  10   0  177.28   11.60
   0  10   0  186.08   12.30
   0  10   0  196.58   11.50
   0  10   0  183.88   12.20
   0  10   0  180.28   11.60
  -2 -10   0   17.40    4.10
   2 -10   0   15.60    4.80
  -2 -10   0   20.50    4.00
  -2 -10   0   22.30    4.90
   2 -10   0   14.00    3.70
   2 -10   0   25.10    6.60
  -2 -10   0   25.20    5.50
   2 -10   0   10.30    4.10
   2 -10   0   18.30    4.80
   2 -10   0   22.70    5.10
   2 -10   0   14.50    4.90
  -2 -10   0   18.20    4.00
  -2 -10   0   20.40    5.90
  -2 -10   0   20.40    5.30
  -2  10   0   19.40    5.10
   2  10   0   10.70    4.40
  -2  10   0   13.40    4.80
  -2  10   0   21.50    4.60
  -2  10   0   16.40    5.10
  -2  10   0   10.70    4.70
   2  10   0   19.10    5.50
   2  10   0   17.90    4.50
   2  10   0   15.60    5.10
   2  10   0   10.00    4.80
  -2  10   0    9.50    4.80
  -2  10   0   12.20    4.20
   2  10   0   12.70    5.10
   4 -10   0  283.57   12.90
  -4 -10   0  263.47   14.20
   4 -10   0  269.87   14.70
   4 -10   0  305.87   15.40
  -4 -10   0  266.17   15.10
  -4 -10   0  292.57   12.50
  -4 -10   0  251.67   13.80
  -4 -10   0  290.47   15.20
   4 -10   0  282.17   15.50
   4 -10   0  264.67   14.80
   4 -10   0  270.67   14.40
   4 -10   0  331.27   16.00
  -4 -10   0  248.08   15.00
  -4 -10   0  274.87   12.40
  -4  10   0  275.07   15.40
  -4  10   0  308.47   15.10
  -4  10   0  267.67   14.10
   4  10   0  269.37   14.50
   4  10   0  282.17   15.30
   4  10   0  289.87   15.00
  -4  10   0  278.47   15.40
   4  10   0  266.17   15.30
  -4  10   0  276.67   15.50
   4  10   0  271.07   15.00
  -4  10   0  285.57   15.10
  -4  10   0  281.27   15.50
  -6 -10   0  123.19   11.30
   6 -10   0  122.29   10.40
  -6 -10   0  125.69   11.30
   6 -10   0  101.09   10.00
   6 -10   0  101.49    9.90
   6 -10   0  138.59   11.80
   6 -10   0  118.09   10.30
   6 -10   0  114.39    7.30
  -6 -10   0  133.19    8.80
   6 -10   0  111.99   10.20
  -6 -10   0  148.59   11.80
   6 -10   0  113.79    7.10
  -6 -10   0  132.59   10.60
  -6  10   0  123.29   11.40
   6  10   0  124.49   10.40
   6  10   0   90.19    8.90
  -6  10   0  142.99   11.00
  -6  10   0  120.89    8.80
  -6  10   0  110.69    7.30
   6  10   0  131.89   11.30
   6  10   0  147.99   10.70
  -6  10   0  102.99   10.00
   6  10   0   94.09    9.40
  -6  10   0   96.09    9.60
  -6  10   0  154.78   12.70
   6  10   0  121.89   10.30
  -6  10   0  112.69    7.00
  -6  10   0  112.69   10.00
   8 -10   0   41.20    6.60
  -8 -10   0   33.30    5.90
  -8 -10   0   28.80    5.90
   8 -10   0   24.90    5.90
   8 -10   0   38.70    4.90
  -8 -10   0   32.00    5.10
   8 -10   0   34.60    5.90
   8 -10   0   36.40    6.60
   8 -10   0   39.90    7.20
  -8 -10   0   37.10    6.30
   8 -10   0   29.50    6.20
   8  10   0   28.80    5.80
  -8  10   0   37.70    5.40
   8  10   0   37.70    6.50
  -8  10   0   41.60    6.70
   8  10   0   28.80    6.10
  -8  10   0   38.80    6.40
  -8  10   0   42.90    7.20
  -8  10   0   33.90    4.30
   8  10   0   37.80    6.20
  -8  10   0   37.70    6.70
   8  10   0   48.30    7.40
  -8  10   0   27.90    5.40
  -8  10   0   28.00    5.90
   8  10   0   36.40    6.10
  10 -10   0    3.10    3.70
 -10 -10   0    2.60    4.00
 -10 -10   0   -3.50    3.50
 -10 -10   0   -2.90    3.60
 -10 -10   0    0.10    3.00
  10 -10   0   -0.90    3.00
  10 -10   0   -3.70    4.10
  10 -10   0   -1.60    3.30
  10 -10   0   -6.40    3.80
  10 -10   0   -4.50    3.80
  10 -10   0    2.70    4.40
  10  10   0   -1.30    3.40
  10  10   0    2.40    3.90
 -10  10   0   -1.30    4.40
  10  10   0    0.50    4.20
  10  10   0    0.00    4.10
 -10  10   0   -6.10    3.60
 -10  10   0    2.50    3.40
 -10  10   0    5.60    4.50
  10  10   0   -0.80    3.60
 -10  10   0    1.10    3.60
  10  10   0   -3.70    3.40
 -10  10   0   -0.40    3.80
  12 -10   0    2.10    3.40
  12 -10   0    5.40    4.70
  12 -10   0    2.90    4.30
  12 -10   0    0.00    3.60
  12 -10   0    8.20    5.00
  12 -10   0    6.70    4.70
  12 -10   0    4.50    4.10
 -12 -10   0    5.50    4.00
 -12 -10   0   -0.20    3.80
 -12 -10   0    3.90    4.30
 -12 -10   0    5.30    3.10
 -12  10   0    4.80    4.90
  12  10   0    1.70    4.50
 -12  10   0    5.30    4.10
 -12  10   0    6.70    4.60
  12  10   0    4.50    3.80
  12  10   0   -0.90    3.70
  12  10   0    1.60    3.70
 -12  10   0    1.70    4.10
  12  10   0    2.40    4.60
  12  10   0    1.00    4.40
 -12  10   0    6.10    4.40
  14 -10   0   -3.70    3.60
  14 -10   0    2.00    4.60
 -14 -10   0   -0.60    3.60
  14 -10   0   -1.90    3.70
 -14 -10   0   -1.60    3.50
  14 -10   0   -3.60    4.00
 -14 -10   0    4.70    3.10
  14 -10   0    4.30    5.00
  14 -10   0    4.00    4.20
  14 -10   0    7.90    5.20
 -14  10   0    0.90    3.90
 -14  10   0    3.60    4.20
  14  10   0   -1.90    4.50
 -14  10   0   -2.80    4.50
  14  10   0    1.70    4.40
  14  10   0   -1.50    4.30
 -14  10   0   -4.80    3.60
  14  10   0    0.10    3.90
  14  10   0    3.10    4.10
 -14  10   0    4.40    4.30
  14  10   0   -0.90    3.50
  16 -10   0    3.30    4.80
 -16 -10   0    5.00    4.70
  16 -10   0   11.60    4.90
 -16 -10   0    2.80    3.60
  16 -10   0    2.80    5.10
  16 -10   0    1.70    3.90
 -16 -10   0    8.30    4.60
  16 -10   0    6.40    5.10
  16 -10   0   -1.90    3.80
  16  10   0    8.60    5.10
 -16  10   0    3.20    5.30
 -16  10   0    1.00    4.80
  16  10   0    4.00    4.30
  16  10   0    0.10    4.20
  16  10   0   -0.90    4.50
 -16  10   0   10.60    4.90
 -16  10   0    7.90    5.20
 -16  10   0   10.20    5.30
  16  10   0    5.80    4.30
 -18 -10   0   32.50    7.30
  18 -10   0   21.10    6.20
  18 -10   0   22.50    6.40
  18 -10   0   15.60    5.00
  18 -10   0   20.10    5.60
  18 -10   0   33.70    7.20
  18 -10   0   18.40    6.50
 -18 -10   0   20.20    5.80
  18  10   0   15.00    5.40
  18  10   0   17.00    5.30
  18  10   0   14.40    6.40
  18  10   0   15.90    6.40
  18  10   0    9.80    4.90
 -18  10   0   21.00    6.70
 -18  10   0   12.50    5.40
 -18  10   0   17.10    6.20
 -18  10   0   15.60    5.80
 -18  10   0   24.70    6.30
  20 -10   0    8.10    6.00
 -20 -10   0   11.70    5.10
  20 -10   0   18.40    6.40
  20 -10   0    9.30    5.20
 -20 -10   0   18.90    6.50
  20 -10   0   21.80    6.70
  20 -10   0    5.60    5.00
 -20  10   0    9.70    6.00
 -20  10   0   13.20    6.00
 -20  10   0   12.80    6.50
 -20  10   0    3.00    4.60
  20  10   0   13.30    5.40
  20  10   0   18.20    6.50
 -20  10   0   11.40    6.20
  20  10   0   12.60    5.30
  20  10   0    9.10    5.90
  20  10   0    6.50    4.70
  22 -10   0    7.80    6.60
  22 -10   0   11.50    6.30
 -22 -10   0   -6.80    4.50
  22 -10   0   -7.60    5.30
  22 -10   0    6.80    6.00
  22 -10   0   -0.70    5.20
  22  10   0    1.00    4.20
  22  10   0    1.50    6.00
 -22  10   0   11.80    6.30
  22  10   0    0.40    5.50
  22  10   0    2.00    4.70
 -22  10   0    6.20    4.90
 -22  10   0    2.40    5.80
 -22  10   0   -0.60    5.50
  22  10   0    6.40    5.00
  -1 -11   0    1.40    4.30
   1 -11   0   10.40    4.70
  -1 -11   0    3.20    3.40
   1 -11   0    4.90    4.20
  -1 -11   0    7.30    4.90
   1 -11   0    1.40    3.70
   1 -11   0    2.40    3.20
  -1 -11   0    3.30    3.40
   1 -11   0    5.20    4.90
  -1 -11   0    3.10    3.90
  -1 -11   0    2.90    3.50
   1 -11   0    5.80    3.80
   1 -11   0    2.50    3.90
  -1 -11   0    1.40    3.70
  -1  11   0   -0.70    4.40
  -1  11   0    4.90    4.70
  -1  11   0   -1.50    3.20
  -1  11   0    6.00    4.20
   1  11   0   10.40    4.70
  -1  11   0    9.60    4.90
   1  11   0    5.20    4.60
   1  11   0    3.30    4.10
   1  11   0    1.90    3.80
   1  11   0    1.40    4.40
  -1  11   0    3.40    4.30
  -1  11   0    6.50    4.90
   1  11   0    9.50    5.00
   1  11   0    0.20    4.80
  -3 -11   0  163.48   11.00
   3 -11   0  180.88   10.10
  -3 -11   0  171.68   11.20
   3 -11   0  181.08   12.70
  -3 -11   0  167.38   11.90
   3 -11   0  181.08   12.00
  -3 -11   0  169.58   10.40
   3 -11   0  165.98   11.80
  -3 -11   0  173.08   14.10
   3 -11   0  155.18   12.00
  -3 -11   0  156.68   11.90
   3 -11   0  187.78   11.40
  -3  11   0  167.08   12.60
   3  11   0  170.18   11.60
   3  11   0  190.18   12.20
  -3  11   0  203.78   13.00
   3  11   0  162.48   12.50
   3  11   0  191.78   12.90
  -3  11   0  198.98   12.90
   3  11   0  167.28   12.20
   3  11   0  162.28   11.70
  -3  11   0  177.38   11.40
  -3  11   0  165.98   12.00
  -3  11   0  150.68   11.80
  -3  11   0  176.58   12.90
   5 -11   0    2.00    4.40
   5 -11   0   -1.30    3.80
   5 -11   0    4.70    4.20
   5 -11   0    1.90    3.80
   5 -11   0    1.70    4.20
  -5 -11   0   -2.10    3.90
  -5 -11   0   -4.40    4.10
  -5 -11   0    3.20    3.50
  -5 -11   0   -3.90    3.80
  -5 -11   0    1.60    3.60
  -5  11   0   -0.90    4.40
  -5  11   0   -0.20    3.70
   5  11   0   -3.40    4.10
  -5  11   0   -2.80    4.30
  -5  11   0    5.30    4.50
  -5  11   0    0.30    4.50
   5  11   0   -1.70    4.10
  -5  11   0    4.20    4.50
   5  11   0   -0.70    4.10
   5  11   0   -4.00    4.00
  -5  11   0   -0.60    3.50
   5  11   0   -3.70    3.90
   7 -11   0   14.90    5.10
   7 -11   0    7.70    5.20
  -7 -11   0    9.30    3.90
  -7 -11   0    7.80    4.80
  -7 -11   0   10.40    4.40
   7 -11   0   -0.80    3.80
   7 -11   0   11.10    5.20
   7 -11   0    7.00    4.40
  -7 -11   0   10.30    4.80
  -7  11   0    2.70    4.40
  -7  11   0   11.30    4.80
   7  11   0    7.10    4.20
   7  11   0    7.60    4.60
   7  11   0   17.80    5.00
  -7  11   0    7.40    5.00
   7  11   0   -0.60    4.70
  -7  11   0    3.80    4.50
   7  11   0    6.40    4.40
  -7  11   0    5.60    5.10
   7  11   0    7.10    4.70
   9 -11   0    5.60    5.10
  -9 -11   0    1.30    4.10
  -9 -11   0    2.70    3.50
   9 -11   0   -0.70    3.90
  -9 -11   0   -0.10    3.80
  -9 -11   0    0.10    3.90
   9 -11   0   -1.90    3.30
   9 -11   0   -4.70    4.40
   9 -11   0   -0.20    4.40
   9  11   0    1.80    3.80
   9  11   0   -6.70    4.30
   9  11   0    0.90    4.10
   9  11   0    0.50    4.70
  -9  11   0   -5.60    3.50
  -9  11   0   -1.40    3.80
   9  11   0    4.80    3.90
  -9  11   0   -1.50    4.40
  -9  11   0    2.00    4.50
   9  11   0    5.60    4.70
  11 -11   0   29.90    6.80
  11 -11   0   16.60    6.20
 -11 -11   0   25.90    6.40
 -11 -11   0   20.60    5.80
  11 -11   0   31.30    6.70
  11 -11   0   22.20    5.60
  11 -11   0   25.20    5.60
 -11 -11   0   29.50    5.30
  11  11   0   21.70    6.00
 -11  11   0   17.70    5.90
 -11  11   0   16.00    5.40
  11  11   0   26.90    6.10
 -11  11   0   33.60    7.10
 -11  11   0   17.50    6.00
  11  11   0   21.30    5.70
 -11  11   0   23.90    6.00
  11  11   0   27.10    6.60
  11  11   0   24.70    6.50
  11  11   0   21.00    5.90
  13 -11   0    0.60    5.10
  13 -11   0    3.40    4.40
  13 -11   0   17.10    5.80
  13 -11   0    4.00    4.60
 -13 -11   0   13.80    5.30
  13 -11   0   10.00    5.80
 -13 -11   0    2.90    3.50
 -13 -11   0   13.10    5.20
 -13  11   0    4.80    5.00
 -13  11   0   15.70    5.60
 -13  11   0   -1.80    4.80
  13  11   0    3.90    4.20
 -13  11   0   13.50    6.10
  13  11   0    1.30    4.30
  13  11   0    2.70    4.60
  13  11   0    6.50    5.20
 -13  11   0   -3.50    4.00
  13  11   0    7.10    5.30
 -15 -11   0   26.40    7.10
 -15 -11   0   61.49    8.60
  15 -11   0   25.40    6.60
  15 -11   0   48.10    7.60
  15 -11   0   34.90    7.40
  15 -11   0   48.70    7.30
  15  11   0   48.20    7.60
  15  11   0   33.60    7.40
 -15  11   0   33.60    7.10
  15  11   0   32.20    6.30
  15  11   0   30.50    6.70
 -15  11   0   39.10    6.90
 -15  11   0   42.20    8.10
 -15  11   0   30.30    7.40
  15  11   0   38.40    7.60
 -15  11   0   35.40    7.10
  17 -11   0   34.60    7.80
  17 -11   0   37.30    7.40
  17 -11   0   29.70    7.90
  17 -11   0   29.10    6.40
 -17 -11   0   41.20    8.40
 -17 -11   0   47.30    7.80
  17  11   0   26.00    6.30
 -17  11   0   34.70    8.00
 -17  11   0   41.70    7.90
  17  11   0   38.30    8.30
 -17  11   0   36.00    7.90
  17  11   0   34.20    6.70
  17  11   0   43.10    7.60
 -17  11   0   42.00    7.80
 -17  11   0   27.10    6.50
  17  11   0   29.20    7.10
  19 -11   0   26.90    6.90
  19 -11   0   28.70    7.50
 -19 -11   0   19.50    7.00
  19 -11   0   38.30    8.30
 -19 -11   0   34.40    7.00
  19  11   0   37.70    7.20
  19  11   0   25.00    6.80
 -19  11   0   36.40    8.20
  19  11   0   31.40    7.00
  19  11   0   28.20    7.80
  19  11   0   35.10    7.30
 -19  11   0   39.70    8.30
 -19  11   0   37.40    8.00
 -19  11   0   28.80    6.80
 -19  11   0   31.10    7.20
  21 -11   0   55.19   10.30
  21 -11   0   32.60    8.30
  21 -11   0   21.10    7.30
 -21 -11   0   32.00    8.30
 -21  11   0   26.60    7.00
 -21  11   0   37.70    8.50
  21  11   0   35.30    8.30
  21  11   0   38.50    7.30
 -21  11   0   34.10    7.30
 -21  11   0   50.19    8.80
  21  11   0   36.70    8.60
  21  11   0   29.80    7.10
  21  11   0   49.50    8.00
   0 -12   0  123.69   10.00
   0 -12   0  115.49    9.70
   0 -12   0  108.59   11.60
   0 -12   0  113.29   10.50
   0 -12   0  107.29   11.30
   0 -12   0   96.39   11.10
   0  12   0   78.49    9.60
   0  12   0  108.89   10.00
   0  12   0   90.39   10.80
   0  12   0   83.49    9.70
   0  12   0   94.89    9.90
   0  12   0  110.49   10.90
   0  12   0  100.39   11.00
  -2 -12   0   75.49    8.20
   2 -12   0   68.99    9.30
   2 -12   0   93.29   10.80
  -2 -12   0  112.49   11.40
  -2 -12   0  105.79   11.60
  -2 -12   0   87.59    9.20
  -2 -12   0   66.69    8.90
   2 -12   0   69.29    8.00
   2 -12   0   98.99    9.00
   2 -12   0   67.19    9.20
   2 -12   0   63.19    8.00
   2 -12   0   57.79    8.50
  -2  12   0   87.19   10.10
   2  12   0   86.39   10.90
   2  12   0   57.49    8.70
  -2  12   0   66.69    8.90
  -2  12   0   85.79   10.50
   2  12   0   59.99    8.40
   2  12   0   61.19    8.70
  -2  12   0   74.19    9.30
   2  12   0   92.69   10.70
  -2  12   0   90.99    9.90
   2  12   0   86.69    9.50
   2  12   0   64.39    8.10
  -2  12   0   73.59    9.80
   4 -12   0    4.00    4.80
   4 -12   0   -3.60    3.40
   4 -12   0    3.60    4.50
  -4 -12   0    4.10    4.00
  -4 -12   0    2.80    4.50
   4 -12   0   -0.40    4.20
   4 -12   0   10.00    5.80
  -4 -12   0    0.00    3.40
   4 -12   0   -7.70    3.40
  -4 -12   0    3.20    4.30
   4  12   0   -4.20    3.90
  -4  12   0   -0.70    4.50
   4  12   0   -3.00    4.30
  -4  12   0   -0.70    4.90
  -4  12   0   -0.70    3.90
   4  12   0    2.60    4.80
   4  12   0    2.90    5.20
  -4  12   0    4.20    4.60
   4  12   0   -2.20    4.20
   4  12   0   -0.70    4.80
   4  12   0   -2.90    4.10
  -4  12   0   -5.10    4.60
   6 -12   0    0.20    4.40
   6 -12   0    1.60    4.80
   6 -12   0   -5.70    4.30
   6 -12   0    6.00    5.20
  -6 -12   0    0.40    3.70
   6 -12   0    4.30    4.40
  -6 -12   0   -5.60    3.90
  -6 -12   0   -2.20    3.70
  -6 -12   0   -1.10    3.90
   6  12   0   -4.60    4.00
   6  12   0    2.90    4.70
  -6  12   0   -2.10    4.50
  -6  12   0   -6.50    3.70
  -6  12   0    3.00    4.60
   6  12   0   -2.70    4.20
   6  12   0    2.00    4.70
  -6  12   0   -2.40    4.70
  -6  12   0    0.40    4.50
   6  12   0   -5.00    4.00
   6  12   0    4.80    5.20
   8 -12   0    0.20    4.80
   8 -12   0    6.90    4.90
  -8 -12   0    2.40    4.00
  -8 -12   0   -2.80    7.40
   8 -12   0    3.50    4.60
  -8 -12   0   -0.60    4.30
   8 -12   0    0.00    5.00
  -8 -12   0   -0.20    3.50
   8 -12   0    2.80    4.30
  -8  12   0   -5.60    4.70
  -8  12   0    6.00    5.00
   8  12   0   -3.00    4.70
  -8  12   0    7.70    4.80
   8  12   0  -13.30    3.60
   8  12   0    7.00    4.90
   8  12   0   -0.70    4.20
   8  12   0   -4.30    3.70
   8  12   0   -3.40    4.10
  -8  12   0    2.10    4.60
  -8  12   0    7.40    5.00
  10 -12   0    1.30    5.00
  10 -12   0    3.90    5.40
 -10 -12   0   -0.50    4.40
 -10 -12   0   -3.10    3.70
 -10 -12   0    8.80    4.10
  10 -12   0    6.30    4.60
  10 -12   0   -0.90    4.30
  10 -12   0   -3.50    5.00
 -10  12   0   -7.00    3.80
  10  12   0   -2.00    4.40
  10  12   0   -5.00    4.70
 -10  12   0    6.80    5.90
  10  12   0    2.90    4.40
  10  12   0    1.90    4.90
 -10  12   0   -2.90    4.60
  10  12   0    2.10    4.20
 -10  12   0    2.80    4.70
 -10  12   0   -1.40    4.60
  12 -12   0   46.20    7.90
 -12 -12   0   68.19    7.40
 -12 -12   0   54.19    8.40
  12 -12   0   57.49    8.30
  12 -12   0   53.39    8.70
  12 -12   0   48.00    8.10
 -12 -12   0   44.60    7.90
 -12  12   0   51.79    8.50
 -12  12   0   72.79    9.20
 -12  12   0   35.30    7.40
  12  12   0   53.19    9.50
  12  12   0   53.59    8.00
 -12  12   0   45.10    8.20
 -12  12   0   53.09    8.90
  12  12   0   51.09    8.40
  12  12   0   59.89    8.80
  12  12   0   66.49    8.70
  14 -12   0    7.20    5.20
  14 -12   0    6.00    6.10
  14 -12   0    8.60    5.00
  14 -12   0   -2.20    5.40
 -14 -12   0    9.70    5.50
 -14 -12   0    1.20    4.90
  14  12   0   12.00    5.80
 -14  12   0   10.10    5.90
 -14  12   0   13.10    5.80
  14  12   0    6.30    5.10
 -14  12   0    7.10    5.50
  14  12   0    0.00    4.90
  14  12   0    0.20    5.50
 -14  12   0    3.20    5.30
  14  12   0    9.90    5.80
 -14  12   0   14.90    7.00
  16 -12   0    3.50    5.30
  16 -12   0    8.80    6.30
 -16 -12   0    2.60    5.50
  16 -12   0   -4.20    5.00
 -16 -12   0    5.60    5.20
  16 -12   0    5.30    5.00
 -16  12   0    3.90    5.90
 -16  12   0    4.90    6.00
  16  12   0    3.40    5.20
 -16  12   0    7.00    5.90
 -16  12   0   19.10    6.80
  16  12   0    9.20    6.50
  16  12   0    5.10    4.90
  16  12   0    4.70    5.30
  16  12   0   -2.60    5.50
 -16  12   0    5.80    5.10
 -18 -12   0   -6.80    5.30
  18 -12   0   -5.50    4.60
  18 -12   0   12.50    6.80
  18 -12   0   -4.50    6.20
 -18 -12   0    1.70    5.30
  18  12   0    3.60    5.50
 -18  12   0    0.40    5.50
  18  12   0    1.00    5.20
 -18  12   0   -1.90    5.10
 -18  12   0   -4.10    4.60
 -18  12   0   -6.20    5.70
 -18  12   0   12.90    6.00
  18  12   0   -2.00    4.40
  18  12   0    3.20    6.30
  18  12   0   -1.40    5.80
   1 -13   0   -7.30    3.50
   1 -13   0    6.90    5.80
  -1 -13   0    9.40    5.50
  -1 -13   0   -2.90    4.00
   1 -13   0    2.20    4.70
  -1 -13   0    2.90    5.70
  -1 -13   0   -0.80    4.10
   1  13   0    1.70    5.90
  -1  13   0   14.20    6.30
  -1  13   0    7.20    5.60
  -1  13   0   -1.40    5.00
   1  13   0    5.80    5.00
   1  13   0   12.10    6.50
   1  13   0    3.70    5.30
   1  13   0   -0.40    5.60
  -1  13   0    9.60    5.30
   1  13   0    7.90    5.50
  -1  13   0   -6.50    4.90
  -3 -13   0    1.70    4.90
  -3 -13   0   -4.80    4.20
   3 -13   0   -2.80    4.20
  -3 -13   0   -6.20    3.30
   3 -13   0    6.50    5.80
   3 -13   0    3.40    4.90
  -3 -13   0    0.10    4.00
   3 -13   0    3.60    4.50
  -3  13   0   -9.20    4.00
   3  13   0    7.60    5.40
   3  13   0    7.10    5.60
  -3  13   0   -1.90    4.20
   3  13   0   -2.60    4.90
   3  13   0    6.90    5.30
  -3  13   0   -1.10    5.00
  -3  13   0    0.30    5.70
  -3  13   0    3.70    5.30
   3  13   0    5.70    5.60
   3  13   0    0.20    5.30
   5 -13   0   47.40    8.00
  -5 -13   0   51.29    7.60
   5 -13   0   27.00    6.60
  -5 -13   0   52.19    8.50
  -5 -13   0   38.70    7.10
  -5 -13   0   47.70    8.40
   5 -13   0   37.40    7.60
   5 -13   0   48.20    7.60
   5 -13   0   46.20    8.70
   5  13   0   40.60    7.80
   5  13   0   33.10    8.00
  -5  13   0   42.70    8.30
   5  13   0   52.59    8.50
  -5  13   0   36.00    8.30
   5  13   0   43.10    8.60
  -5  13   0   43.40    8.50
  -5  13   0   50.19    7.80
  -5  13   0   57.49    8.60
   5  13   0   60.89    8.70
   5  13   0   38.50    7.40
  -7 -13   0    5.80    4.40
   7 -13   0   -4.00    4.80
  -7 -13   0    7.80    5.60
  -7 -13   0    1.90    4.60
   7 -13   0    4.50    5.10
   7 -13   0    4.40    4.80
   7 -13   0    7.50    5.00
   7 -13   0    1.40    5.70
  -7  13   0    0.00    5.60
  -7  13   0   -1.90    5.00
  -7  13   0    2.30    6.00
   7  13   0   -1.30    5.50
  -7  13   0    0.50    4.40
   7  13   0    3.10    5.30
   7  13   0    2.70    5.30
  -7  13   0   -5.40    4.80
   7  13   0   -4.90    4.90
   7  13   0    7.10    6.00
   9 -13   0   12.10    6.00
   9 -13   0    1.60    4.50
  -9 -13   0   12.60    5.00
  -9 -13   0    6.70    5.20
   9 -13   0   -0.50    4.80
   9 -13   0   11.40    5.70
  -9 -13   0    6.40    5.50
   9  13   0   -2.40    4.90
  -9  13   0    7.60    5.80
  -9  13   0   -2.30    4.00
  -9  13   0    8.70    6.30
  -9  13   0    7.50    5.60
   9  13   0    0.70    5.50
   9  13   0    8.70    6.00
   9  13   0    9.10    5.80
  11 -13   0   -0.80    4.00
 -11 -13   0    1.50    4.10
  11 -13   0   -3.50    4.70
 -11 -13   0    0.00    4.60
  11 -13   0    3.30    5.80
 -11 -13   0    3.20    5.20
  11 -13   0   -4.30    5.30
  11  13   0    7.10    5.30
 -11  13   0    5.30    4.90
  11  13   0   -6.60    4.70
 -11  13   0   -7.50    5.10
 -11  13   0    6.60    5.30
  11  13   0  -10.50    4.10
 -11  13   0    4.90    5.30
 -11  13   0   -6.60    5.60
  11  13   0   -6.80    4.90
  11  13   0    0.20    5.80
 -13 -13   0   12.00    5.80
  13 -13   0    9.80    6.40
  13 -13   0    8.30    5.40
 -13 -13   0   12.50    6.00
  13 -13   0    5.80    6.60
  13 -13   0   14.80    5.70
  13  13   0    3.10    6.10
 -13  13   0   15.60    7.20
  13  13   0   21.30    6.50
 -13  13   0   -0.40    5.70
 -13  13   0   15.80    6.70
  13  13   0    0.00    5.90
  13  13   0   12.50    6.00
  13  13   0    2.70    5.90
 -13  13   0   -1.30    5.30
 -13  13   0    0.10    5.60
   0 -14   0   24.20    7.60
   0 -14   0   17.00    6.00
   0 -14   0   18.80    6.70
   0  14   0   23.30    7.30
   0  14   0   22.50    7.50
   0  14   0   25.50    7.70
   0  14   0    8.30    6.20
   0  14   0   12.30    6.20
  -2 -14   0   18.30    6.50
   2 -14   0    6.80    6.40
  -2 -14   0   17.50    6.00
   2 -14   0   10.40    5.70
  -2 -14   0   10.40    6.50
   2 -14   0    6.20    5.10
   2  14   0   -3.70    5.70
  -2  14   0    3.60    5.80
  -2  14   0   12.70    6.30
   2  14   0    3.10    5.50
  -2  14   0    1.10    5.80
  -2  14   0    7.80    6.60
  -2  14   0    8.40    6.10
   2  14   0    6.80    6.10
   2  14   0    7.40    6.50
   2  14   0   -0.70    5.40
   4 -14   0   26.80    6.90
   4 -14   0   14.40    6.80
  -4 -14   0   24.10    6.50
  -4 -14   0   20.00    6.60
   4 -14   0   10.80    5.90
   4  14   0   16.10    7.50
   4  14   0   22.30    7.40
   4  14   0   18.50    6.90
  -4  14   0   20.90    7.60
  -4  14   0   10.90    6.80
  -4  14   0   14.50    6.90
   4  14   0   29.60    7.20
   4  14   0   23.80    7.60
  -4  14   0   15.00    6.50
  -4  14   0   29.90    7.60
  -6 -14   0   13.10    5.80
   6 -14   0   14.10    6.10
  -6 -14   0   16.50    5.70
   6 -14   0   11.20    6.90
  -6 -14   0   17.00    6.40
   6 -14   0   17.10    6.40
   6  14   0    8.80    6.20
   6  14   0    8.70    6.90
   6  14   0   12.10    6.70
   6  14   0   10.00    6.70
  -6  14   0    7.80    5.70
  -6  14   0   16.00    6.70
  -6  14   0    8.10    5.80
  -6  14   0   21.60    7.80
   6  14   0   10.10    6.90
  -6  14   0   30.10    8.20
   6  14   0    5.50    6.00
  -8 -14   0    7.70    5.80
  -8 -14   0    2.50    4.70
  -8 -14   0    1.30    5.30
   8 -14   0   -3.20    4.50
   8 -14   0    6.50    6.40
   8 -14   0   -2.50    5.20
   8 -14   0  -11.20    5.70
   8 -14   0   10.70    5.90
   8  14   0    3.20    6.10
  -8  14   0    4.50    5.80
   8  14   0    7.00    5.70
   8  14   0    4.50    5.80
   8  14   0   -1.70    6.70
  -8  14   0   16.50    6.30
   8  14   0    4.20    6.00
  -8  14   0   10.70    6.90
  -8  14   0   -1.20    6.50
  32   0  -1    6.00    6.50
  32   0  -1    1.00    5.40
  32   0  -1   -2.40    4.50
  32   0  -1    2.50    4.80
 -32   0   1    3.80    5.30
  32   0  -1   -6.90    4.00
  30   0  -1    1.20    4.50
  30   0  -1   -3.60    4.00
  30   0  -1   -3.80    4.00
 -30   0   1    0.50    4.60
 -30   0   1    4.50    4.70
  30   0  -1   -1.90    4.70
  30   0  -1    1.40    5.30
  28   0  -1    1.80    4.80
  28   0  -1   -3.30    3.60
  28   0  -1    2.10    4.10
  28   0  -1   -2.00    4.60
  28   0  -1   -0.60    4.20
 -28   0   1    3.40    3.90
 -28   0   1    4.10    4.40
  28   0  -1    1.40    3.60
 -26   0   1    3.10    3.70
  26   0  -1    3.00    4.50
  26   0  -1    5.00    4.00
  26   0  -1   -2.10    3.20
  26   0  -1   -4.50    3.90
 -26   0   1   -2.00    2.40
 -26   0   1   -3.50    3.50
 -26   0   1    2.10    4.00
  26   0  -1    1.70    3.60
  26   0  -1   -2.20    3.60
  24   0  -1    5.90    3.50
  24   0  -1   -0.50    3.20
 -24   0   1    0.60    3.20
 -24   0   1    2.00    2.50
  24   0  -1    1.10    3.90
  24   0  -1   -2.90    3.40
 -24   0   1   -3.10    2.50
 -24   0   1    4.50    3.80
  24   0  -1   -4.90    3.60
 -24   0   1   -2.80    3.30
  24   0  -1   -2.20    3.60
 -22   0   1   -3.10    1.90
  22   0  -1    3.80    3.60
 -22   0   1   -5.50    2.50
  22   0  -1    6.30    3.40
  22   0  -1    0.50    3.20
 -22   0   1    1.30    2.70
 -22   0   1    2.70    3.50
 -22   0   1   -0.40    3.30
  22   0  -1    0.70    3.10
  22   0  -1   -4.80    2.90
  22   0  -1    8.80    4.30
  20   0  -1    0.60    3.00
  20   0  -1   -0.20    2.90
  20   0  -1    1.00    2.90
 -20   0   1   -1.10    3.10
 -20   0   1    3.30    3.30
 -20   0   1   -0.60    2.30
  20   0  -1    1.20    3.00
 -20   0   1    1.10    2.70
  20   0  -1    2.00    3.70
  20   0  -1    2.60    2.90
  20   0  -1   -1.40    2.90
 -20   0   1   -1.10    2.10
  18   0  -1   -1.10    2.90
  18   0  -1   -1.90    2.50
 -18   0   1   -2.80    1.90
  18   0  -1   -3.60    2.50
 -18   0   1   -0.60    2.80
  18   0  -1    1.60    2.90
 -18   0   1    0.80    1.90
  18   0  -1   -1.10    2.60
 -18   0   1    0.80    2.30
 -18   0   1    0.60    2.20
 -18   0   1   -0.40    1.90
 -18   0   1   -1.40    2.60
  18   0  -1   -2.10    2.30
 -16   0   1    1.50    1.90
  16   0  -1    2.70    2.70
 -16   0   1   -1.90    1.50
  16   0  -1    1.50    2.30
  16   0  -1    1.40    2.20
 -16   0   1    1.70    2.40
 -16   0   1   -1.40    1.90
  16   0  -1    0.60    2.10
 -16   0   1   -2.70    1.40
 -16   0   1   -2.40    1.70
  16   0  -1   -0.40    2.40
  16   0  -1   -1.00    2.30
  16   0  -1    0.80    2.50
 -16   0   1   -0.90    2.20
  14   0  -1   -2.90    1.90
  14   0  -1    0.50    2.40
  14   0  -1   -2.10    2.10
 -14   0   1   -1.20    1.90
  14   0  -1    0.40    1.90
 -14   0   1    3.80    1.80
 -14   0   1   -0.80    1.90
 -14   0   1   -0.20    1.90
 -14   0   1    0.90    2.00
 -14   0   1   -0.70    1.60
 -14   0   1   -0.60    2.00
  14   0  -1    0.00    2.10
  14   0  -1    0.30    2.10
  14   0  -1    0.50    2.10
  12   0  -1   -0.70    2.00
  12   0  -1    1.90    2.20
  12   0  -1    0.90    2.20
 -12   0   1    2.20    1.90
 -12   0   1    0.80    1.70
  12   0  -1   -2.20    1.80
 -12   0   1   -0.60    1.90
 -12   0   1    0.60    2.20
  12   0  -1   -2.00    2.30
  12   0  -1    0.30    2.10
 -12   0   1   -0.60    1.80
  12   0  -1   -0.10    2.30
  12   0  -1    3.20    2.30
 -12   0   1    1.30    1.90
 -10   0   1    0.90    1.60
  10   0  -1    3.00    1.90
  10   0  -1   -0.30    1.70
 -10   0   1    2.00    1.90
 -10   0   1   -1.10    1.60
  10   0  -1   -0.80    2.00
 -10   0   1   -0.20    1.70
 -10   0   1    1.40    1.70
 -10   0   1    0.70    1.60
  10   0  -1   -0.20    1.70
 -10   0   1   -0.80    1.70
  10   0  -1    4.80    2.00
 -10   0   1    0.30    1.50
  10   0  -1   -1.60    1.90
  10   0  -1   -1.30    1.70
  10   0  -1    3.00    1.80
   8   0  -1    0.30    1.50
  -8   0   1    1.40    1.50
  -8   0   1   -0.50    1.10
   8   0  -1   -1.10    1.30
   8   0  -1    0.70    1.40
  -8   0   1   -1.40    1.20
   8   0  -1    0.40    1.30
   8   0  -1   -0.90    1.20
  -8   0   1    0.00    1.20
  -8   0   1   -1.00    1.10
  -8   0   1    0.60    1.20
  -8   0   1    1.90    1.30
   8   0  -1    1.60    1.70
  -8   0   1   -1.20    1.20
   8   0  -1   -0.90    1.20
  -8   0   1    0.60    0.50
   8   0  -1   -0.70    1.20
   8   0  -1   -0.80    1.30
  -8   0   1   -0.20    1.20
   8   0  -1   -1.20    1.30
   8   0  -1   -0.10    1.30
  -8   0   1    1.60    1.30
   6   0  -1    0.70    1.20
  -6   0   1    0.10    0.50
  -6   0   1    1.40    1.10
  -6   0   1    0.70    0.60
  -6   0   1    0.10    1.10
  -6   0   1    1.40    1.20
  -6   0   1    1.00    1.20
   6   0  -1   -0.10    1.10
   6   0  -1    1.20    1.30
  -6   0   1    0.10    1.20
  -6   0   1    0.10    0.60
   6   0  -1   -0.60    1.10
  -6   0   1    1.30    1.10
  -6   0   1   -0.40    1.00
  -6   0   1   -1.50    1.30
  -6   0   1    1.50    1.10
  -6   0   1    0.30    1.30
   6   0  -1    0.00    1.20
   6   0  -1    2.60    1.30
   6   0  -1   -1.20    1.00
  -6   0   1   -0.10    1.10
  -6   0   1    1.60    1.20
   6   0  -1    1.70    1.30
   6   0  -1   -1.50    1.00
   6   0  -1    0.60    1.10
   6   0  -1    0.30    1.00
   6   0  -1    0.30    1.10
   6   0  -1   -2.20    1.20
  -6   0   1    0.40    1.00
   4   0  -1   -1.80    1.10
   4   0  -1   -0.10    0.90
  -4   0   1   -0.70    0.70
  -4   0   1    0.80    1.10
   4   0  -1    0.70    1.30
  -4   0   1    1.60    1.40
  -4   0   1    1.30    1.20
  -4   0   1   -1.50    0.90
  -4   0   1    0.40    1.00
   4   0  -1    2.10    1.30
   4   0  -1    0.60    0.80
  -4   0   1    1.50    1.20
   4   0  -1   -1.80    0.90
  -4   0   1    0.30    1.10
   4   0  -1   -0.20    1.10
   4   0  -1   -0.30    1.00
  -4   0   1    0.90    0.60
  -4   0   1   -1.50    0.90
   4   0  -1   -0.20    1.10
   4   0  -1    0.50    1.00
  -4   0   1    0.90    0.90
  -4   0   1    0.90    1.10
   4   0  -1    1.40    1.10
  -4   0   1    0.40    1.20
   4   0  -1   -0.30    1.10
   4   0  -1   -0.10    0.70
  -4   0   1    1.10    0.70
   4   0  -1   -0.70    1.00
  -4   0   1    0.50    0.90
  -4   0   1    0.40    1.00
   4   0  -1    0.70    1.10
   2   0  -1   -0.10    0.70
  -2   0   1    0.60    0.60
  -2   0   1    0.50    0.60
   2   0  -1    0.20    0.40
   2   0  -1    1.00    0.60
  -2   0   1   -0.60    0.60
   2   0  -1    0.30    0.60
  -2   0   1    0.60    0.60
   2   0  -1    1.10    0.70
  -2   0   1    0.30    0.40
   2   0  -1    0.90    0.60
   2   0  -1    1.10    0.70
   2   0  -1   -1.00    0.60
   2   0  -1    0.40    0.60
  -2   0   1    1.10    0.60
  -2   0   1    0.60    0.70
  -2   0   1    0.10    0.60
   2   0  -1   -0.50    0.50
  -2   0   1    0.80    0.60
  -2   0   1    1.10    0.80
   2   0  -1   -0.40    0.60
  -2   0   1    1.10    0.70
  -2   0   1   -0.60    0.60
  -2   0   1    0.30    0.60
   0   0   1    0.20    0.30
   0   0   1    0.20    0.40
   0   0   1    0.40    0.40
   0   0   1   -0.60    0.30
   0   0   1   -0.10    0.40
   0   0  -1    0.20    0.20
   0   0  -1   -0.10    0.50
   0   0   1    1.00    0.50
   0   0   1   -0.40    0.50
   0   0   1    0.40    0.30
   0   0   1    0.70    0.50
   0   0   1    0.10    0.30
   0   0   1    0.10    0.30
   0   0   1    0.00    0.30
   0   0   1    0.30    0.30
   0   0   1   -0.50    0.30
   0   0  -1    0.20    0.50
   2   0   1    0.80    0.60
   2   0   1    0.30    0.60
  -2   0  -1    0.70    0.70
   2   0   1    0.80    0.70
  -2   0  -1    1.30    0.60
   2   0   1   -0.70    0.30
   2   0   1    0.70    0.70
   2   0   1    0.10    0.30
  -2   0  -1   -0.30    0.70
   2   0   1    0.00    0.60
   2   0   1    0.70    0.70
  -2   0  -1    1.50    0.70
   2   0   1    1.40    0.70
  -2   0  -1    0.40    0.50
   2   0   1   -0.50    0.50
  -2   0  -1    0.50    0.70
   2   0   1    0.80    0.60
   4   0   1   -1.50    0.80
  -4   0  -1    0.60    0.90
  -4   0  -1    0.20    1.00
   4   0   1    1.70    1.10
  -4   0  -1    0.70    0.50
  -4   0  -1    1.10    1.00
   4   0   1   -1.70    1.00
   4   0   1    0.00    0.60
  -4   0  -1   -0.90    0.80
  -4   0  -1   -0.10    0.80
   4   0   1    1.00    0.50
   4   0   1   -0.60    0.90
  -4   0  -1   -1.00    0.90
  -4   0  -1    0.10    1.10
   4   0   1   -1.70    0.90
   4   0   1    0.80    0.90
   4   0   1    2.00    0.90
   4   0   1    0.60    1.00
   4   0   1    0.10    0.50
   4   0   1    1.50    1.10
   4   0   1    1.20    0.50
   6   0   1    0.90    1.20
   6   0   1   -0.60    0.80
  -6   0  -1    0.40    0.50
   6   0   1    0.10    1.10
   6   0   1    1.80    1.20
  -6   0  -1    1.00    0.90
   6   0   1   -0.10    0.90
  -6   0  -1    0.00    1.10
   6   0   1    0.60    0.60
   6   0   1    0.70    0.70
  -6   0  -1   -0.50    0.90
   6   0   1    0.70    1.10
   6   0   1    0.60    0.90
   6   0   1   -0.50    0.80
   6   0   1    0.70    0.70
   6   0   1   -0.30    0.70
   6   0   1   -0.40    1.20
  -6   0  -1   -0.10    0.70
  -6   0  -1    1.40    1.20
   6   0   1    0.10    0.70
  -6   0  -1    0.90    1.10
  -6   0  -1   -0.10    0.50
   6   0   1   -0.40    0.60
  -6   0  -1    0.30    1.30
   6   0   1   -0.10    1.10
  -8   0  -1    0.10    1.50
   8   0   1   -0.40    0.80
  -8   0  -1    0.10    0.80
   8   0   1   -0.80    1.00
  -8   0  -1    0.10    1.10
   8   0   1    0.20    0.90
   8   0   1   -0.30    1.20
   8   0   1    0.70    1.00
   8   0   1   -0.90    0.90
  -8   0  -1    0.80    1.40
   8   0   1    0.40    0.90
   8   0   1   -0.10    1.50
  -8   0  -1    0.20    1.30
   8   0   1   -0.20    1.00
   8   0   1   -0.90    0.90
   8   0   1   -0.10    0.80
  -8   0  -1    0.20    0.70
   8   0   1   -0.70    1.00
  -8   0  -1    0.70    1.50
  10   0   1   -0.80    1.40
  10   0   1   -0.70    1.40
  10   0   1    1.60    2.10
  10   0   1    0.00    1.20
  10   0   1    0.50    1.50
 -10   0  -1    2.80    2.20
 -10   0  -1    1.60    1.10
 -10   0  -1    0.70    2.00
  10   0   1   -2.20    1.30
 -10   0  -1    0.00    1.40
  10   0   1    1.40    1.30
  10   0   1    1.40    1.30
 -10   0  -1    0.30    1.20
  10   0   1   -1.10    1.60
  10   0   1    1.10    1.30
  10   0   1   -0.40    1.30
 -10   0  -1    0.60    2.10
  10   0   1   -0.80    1.50
 -10   0  -1   -1.40    1.90
  10   0   1   -2.30    1.70
 -12   0  -1    0.80    0.90
 -12   0  -1   -1.40    1.10
  12   0   1    3.50    1.90
  12   0   1    0.90    1.60
  12   0   1   -2.00    1.50
  12   0   1    0.80    2.10
 -12   0  -1   -1.30    0.80
  12   0   1   -0.10    1.30
  12   0   1   -0.10    1.30
 -12   0  -1   -0.70    1.60
  12   0   1   -0.80    1.60
  12   0   1   -0.90    1.60
 -12   0  -1   -0.10    2.20
  12   0   1    1.10    2.40
  12   0   1    2.00    1.40
 -12   0  -1   -0.20    2.00
 -12   0  -1   -1.00    1.30
 -14   0  -1   -1.40    2.10
 -14   0  -1   -0.90    0.80
 -14   0  -1    2.20    2.50
 -14   0  -1   -0.30    0.90
  14   0   1    1.90    1.30
 -14   0  -1    1.40    1.30
  14   0   1   -0.20    1.10
  14   0   1    2.60    2.00
 -14   0  -1   -0.90    1.70
  14   0   1    0.70    1.70
 -14   0  -1    1.60    1.50
  14   0   1   -1.00    1.90
  14   0   1    1.00    1.70
  14   0   1   -2.70    1.90
  14   0   1    1.50    1.60
  14   0   1    1.60    1.80
  14   0   1    1.20    1.30
 -16   0  -1   -1.00    1.00
  16   0   1    0.70    1.90
  16   0   1   -1.60    1.80
  16   0   1   -1.60    1.10
  16   0   1    1.00    1.80
  16   0   1   -0.70    1.10
 -16   0  -1   -0.90    1.80
  16   0   1    0.30    2.30
  16   0   1   -1.80    2.20
 -16   0  -1    2.00    2.60
  16   0   1    0.20    1.20
  16   0   1   -0.70    2.00
 -16   0  -1   -1.00    1.40
  16   0   1   -1.50    1.70
 -16   0  -1    1.30    2.40
  18   0   1    2.70    2.20
  18   0   1    1.10    2.90
  18   0   1    0.10    2.20
 -18   0  -1   -2.10    1.60
  18   0   1    0.60    3.00
  18   0   1   -0.10    1.30
 -18   0  -1   -3.50    1.90
  18   0   1   -1.20    2.00
  18   0   1    0.40    2.20
  18   0   1   -1.90    2.60
 -18   0  -1    5.30    3.20
 -18   0  -1    0.50    3.00
  18   0   1    1.00    2.40
  20   0   1    0.90    2.60
  20   0   1    4.10    2.80
 -20   0  -1   -3.00    2.30
 -20   0  -1   -0.70    3.00
 -20   0  -1    0.10    1.80
  20   0   1    0.30    3.10
 -20   0  -1   -0.30    3.10
  20   0   1   -0.80    3.30
  20   0   1   -1.50    2.30
  20   0   1   -0.50    2.40
  22   0   1   -2.70    3.30
 -22   0  -1    0.40    2.70
  22   0   1    1.20    3.00
  22   0   1   -0.90    2.70
 -22   0  -1    2.00    3.80
 -22   0  -1    1.20    3.90
  22   0   1    1.40    2.80
  22   0   1    1.90    3.90
  24   0   1    0.10    3.80
 -24   0  -1    7.00    3.60
  24   0   1    2.20    3.20
  24   0   1    3.30    3.90
  24   0   1    3.00    4.40
  24   0   1    0.10    3.10
 -24   0  -1   -1.50    3.30
 -24   0  -1    4.80    4.40
  24   0   1   -1.60    2.60
 -26   0  -1   -0.40    4.10
  26   0   1   -1.70    3.30
  26   0   1   -3.30    4.30
  26   0   1   -4.10    2.90
  26   0   1    2.40    4.50
  26   0   1   -6.60    3.50
 -26   0  -1    1.60    4.40
  26   0   1    1.30    3.20
 -26   0  -1    1.40    3.50
 -28   0  -1   -3.00    4.20
  28   0   1    5.70    4.10
 -28   0  -1    4.90    4.60
  28   0   1    0.00    3.20
  28   0   1    4.30    4.80
  28   0   1   -2.60    4.90
 -28   0  -1    7.10    4.20
  28   0   1    5.20    5.10
  30   0   1   -1.00    3.90
  30   0   1   -1.80    5.00
  30   0   1   -3.20    3.80
  30   0   1   -4.50    5.00
 -30   0  -1   -0.80    4.70
 -30   0  -1   -4.90    4.20
  32   0   1   -1.00    5.90
  32   0   1    0.60    5.70
  32   0   1    5.60    4.70
 -32   0  -1    2.10    5.40
  32   0   1    1.30    4.20
  33  -1  -1   17.40    6.80
  33  -1  -1   12.20    5.70
  33  -1  -1   17.60    6.60
 -33  -1   1   18.80    6.80
  33   1  -1   12.80    5.80
  33   1  -1    5.50    5.50
 -33   1   1    3.10    6.20
 -31  -1   1   -8.00    4.00
  31  -1  -1    2.00    4.50
 -31  -1   1   -0.10    4.70
  31  -1  -1   -3.40    4.40
  31  -1  -1    4.60    4.80
  31  -1  -1   -5.30    5.20
  31  -1  -1   -6.20    4.00
  31   1  -1   -5.00    4.00
  31   1  -1    0.40    5.20
 -31   1   1    8.60    5.80
  31   1  -1    2.20    5.10
  31   1  -1   10.40    5.50
  31   1  -1    3.40    5.10
  29  -1  -1   22.80    6.10
  29  -1  -1   17.70    5.70
  29  -1  -1   23.40    5.90
  29  -1  -1   16.10    5.80
 -29  -1   1   28.00    6.80
  29  -1  -1   21.50    6.80
  29  -1  -1   17.50    5.40
 -29  -1   1   16.80    5.70
  29   1  -1   29.70    6.20
 -29   1   1   17.10    5.80
  29   1  -1   22.60    7.10
 -29   1   1   13.30    5.90
  29   1  -1   25.30    5.80
  29   1  -1   16.30    6.20
  29   1  -1   27.00    5.90
  27  -1  -1   34.60    7.10
 -27  -1   1   17.30    5.40
 -27  -1   1   17.10    5.60
  27  -1  -1   17.20    5.30
  27  -1  -1   23.30    5.70
  27  -1  -1   24.70    5.90
  27  -1  -1   15.40    5.20
  27  -1  -1   32.90    6.20
  27   1  -1   22.10    5.30
  27   1  -1   20.70    5.20
 -27   1   1   22.60    6.10
 -27   1   1   26.30    4.60
  27   1  -1   23.90    5.90
 -27   1   1   28.20    6.60
  27   1  -1   27.00    6.80
  27   1  -1   25.20    5.60
 -27   1   1   30.90    5.50
  25  -1  -1   19.10    4.90
  25  -1  -1   31.00    5.90
 -25  -1   1   15.40    3.40
  25  -1  -1   17.20    4.90
  25  -1  -1   30.20    5.40
  25  -1  -1   21.50    5.80
  25  -1  -1   26.60    5.60
 -25  -1   1   21.30    5.10
 -25  -1   1   28.40    6.40
  25   1  -1   19.80    4.70
 -25   1   1   22.90    4.60
  25   1  -1   28.70    6.40
  25   1  -1   19.50    4.90
  25   1  -1   20.90    5.80
  25   1  -1   20.10    4.70
 -25   1   1   23.20    6.00
 -25   1   1   14.70    3.60
  25   1  -1   20.20    5.00
 -25   1   1   13.60    5.20
  23  -1  -1   29.00    6.10
 -23  -1   1   45.30    6.30
 -23  -1   1   37.40    4.50
  23  -1  -1   33.30    5.80
  23  -1  -1   41.60    6.10
  23  -1  -1   33.90    5.70
  23  -1  -1   28.10    5.20
 -23  -1   1   46.60    6.10
 -23  -1   1   29.70    5.90
 -23   1   1   41.50    5.60
 -23   1   1   33.00    5.40
 -23   1   1   32.60    6.30
  23   1  -1   35.20    6.30
  23   1  -1   34.30    5.60
 -23   1   1   34.30    4.60
  23   1  -1   44.10    6.10
  23   1  -1   30.40    6.10
 -23   1   1   37.70    6.30
  23   1  -1   40.70    5.10
  23   1  -1   43.00    5.90
  21  -1  -1   36.20    5.50
 -21  -1   1   31.10    5.90
 -21  -1   1   44.40    4.70
  21  -1  -1   41.60    5.70
 -21  -1   1   25.00    4.90
  21  -1  -1   36.70    6.00
 -21  -1   1   31.30    4.80
  21  -1  -1   33.50    5.50
  21  -1  -1   43.20    5.80
  21   1  -1   40.20    5.50
  21   1  -1   48.00    5.20
 -21   1   1   40.00    6.40
 -21   1   1   37.30    4.70
 -21   1   1   46.20    6.70
  21   1  -1   33.20    4.90
  21   1  -1   41.20    5.70
 -21   1   1   40.20    5.30
  21   1  -1   35.40    5.90
 -21   1   1   53.39    6.20
  21   1  -1   29.70    5.60
  19  -1  -1   30.70    4.90
  19  -1  -1   28.00    5.30
  19  -1  -1   26.00    4.30
 -19  -1   1   26.70    3.80
 -19  -1   1   23.70    3.60
  19  -1  -1   29.00    4.50
 -19  -1   1   23.70    4.40
  19  -1  -1   22.40    4.40
 -19  -1   1   35.90    5.00
 -19  -1   1   27.90    5.10
  19  -1  -1   30.70    4.70
 -19   1   1   19.40    3.40
 -19   1   1   31.30    4.30
  19   1  -1   20.70    4.10
  19   1  -1   28.20    4.00
 -19   1   1   22.30    4.60
  19   1  -1   34.40    4.60
 -19   1   1   20.30    4.50
  19   1  -1   27.60    5.10
 -19   1   1   32.70    5.00
  19   1  -1   25.20    4.70
 -19   1   1   21.60    3.80
  19   1  -1   21.10    4.20
 -19   1   1   22.40    3.80
  19   1  -1   26.20    4.40
  17  -1  -1   59.59    5.90
 -17  -1   1   56.99    6.40
  17  -1  -1   55.49    5.90
  17  -1  -1   43.50    5.80
 -17  -1   1   67.59    5.80
  17  -1  -1   50.09    5.60
 -17  -1   1   61.09    5.00
  17  -1  -1   59.49    5.90
 -17  -1   1   67.39    5.50
 -17  -1   1   61.49    6.00
  17  -1  -1   54.49    6.30
  17  -1  -1   64.89    5.90
  17   1  -1   65.89    6.70
  17   1  -1   64.49    5.90
  17   1  -1   52.59    5.50
 -17   1   1   58.89    5.30
 -17   1   1   63.29    5.40
  17   1  -1   66.29    5.40
  17   1  -1   57.89    5.90
 -17   1   1   53.69    5.20
  17   1  -1   55.69    6.20
 -17   1   1   63.69    7.00
  17   1  -1   56.59    5.70
 -17   1   1   45.90    4.80
 -17   1   1   65.79    6.20
 -17   1   1   58.79    6.40
  15  -1  -1    0.70    2.10
  15  -1  -1   -3.20    2.00
  15  -1  -1   -1.00    2.60
  15  -1  -1    4.20    2.70
 -15  -1   1    0.90    1.70
 -15  -1   1   -0.90    1.50
  15  -1  -1   -1.40    2.10
 -15  -1   1    2.60    2.40
 -15  -1   1   -0.70    1.90
 -15  -1   1    1.40    1.80
  15  -1  -1   -3.00    1.80
  15  -1  -1    0.50    2.80
 -15  -1   1   -2.10    2.00
 -15  -1   1    1.30    2.20
  15   1  -1    2.00    2.20
 -15   1   1    0.00    2.20
  15   1  -1    1.00    2.00
 -15   1   1   -1.60    1.80
 -15   1   1    0.90    1.80
 -15   1   1    0.40    2.20
  15   1  -1    1.30    2.30
  15   1  -1   -1.40    2.30
 -15   1   1    0.00    1.70
  15   1  -1   -4.30    1.90
  15   1  -1   -1.60    2.10
  15   1  -1    3.00    2.70
 -15   1   1    0.90    1.90
  15   1  -1    0.80    2.40
 -13  -1   1  361.96   15.00
  13  -1  -1  374.56   15.30
  13  -1  -1  343.57   15.10
 -13  -1   1  366.46   14.80
 -13  -1   1  355.36   14.40
  13  -1  -1  354.46   15.80
  13  -1  -1  365.96   15.30
 -13  -1   1  363.76   15.40
 -13  -1   1  377.16   15.80
  13  -1  -1  378.36   15.10
 -13  -1   1  377.76   15.20
 -13  -1   1  358.36   15.00
  13  -1  -1  371.76   15.20
 -13  -1   1  397.86   15.10
  13  -1  -1  362.26   15.70
 -13   1   1  372.96   15.50
  13   1  -1  377.56   15.30
  13   1  -1  396.66   14.40
  13   1  -1  381.76   15.00
  13   1  -1  372.26   15.70
 -13   1   1  357.36   14.50
 -13   1   1  355.76   14.60
  13   1  -1  362.56   15.10
  13   1  -1  384.86   16.30
 -13   1   1  368.96   15.90
 -13   1   1  337.07   14.60
  13   1  -1  382.06   15.60
  13   1  -1  372.06   15.20
 -11  -1   1  798.22   26.60
 -11  -1   1  814.92   27.80
  11  -1  -1  825.72   28.60
 -11  -1   1  787.02   29.10
 -11  -1   1  788.02   28.60
 -11  -1   1  791.42   28.10
  11  -1  -1  809.32   29.20
  11  -1  -1  799.72   28.70
 -11  -1   1  754.72   28.00
  11  -1  -1  787.12   28.60
 -11  -1   1  807.32   28.80
  11  -1  -1  795.82   28.80
 -11  -1   1  769.92   28.50
  11  -1  -1  745.63   28.60
  11  -1  -1  795.32   28.70
  11  -1  -1  738.13   29.10
  11  -1  -1  754.02   28.50
  11   1  -1  845.22   27.90
 -11   1   1  795.22   29.30
 -11   1   1  753.92   28.10
 -11   1   1  812.62   28.80
  11   1  -1  786.02   28.30
  11   1  -1  763.02   26.60
 -11   1   1  797.52   28.90
 -11   1   1  772.22   28.00
  11   1  -1  810.92   28.60
  11   1  -1  773.82   28.70
  11   1  -1  834.82   29.20
  11   1  -1  775.92   26.70
  11   1  -1  795.72   29.50
 -11   1   1  754.42   28.20
  11   1  -1  743.23   28.40
  11   1  -1  810.52   28.90
  -9  -1   1 1872.91   60.59
  -9  -1   1 1763.92   61.49
   9  -1  -1 1801.02   61.99
   9  -1  -1 1795.22   61.79
  -9  -1   1 1914.31   61.19
   9  -1  -1 1849.91   61.99
  -9  -1   1 1822.32   62.09
   9  -1  -1 1749.12   61.49
  -9  -1   1 1815.02   61.89
   9  -1  -1 1876.71   62.09
   9  -1  -1 1858.51   61.99
   9  -1  -1 1723.73   62.19
   9  -1  -1 1776.82   62.39
  -9  -1   1 1854.81   60.49
   9  -1  -1 1756.02   61.29
  -9  -1   1 1847.72   61.89
   9  -1  -1 1846.52   61.99
  -9  -1   1 1855.81   60.49
  -9  -1   1 1880.11   61.59
  -9  -1   1 1770.82   62.19
   9  -1  -1 1826.22   62.09
  -9   1   1 1728.53   61.39
  -9   1   1 1802.72   61.99
   9   1  -1 1839.32   61.99
   9   1  -1 1851.51   60.59
  -9   1   1 1794.52   61.79
  -9   1   1 1744.13   61.89
  -9   1   1 1764.52   60.29
   9   1  -1 1833.82   62.39
  -9   1   1 1806.52   61.99
   9   1  -1 1888.71   61.19
   9   1  -1 1811.02   62.09
   9   1  -1 1844.32   62.69
  -9   1   1 1739.03   60.39
   9   1  -1 1802.12   61.89
   9   1  -1 1825.32   62.09
  -9   1   1 1765.02   61.59
   9   1  -1 1832.22   61.89
  -9   1   1 1749.22   62.39
   9   1  -1 1802.22   61.69
   9   1  -1 1816.52   60.49
  -9   1   1 1743.33   61.49
  -9   1   1 1759.82   62.39
  -9   1   1 1717.83   62.19
   7  -1  -1   -0.80    1.10
   7  -1  -1    0.90    1.20
   7  -1  -1    1.50    1.40
  -7  -1   1    1.20    1.40
  -7  -1   1   -1.10    1.00
  -7  -1   1    0.80    1.20
   7  -1  -1    1.00    1.40
   7  -1  -1   -0.90    1.30
  -7  -1   1    0.20    1.30
  -7  -1   1    1.60    1.30
   7  -1  -1    0.70    1.20
  -7  -1   1    0.30    0.90
   7  -1  -1    0.30    1.30
  -7  -1   1    0.80    1.30
   7  -1  -1    1.40    1.40
  -7  -1   1    0.00    1.10
   7  -1  -1    1.00    1.30
   7  -1  -1    1.20    1.30
  -7  -1   1    0.10    0.80
  -7  -1   1    1.90    1.30
   7  -1  -1    0.50    1.60
   7  -1  -1    0.70    1.30
  -7  -1   1   -0.20    1.20
   7  -1  -1    1.90    1.40
   7  -1  -1    1.20    0.70
  -7  -1   1    0.70    0.80
  -7   1   1   -0.50    1.10
   7   1  -1   -1.20    1.10
   7   1  -1    1.10    1.30
  -7   1   1    1.20    1.20
  -7   1   1    0.70    0.70
  -7   1   1    0.40    1.10
   7   1  -1   -0.60    1.30
   7   1  -1   -1.50    1.10
   7   1  -1   -0.30    0.80
  -7   1   1   -0.50    1.10
   7   1  -1    0.80    1.30
   7   1  -1    0.10    1.30
   7   1  -1   -0.40    1.20
  -7   1   1    2.10    1.40
   7   1  -1    0.30    1.20
  -7   1   1    0.20    1.20
   7   1  -1    0.60    0.90
  -7   1   1    1.00    0.60
  -7   1   1   -0.10    1.30
   7   1  -1    1.40    1.30
  -7   1   1    0.00    1.10
   7   1  -1   -1.00    1.10
  -7   1   1    0.80    1.10
   7   1  -1    0.10    1.00
   7   1  -1   -1.30    1.00
  -7   1   1    0.00    1.10
  -7   1   1    0.90    1.30
  -7   1   1   -0.60    1.40
   7   1  -1   -0.40    1.00
  -7   1   1   -0.50    1.30
   7   1  -1    1.20    1.30
   5  -1  -1 4225.58  147.19
  -5  -1   1 4547.15  147.79
  -5  -1   1 4747.12  147.99
  -5  -1   1 4519.35  147.39
  -5  -1   1 4655.33  148.09
   5  -1  -1 4088.19  147.89
  -5  -1   1 4507.75  147.99
  -5  -1   1 4514.45  147.99
  -5  -1   1 4581.14  147.49
   5  -1  -1 4462.65  147.69
   5  -1  -1 4235.78  148.19
   5  -1  -1 4307.97  147.99
  -5  -1   1 4536.15  147.99
   5  -1  -1 4226.48  147.99
  -5  -1   1 4520.05  148.09
   5  -1  -1 4443.06  147.59
   5  -1  -1 4267.17  147.89
  -5  -1   1 4487.05  147.79
   5  -1  -1 4598.44  148.09
   5  -1  -1 4238.08  147.89
  -5  -1   1 4535.85  147.39
   5  -1  -1 4335.17  148.09
  -5  -1   1 4494.75  148.09
   5  -1  -1 4648.04  147.99
  -5  -1   1 4578.44  147.99
  -5  -1   1 4646.54  147.99
   5  -1  -1 4202.28  147.89
   5   1  -1 4652.33  147.99
   5   1  -1 4529.05  147.29
   5   1  -1 4371.56  147.89
   5   1  -1 4560.44  147.49
   5   1  -1 4450.05  147.29
   5   1  -1 4473.85  147.89
  -5   1   1 4094.69  147.79
  -5   1   1 4144.49  148.09
  -5   1   1 4245.68  147.59
  -5   1   1 4347.17  147.89
   5   1  -1 4577.34  147.99
  -5   1   1 4286.87  147.79
  -5   1   1 4384.36  147.99
   5   1  -1 4512.55  148.09
   5   1  -1 4647.53  147.89
  -5   1   1 4232.08  147.79
  -5   1   1 4330.67  147.99
   5   1  -1 4451.75  147.89
   5   1  -1 4578.34  147.99
  -5   1   1 4293.07  147.19
   5   1  -1 4661.03  147.39
  -5   1   1 4334.17  147.99
  -5   1   1 4336.77  147.69
  -5   1   1 4270.57  147.99
   5   1  -1 4493.35  147.99
   5   1  -1 4573.14  147.99
  -5   1   1 4343.77  147.99
   5   1  -1 4494.25  147.89
  -5   1   1 4248.77  148.19
   3  -1  -1   10.20    1.60
  -3  -1   1    8.90    1.40
   3  -1  -1    7.00    1.40
  -3  -1   1    9.80    1.30
   3  -1  -1    9.00    1.40
  -3  -1   1    7.40    1.30
  -3  -1   1   11.10    1.40
  -3  -1   1   12.60    1.60
   3  -1  -1    9.80    1.20
   3  -1  -1   11.40    1.50
   3  -1  -1   10.20    1.40
  -3  -1   1   10.50    1.60
   3  -1  -1   11.20    1.80
  -3  -1   1   11.20    1.10
   3  -1  -1   11.40    1.60
  -3  -1   1   11.70    1.50
   3  -1  -1   10.00    1.20
   3  -1  -1    8.90    1.50
  -3  -1   1   11.40    1.40
   3  -1  -1    7.30    1.40
  -3  -1   1    5.70    1.40
   3  -1  -1   11.00    1.40
  -3  -1   1   10.40    1.70
   3  -1  -1    9.60    1.60
   3  -1  -1    8.10    1.30
  -3  -1   1   11.80    1.60
  -3  -1   1   12.30    1.50
  -3  -1   1    8.80    1.40
   3   1  -1   12.70    1.70
  -3   1   1   10.30    1.40
  -3   1   1   10.50    1.20
  -3   1   1    8.70    1.40
   3   1  -1    8.40    1.40
  -3   1   1   11.70    1.80
  -3   1   1    7.50    1.60
  -3   1   1    5.50    1.20
   3   1  -1   12.60    1.40
  -3   1   1   10.00    1.40
   3   1  -1    9.20    1.50
  -3   1   1   11.40    1.30
   3   1  -1    6.70    1.30
  -3   1   1    8.80    1.40
  -3   1   1    6.80    1.60
   3   1  -1   11.90    1.60
   3   1  -1    8.30    1.50
   3   1  -1   10.80    1.30
   3   1  -1   14.30    1.60
   3   1  -1   12.10    1.20
   3   1  -1   10.20    1.40
  -3   1   1   11.90    1.60
  -3   1   1    4.50    1.20
  -3   1   1    9.60    1.40
   3   1  -1   11.30    1.50
   3   1  -1    8.30    1.50
  -1  -1   1  464.25   15.70
  -1  -1   1  470.05   16.30
  -1  -1   1  447.36   16.20
  -1  -1   1  479.15   16.30
   1  -1  -1  467.25   16.30
  -1  -1   1  472.75   16.30
  -1  -1   1  458.45   16.20
   1  -1  -1  473.75   16.40
  -1  -1   1  487.15   16.30
   1  -1  -1  463.75   16.10
  -1  -1   1  463.65   16.40
   1  -1  -1  471.05   16.20
   1  -1  -1  482.15   16.30
  -1  -1   1  470.85   16.30
  -1  -1   1  464.15   16.30
  -1  -1   1  496.65   16.20
   1  -1  -1  464.85   16.40
   1  -1  -1  425.16   15.90
   1  -1  -1  410.86   16.50
   1  -1  -1  472.55   16.20
   1   1  -1  468.95   16.30
  -1   1   1  446.46   16.20
  -1   1   1  475.95   16.20
  -1   1   1  477.75   16.30
   1   1  -1  422.46   16.30
   1   1  -1  456.15   16.40
  -1   1   1  464.35   16.20
  -1   1   1  447.36   16.20
   1   1  -1  482.25   16.30
  -1   1   1  474.65   15.90
  -1   1   1  469.75   15.80
   1   1  -1  475.35   16.30
  -1   1   1  454.45   16.10
  -1   1   1  467.35   16.20
  -1   1   1  479.15   16.40
   1   1  -1  465.25   16.20
  -1   1   1  496.75   16.60
   1   1  -1  471.05   16.10
  -1   1   1  469.45   16.20
  -1   1   1  461.25   16.30
   1   1  -1  456.65   16.30
   1   1  -1  489.85   16.40
   1   1  -1  486.85   16.30
   1  -1   1 1722.03   56.89
   1  -1   1 1646.34   56.89
   1  -1   1 1742.83   57.09
  -1  -1  -1 1541.25   56.49
   1  -1   1 1705.23   56.89
   1  -1   1 1709.63   57.19
  -1  -1  -1 1711.63   57.19
   1  -1   1 1714.53   57.09
   1  -1   1 1666.33   56.89
  -1  -1  -1 1689.43   56.99
   1  -1   1 1691.83   57.09
   1  -1   1 1791.92   56.89
  -1  -1  -1 1676.53   57.09
   1  -1   1 1703.33   56.69
   1  -1   1 1688.53   56.49
  -1  -1  -1 1661.73   56.79
   1  -1   1 1678.73   56.99
   1  -1   1 1687.73   56.79
  -1   1  -1 1725.23   56.79
   1   1   1 1737.33   56.59
   1   1   1 1690.23   56.79
   1   1   1 1694.53   56.79
   1   1   1 1665.13   56.69
   1   1   1 1745.03   56.99
  -1   1  -1 1686.73   57.09
   1   1   1 1704.23   56.69
   1   1   1 1704.53   56.69
   1   1   1 1756.52   56.69
   1   1   1 1704.83   56.59
  -1   1  -1 1650.93   57.09
  -1   1  -1 1687.23   57.09
   1   1   1 1743.83   57.19
  -1   1  -1 1713.13   56.89
   1   1   1 1786.02   57.29
   1   1   1 1721.33   57.09
   1   1   1 1657.43   56.99
  -1   1  -1 1650.13   56.89
   3  -1   1  188.68    6.10
   3  -1   1  177.88    6.50
   3  -1   1  173.88    6.90
   3  -1   1  171.98    6.50
  -3  -1  -1  160.38    6.90
  -3  -1  -1  178.78    6.90
   3  -1   1  170.88    6.60
   3  -1   1  172.28    6.90
  -3  -1  -1  163.58    6.80
  -3  -1  -1  166.28    6.70
  -3  -1  -1  168.28    6.60
   3  -1   1  173.88    6.80
   3  -1   1  173.38    6.50
  -3  -1  -1  161.48    6.70
   3  -1   1  166.98    6.40
  -3  -1  -1  166.58    6.00
   3  -1   1  168.58    6.40
   3  -1   1  177.08    6.50
   3  -1   1  149.49    6.70
   3  -1   1  183.68    6.40
   3  -1   1  167.58    6.30
   3  -1   1  174.38    6.00
  -3   1  -1  178.98    6.50
  -3   1  -1  163.68    6.80
  -3   1  -1  178.78    6.30
   3   1   1  165.68    6.90
  -3   1  -1  171.68    6.80
   3   1   1  164.18    6.00
   3   1   1  175.58    6.80
  -3   1  -1  165.98    6.90
   3   1   1  174.78    6.80
   3   1   1  172.38    6.70
   3   1   1  168.48    6.80
   3   1   1  165.58    5.90
  -3   1  -1  178.28    6.50
   3   1   1  169.48    6.50
   3   1   1  163.78    6.00
   3   1   1  154.78    6.50
   3   1   1  161.38    6.60
   3   1   1  179.58    7.10
  -3   1  -1  169.98    6.60
   3   1   1  164.08    5.90
  -3   1  -1  170.08    6.80
  -3   1  -1  172.08    6.40
  -3   1  -1  165.88    6.40
  -3   1  -1  175.68    6.40
  -3   1  -1  172.88    6.30
   5  -1   1   18.50    1.70
  -5  -1  -1   19.60    2.40
   5  -1   1   15.50    1.80
   5  -1   1   20.60    1.80
   5  -1   1   17.10    2.20
   5  -1   1   14.10    1.90
  -5  -1  -1   21.70    2.30
   5  -1   1   15.50    2.00
   5  -1   1   17.20    1.70
   5  -1   1   18.30    1.80
  -5  -1  -1   18.60    1.90
   5  -1   1   19.50    1.80
  -5  -1  -1   17.90    1.30
  -5  -1  -1   18.20    2.10
   5  -1   1   17.10    1.30
   5  -1   1   21.30    2.00
   5  -1   1   12.50    2.00
  -5  -1  -1   20.00    1.90
   5  -1   1   16.60    1.50
  -5  -1  -1   16.30    2.00
   5  -1   1   16.60    1.50
  -5   1  -1   17.10    1.40
   5   1   1   18.30    1.30
  -5   1  -1   19.60    1.80
   5   1   1   16.20    2.10
  -5   1  -1   18.50    1.60
   5   1   1   16.80    2.00
  -5   1  -1   15.50    1.80
  -5   1  -1   21.70    1.50
   5   1   1   22.30    2.30
   5   1   1   19.30    1.90
  -5   1  -1   22.10    1.80
  -5   1  -1   19.70    2.10
   5   1   1   18.20    2.20
   5   1   1   18.80    1.40
   5   1   1   19.40    1.30
  -5   1  -1   25.00    2.50
   5   1   1   16.90    2.00
   5   1   1   18.20    1.30
   5   1   1   18.10    2.10
  -5   1  -1   16.90    2.20
  -5   1  -1   20.00    1.70
  -5   1  -1   19.20    1.80
  -5   1  -1   20.70    1.50
  -5   1  -1   16.00    2.00
   5   1   1   18.70    1.90
  -7  -1  -1  706.23   25.80
   7  -1   1  734.63   26.50
   7  -1   1  735.83   24.80
  -7  -1  -1  730.23   25.00
   7  -1   1  716.13   25.50
  -7  -1  -1  726.13   25.50
   7  -1   1  712.93   24.50
   7  -1   1  694.23   24.80
  -7  -1  -1  708.53   25.80
   7  -1   1  736.73   24.90
   7  -1   1  690.33   24.70
   7  -1   1  681.13   25.30
   7  -1   1  697.33   25.50
   7  -1   1  734.93   24.90
   7  -1   1  763.82   25.00
   7  -1   1  700.33   24.70
  -7  -1  -1  726.13   25.50
   7  -1   1  723.73   24.90
  -7  -1  -1  694.93   24.10
   7  -1   1  744.83   25.80
   7  -1   1  705.73   24.40
  -7  -1  -1  715.93   24.10
  -7  -1  -1  730.13   24.40
   7   1   1  713.73   25.80
   7   1   1  714.63   24.50
   7   1   1  727.53   25.10
  -7   1  -1  717.73   24.90
  -7   1  -1  710.93   24.70
   7   1   1  719.53   25.90
   7   1   1  700.13   25.30
   7   1   1  718.33   24.50
  -7   1  -1  732.43   24.70
   7   1   1  718.33   25.50
  -7   1  -1  741.33   25.50
   7   1   1  704.33   24.50
   7   1   1  709.83   24.90
  -7   1  -1  723.33   24.90
  -7   1  -1  705.83   24.50
   7   1   1  720.33   24.30
   7   1   1  706.53   24.30
  -7   1  -1  734.63   25.90
  -7   1  -1  689.83   25.50
  -7   1  -1  680.63   25.40
  -7   1  -1  698.83   24.40
  -7   1  -1  692.63   24.60
   7   1   1  730.93   24.90
  -7   1  -1  722.03   24.90
   7   1   1  709.53   24.50
  -7   1  -1  716.63   24.70
   9  -1   1  484.15   17.40
   9  -1   1  489.35   17.40
   9  -1   1  471.35   17.00
  -9  -1  -1  474.85   17.90
  -9  -1  -1  461.65   16.90
   9  -1   1  471.15   17.10
   9  -1   1  453.05   16.90
   9  -1   1  451.35   17.10
  -9  -1  -1  493.65   18.60
  -9  -1  -1  472.85   18.50
   9  -1   1  498.75   18.50
   9  -1   1  515.35   17.30
   9  -1   1  491.65   17.40
   9  -1   1  479.85   18.10
   9  -1   1  469.25   17.10
  -9  -1  -1  468.65   17.10
   9  -1   1  484.75   17.40
  -9  -1  -1  478.75   16.60
   9  -1   1  466.85   16.80
  -9   1  -1  492.05   17.20
   9   1   1  495.15   17.40
  -9   1  -1  499.25   18.20
  -9   1  -1  491.65   18.40
  -9   1  -1  469.75   17.30
   9   1   1  486.75   17.60
   9   1   1  484.45   16.80
  -9   1  -1  474.05   16.80
   9   1   1  486.45   17.20
  -9   1  -1  460.55   17.10
  -9   1  -1  495.25   18.70
  -9   1  -1  481.55   16.80
   9   1   1  469.15   17.00
   9   1   1  471.75   17.00
  -9   1  -1  476.05   16.90
   9   1   1  477.75   17.00
   9   1   1  472.85   17.10
   9   1   1  464.25   18.10
   9   1   1  481.15   16.80
  -9   1  -1  467.15   17.10
  11  -1   1   27.30    2.60
 -11  -1  -1   28.80    2.70
  11  -1   1   23.70    2.70
 -11  -1  -1   34.00    4.30
  11  -1   1   28.30    2.50
 -11  -1  -1   26.10    2.20
 -11  -1  -1   24.00    3.70
  11  -1   1   28.80    2.60
  11  -1   1   31.90    3.20
  11  -1   1   27.70    3.60
 -11  -1  -1   34.20    3.20
  11  -1   1   30.20    3.20
 -11  -1  -1   27.90    3.40
  11  -1   1   28.70    2.90
  11  -1   1   32.50    3.10
 -11  -1  -1   25.40    2.60
  11  -1   1   29.60    3.10
  11  -1   1   31.60    3.80
  11  -1   1   30.10    2.70
  11  -1   1   29.00    3.90
 -11   1  -1   23.70    3.50
 -11   1  -1   27.70    2.40
 -11   1  -1   24.30    2.70
 -11   1  -1   32.60    3.00
 -11   1  -1   23.40    3.80
  11   1   1   30.60    2.70
  11   1   1   29.60    2.90
 -11   1  -1   29.20    3.80
  11   1   1   25.80    2.70
  11   1   1   29.90    2.80
  11   1   1   30.70    3.30
  11   1   1   29.80    2.70
  11   1   1   23.90    2.50
  11   1   1   23.80    3.50
 -11   1  -1   28.60    2.40
 -11   1  -1   28.20    2.90
  11   1   1   24.90    2.60
  11   1   1   24.90    3.50
 -11   1  -1   28.60    2.50
  11   1   1   27.70    2.70
  13  -1   1  123.09    5.50
  13  -1   1  119.19    7.30
 -13  -1  -1  125.99    7.70
  13  -1   1  129.29    5.60
  13  -1   1  118.09    6.30
  13  -1   1  122.19    5.90
 -13  -1  -1  127.79    5.60
  13  -1   1  122.79    6.40
 -13  -1  -1  133.39    7.00
  13  -1   1  124.69    6.10
 -13  -1  -1  127.59    7.70
  13  -1   1  125.69    7.50
 -13  -1  -1  119.89    5.90
  13  -1   1  123.99    6.50
  13  -1   1  121.69    6.40
  13  -1   1  117.89    7.10
  13  -1   1  119.39    5.30
  13  -1   1  130.29    6.40
  13   1   1  112.99    6.00
  13   1   1  125.79    6.30
 -13   1  -1  126.69    5.40
  13   1   1  117.59    6.20
  13   1   1  124.49    5.60
 -13   1  -1  128.29    5.50
 -13   1  -1  130.09    6.00
  13   1   1  119.49    5.60
  13   1   1  137.89    7.60
  13   1   1  117.89    6.00
  13   1   1  116.29    6.30
 -13   1  -1  120.89    6.30
 -13   1  -1  122.59    7.60
 -13   1  -1  112.39    6.00
 -13   1  -1  112.69    7.00
 -13   1  -1  125.69    7.50
 -13   1  -1  124.89    5.40
  15  -1   1  391.06   15.40
 -15  -1  -1  379.26   16.00
  15  -1   1  404.16   17.00
  15  -1   1  366.66   16.00
  15  -1   1  388.26   15.50
  15  -1   1  430.56   15.70
  15  -1   1  377.16   15.20
  15  -1   1  383.76   14.20
 -15  -1  -1  388.56   14.30
  15  -1   1  403.46   16.60
 -15  -1  -1  383.56   14.90
 -15  -1  -1  398.66   17.20
  15  -1   1  402.86   15.60
 -15  -1  -1  392.76   17.20
  15  -1   1  373.06   14.00
  15  -1   1  399.56   13.90
  15   1   1  383.96   14.00
  15   1   1  379.86   14.00
  15   1   1  387.56   14.30
  15   1   1  381.86   15.40
 -15   1  -1  383.56   16.90
 -15   1  -1  380.56   17.10
  15   1   1  388.46   15.20
  15   1   1  394.46   16.80
  15   1   1  385.76   15.30
 -15   1  -1  386.06   14.10
 -15   1  -1  386.36   14.10
  15   1   1  375.66   15.20
 -15   1  -1  374.06   14.70
 -15   1  -1  384.26   15.20
  15   1   1  377.86   14.20
  15   1   1  380.86   15.20
  15   1   1  386.76   15.10
  17  -1   1   26.30    2.10
  17  -1   1   22.10    3.50
 -17  -1  -1   31.20    3.60
  17  -1   1   27.50    4.50
  17  -1   1   33.10    5.20
  17  -1   1   27.00    2.50
 -17  -1  -1   15.50    4.00
  17  -1   1   29.90    3.80
  17  -1   1   23.20    3.50
 -17  -1  -1   19.90    4.60
  17  -1   1   22.10    2.10
  17  -1   1   28.20    3.70
  17  -1   1   23.40    3.70
  17  -1   1   30.90    4.60
 -17  -1  -1   21.80    3.70
 -17   1  -1   23.90    2.40
  17   1   1   22.90    3.40
  17   1   1   24.50    3.50
  17   1   1   29.50    2.70
  17   1   1   19.30    3.30
  17   1   1   23.60    2.20
  17   1   1   32.40    5.10
 -17   1  -1   26.30    3.60
 -17   1  -1   25.40    2.50
  17   1   1   23.30    3.20
  17   1   1   21.80    2.20
 -17   1  -1   26.70    4.60
  17   1   1   28.30    3.50
  17   1   1   17.00    3.90
 -17   1  -1   22.40    3.30
  17   1   1   25.20    2.20
  17   1   1   21.40    3.60
 -17   1  -1   28.60    4.90
 -19  -1  -1   63.89    6.50
 -19  -1  -1   68.89    5.00
  19  -1   1   75.79    6.40
  19  -1   1   67.99    7.10
  19  -1   1   77.79    6.30
  19  -1   1   60.99    5.90
  19  -1   1   61.79    6.70
  19  -1   1   54.79    6.70
  19  -1   1   70.09    6.20
 -19  -1  -1   60.29    7.30
  19  -1   1   73.39    6.10
 -19  -1  -1   63.89    7.40
  19  -1   1   72.69    3.70
  19   1   1   73.29    6.30
 -19   1  -1   77.59    6.40
  19   1   1   73.29    5.90
 -19   1  -1   75.59    8.00
  19   1   1   72.39    4.00
 -19   1  -1   66.39    3.90
  19   1   1   63.39    5.70
  19   1   1   69.59    6.10
 -19   1  -1   63.99    5.60
 -19   1  -1   72.09    7.60
 -19   1  -1   69.69    3.90
  19   1   1   61.89    5.50
  19   1   1   60.69    7.10
  19   1   1   60.09    6.90
  19   1   1   66.29    5.70
 -21  -1  -1   10.50    3.70
 -21  -1  -1   10.10    4.50
  21  -1   1   18.70    4.00
  21  -1   1   21.70    4.10
  21  -1   1   15.10    4.70
  21  -1   1   11.60    4.20
  21  -1   1   21.70    4.20
 -21  -1  -1   12.40    4.40
  21  -1   1   21.60    3.90
  21   1   1   17.50    3.70
  21   1   1   19.50    3.90
 -21   1  -1   23.30    5.10
  21   1   1   13.70    3.40
  21   1   1   16.00    5.00
  21   1   1   16.30    4.70
 -21   1  -1   18.90    5.00
 -21   1  -1   11.00    3.20
  21   1   1   11.60    3.80
  21   1   1   13.80    3.60
 -21   1  -1   12.40    3.00
  23  -1   1   48.20    5.70
 -23  -1  -1   36.00    5.60
  23  -1   1   37.30    6.70
  23  -1   1   35.80    5.50
 -23  -1  -1   59.39    7.80
  23  -1   1   52.39    5.90
  23  -1   1   55.99    7.00
 -23  -1  -1   56.69    7.60
 -23   1  -1   57.39    8.10
 -23   1  -1   47.50    5.40
  23   1   1   46.70    5.60
  23   1   1   41.60    6.60
  23   1   1   64.59    8.60
  23   1   1   45.00    5.50
  23   1   1   64.39    6.60
 -23   1  -1   55.59    7.60
  23   1   1   39.40    5.20
 -25  -1  -1   49.80    7.90
  25  -1   1   51.09    7.30
  25  -1   1   64.49    7.00
 -25  -1  -1   58.29    7.30
  25  -1   1   45.20    7.40
  25  -1   1   46.60    6.30
 -25  -1  -1   56.99    8.10
  25  -1   1   55.09    6.50
  25   1   1   40.50    5.90
  25   1   1   54.39    8.00
 -25   1  -1   62.29    6.40
  25   1   1   73.69    7.40
  25   1   1   53.69    6.30
  25   1   1   57.39    8.30
 -25   1  -1   78.89    9.50
  25   1   1   47.80    6.10
 -25   1  -1   55.69    8.00
  27  -1   1   19.90    4.80
  27  -1   1   19.20    5.10
 -27  -1  -1   13.70    5.50
  27  -1   1   20.00    5.10
  27  -1   1   12.50    5.30
 -27  -1  -1   21.70    5.10
  27  -1   1   14.60    5.80
 -27   1  -1   23.90    6.30
  27   1   1   15.70    5.80
 -27   1  -1   11.90    5.20
  27   1   1   17.30    4.70
  27   1   1   18.50    4.30
  27   1   1   25.70    6.80
  29  -1   1    5.90    4.20
  29  -1   1    1.90    4.80
 -29  -1  -1   -2.20    4.20
 -29  -1  -1    1.00    4.10
  29  -1   1    2.40    5.00
  29  -1   1   -1.00    3.80
  29  -1   1   -1.10    4.80
  29   1   1   -6.00    4.40
  29   1   1   -0.80    3.30
  29   1   1    2.30    5.20
  29   1   1   -3.20    3.50
 -29   1  -1   -3.20    4.70
 -29   1  -1    2.20    4.70
  31  -1   1    6.40    6.20
 -31  -1  -1   -1.10    5.10
  31  -1   1   -7.20    4.70
  31  -1   1    2.70    4.30
  31  -1   1   -1.30    4.30
 -31   1  -1    4.10    5.40
  31   1   1   -5.80    5.20
  31   1   1   -0.40    5.40
  31   1   1    4.20    4.40
 -31   1  -1   -3.90    4.40
  31   1   1   -1.60    3.70
  32  -2  -1    4.20    5.50
  32  -2  -1   11.80    6.20
  32  -2  -1   10.10    8.80
  32  -2  -1    1.70    6.20
  32  -2  -1   14.80    6.50
 -32  -2   1   15.20    6.20
  32  -2  -1    5.00    5.20
 -32  -2   1    7.60    5.90
  32   2  -1    8.40    6.50
 -32   2   1   11.60    6.20
 -32   2   1    1.10    5.10
  32   2  -1   12.60    5.70
  32   2  -1    7.10    6.60
  32   2  -1    2.90    4.60
  30  -2  -1   47.70    8.00
  30  -2  -1   31.00    8.20
  30  -2  -1   34.20    7.20
  30  -2  -1   33.50    6.70
 -30  -2   1   35.30    7.50
 -30  -2   1   34.00    6.80
  30  -2  -1   31.10    6.80
  30  -2  -1   34.30    6.90
  30   2  -1   20.00    6.90
  30   2  -1   35.30    6.60
 -30   2   1   31.00    7.50
  30   2  -1   27.20    7.20
  30   2  -1   29.70    6.00
  30   2  -1   30.10    6.60
 -30   2   1   36.90    7.70
 -28  -2   1   30.00    6.60
  28  -2  -1   16.70    5.70
  28  -2  -1   23.90    6.80
 -28  -2   1   30.90    7.00
  28  -2  -1   29.30    6.20
  28  -2  -1   26.70    6.50
  28  -2  -1   17.00    5.60
  28   2  -1   31.30    6.20
  28   2  -1   23.10    5.70
  28   2  -1   23.70    6.90
  28   2  -1   21.40    5.90
 -28   2   1   17.30    6.10
 -28   2   1   14.10    5.80
  28   2  -1   20.60    5.70
  26  -2  -1   10.20    5.30
  26  -2  -1    9.50    5.50
 -26  -2   1    9.10    4.80
  26  -2  -1   13.80    5.10
  26  -2  -1   11.70    4.70
  26  -2  -1    5.30    3.90
 -26  -2   1   10.90    5.20
  26   2  -1    4.70    5.00
  26   2  -1    5.70    4.30
 -26   2   1   13.80    4.20
 -26   2   1   11.90    5.30
  26   2  -1   14.20    4.80
 -26   2   1   15.30    5.40
  26   2  -1   14.80    5.30
 -26   2   1    9.30    3.40
  26   2  -1   13.60    4.40
 -24  -2   1   -0.80    2.40
  24  -2  -1    1.00    3.80
 -24  -2   1    2.40    3.40
  24  -2  -1   -3.00    3.70
  24  -2  -1    5.20    4.00
  24  -2  -1   -0.80    3.50
  24  -2  -1   -0.50    3.80
 -24  -2   1    2.20    3.70
 -24   2   1   -0.70    3.60
 -24   2   1   -0.90    2.90
  24   2  -1    3.60    3.60
  24   2  -1   -1.80    3.30
  24   2  -1   -0.80    3.00
  24   2  -1    3.30    4.30
  24   2  -1   -0.80    3.30
 -24   2   1    1.50    3.00
  24   2  -1    1.50    3.80
 -24   2   1    1.00    3.70
 -24   2   1    2.80    2.80
  22  -2  -1   24.00    4.90
 -22  -2   1   34.70    5.00
 -22  -2   1   28.30    5.50
  22  -2  -1   37.00    5.70
 -22  -2   1   35.10    6.80
  22  -2  -1   28.30    5.60
 -22  -2   1   34.70    4.20
  22  -2  -1   33.90    5.50
  22  -2  -1   20.00    5.10
 -22   2   1   24.80    4.20
  22   2  -1   17.00    5.10
  22   2  -1   28.70    5.90
 -22   2   1   39.00    6.30
 -22   2   1   22.10    4.80
  22   2  -1   30.70    5.20
  22   2  -1   33.80    5.20
  22   2  -1   31.30    4.40
  22   2  -1   23.00    4.80
 -22   2   1   25.30    5.80
 -22   2   1   23.20    4.10
 -20  -2   1   -1.50    3.00
  20  -2  -1   -0.90    2.90
 -20  -2   1   -3.10    2.30
  20  -2  -1   -0.60    3.00
  20  -2  -1   -1.60    3.70
  20  -2  -1    2.80    3.10
 -20  -2   1   -1.50    1.90
 -20  -2   1    0.30    3.00
  20  -2  -1    4.10    3.70
  20   2  -1    1.40    2.40
  20   2  -1   -1.70    3.00
 -20   2   1   -1.40    2.80
 -20   2   1   -2.40    2.20
  20   2  -1   -2.10    2.80
  20   2  -1   -1.10    3.20
 -20   2   1    3.90    2.60
  20   2  -1    0.60    3.20
 -20   2   1   -1.00    2.30
 -20   2   1    4.20    2.90
 -20   2   1    5.20    3.70
  20   2  -1   -6.20    2.90
  18  -2  -1   73.69    7.10
 -18  -2   1   77.99    7.80
 -18  -2   1   72.79    5.50
  18  -2  -1   89.09    7.30
 -18  -2   1   79.19    6.90
  18  -2  -1   56.79    6.40
 -18  -2   1   74.39    7.10
  18  -2  -1   66.09    6.40
  18  -2  -1   63.19    7.10
 -18  -2   1   83.69    5.40
  18  -2  -1   74.39    6.90
  18  -2  -1   67.59    8.60
 -18   2   1   77.39    7.80
  18   2  -1   64.59    6.30
  18   2  -1   79.59    6.50
 -18   2   1   74.49    7.50
 -18   2   1   68.29    5.90
  18   2  -1   62.89    6.30
 -18   2   1   90.29    7.80
 -18   2   1   75.29    5.50
  18   2  -1   56.79    6.40
 -18   2   1   80.89    6.50
  18   2  -1   78.09    5.20
  18   2  -1   75.49    7.60
  16  -2  -1  325.87   14.10
 -16  -2   1  314.17   13.00
  16  -2  -1  291.87   13.90
 -16  -2   1  309.57   11.50
 -16  -2   1  311.07   14.40
 -16  -2   1  311.17   13.40
  16  -2  -1  318.57   14.30
  16  -2  -1  315.07   14.40
 -16  -2   1  310.57   14.80
  16  -2  -1  314.07   15.00
  16  -2  -1  330.87   15.00
 -16  -2   1  301.07   13.70
  16  -2  -1  326.07   14.40
  16   2  -1  311.27   14.20
  16   2  -1  314.87   11.50
  16   2  -1  321.07   14.60
 -16   2   1  323.87   13.70
  16   2  -1  315.87   13.90
  16   2  -1  336.17   12.70
 -16   2   1  326.07   13.00
 -16   2   1  328.47   14.70
  16   2  -1  318.47   11.30
 -16   2   1  303.37   13.10
  16   2  -1  297.67   13.80
 -16   2   1  298.77   14.10
  16   2  -1  346.87   15.10
 -16   2   1  322.67   15.20
  16   2  -1  320.97   14.10
  14  -2  -1  162.08    9.10
  14  -2  -1  182.78    9.00
  14  -2  -1  164.98    8.90
  14  -2  -1  163.48    8.80
 -14  -2   1  163.48    8.30
 -14  -2   1  185.98    7.60
  14  -2  -1  173.48    8.90
 -14  -2   1  175.98    6.90
 -14  -2   1  177.58    9.10
 -14  -2   1  172.28    9.40
  14  -2  -1  172.68    9.40
  14  -2  -1  173.38    9.70
 -14  -2   1  180.08    8.80
 -14  -2   1  171.78    8.10
  14   2  -1  172.08    7.00
  14   2  -1  168.58    6.80
  14   2  -1  167.98    9.20
 -14   2   1  179.78    8.70
  14   2  -1  177.08    9.50
 -14   2   1  170.08    7.90
 -14   2   1  173.88    9.70
 -14   2   1  165.68    8.00
  14   2  -1  181.98    7.60
 -14   2   1  181.08    9.10
 -14   2   1  165.08    9.00
  14   2  -1  178.18    8.80
  14   2  -1  173.28    8.60
  14   2  -1  160.58    8.60
 -14   2   1  162.78    6.50
 -14   2   1  165.28    6.60
  14   2  -1  158.28    8.80
  12  -2  -1   24.20    3.80
 -12  -2   1   28.20    3.60
  12  -2  -1   16.60    3.00
  12  -2  -1   15.80    3.60
 -12  -2   1   23.30    3.70
 -12  -2   1   17.00    2.90
 -12  -2   1   14.50    3.00
 -12  -2   1   26.70    2.60
  12  -2  -1   21.60    3.30
 -12  -2   1   22.00    2.20
  12  -2  -1   21.40    3.40
  12  -2  -1   26.80    3.80
 -12  -2   1   26.80    3.50
 -12  -2   1   23.70    2.20
  12  -2  -1   17.90    1.80
  12  -2  -1   23.00    3.60
 -12  -2   1   28.80    3.20
  12  -2  -1   29.20    4.10
  12   2  -1   22.60    3.30
 -12   2   1   24.30    3.60
  12   2  -1   14.60    3.10
  12   2  -1   23.10    3.90
 -12   2   1   16.20    3.10
 -12   2   1   24.90    2.20
 -12   2   1   21.20    3.60
 -12   2   1   26.00    3.60
 -12   2   1   19.00    2.80
  12   2  -1   29.60    2.50
  12   2  -1   26.50    2.30
  12   2  -1   20.40    2.40
  12   2  -1   23.40    3.40
  12   2  -1   27.00    4.00
 -12   2   1   24.30    3.30
 -12   2   1   24.40    2.80
 -12   2   1   32.30    4.30
 -12   2   1   21.00    2.10
  12   2  -1   29.10    3.70
 -12   2   1   26.40    3.90
  12   2  -1   22.70    3.40
  10  -2  -1  860.71   31.60
 -10  -2   1  886.21   31.50
 -10  -2   1  897.51   31.60
 -10  -2   1  889.41   30.70
 -10  -2   1  880.11   29.80
  10  -2  -1  878.81   31.60
  10  -2  -1  875.81   31.40
  10  -2  -1  831.92   31.40
 -10  -2   1  883.51   29.90
  10  -2  -1  882.41   31.40
 -10  -2   1  877.01   30.70
 -10  -2   1  849.81   31.20
  10  -2  -1  866.71   29.70
 -10  -2   1  884.11   30.10
 -10  -2   1  895.01   30.00
  10  -2  -1  882.11   31.00
 -10  -2   1  862.21   31.10
  10  -2  -1  849.61   30.30
  10  -2  -1  824.12   31.00
  10  -2  -1  870.31   31.30
  10   2  -1  911.11   31.20
 -10   2   1  795.22   31.40
  10   2  -1  831.42   31.00
  10   2  -1  918.91   30.10
 -10   2   1  822.22   30.20
  10   2  -1  838.72   31.10
 -10   2   1  862.41   29.80
  10   2  -1  862.41   31.40
 -10   2   1  828.52   30.90
 -10   2   1  825.22   31.70
  10   2  -1  866.81   31.00
  10   2  -1  881.61   29.80
 -10   2   1  849.61   31.30
 -10   2   1  859.31   31.30
  10   2  -1  926.21   30.00
  10   2  -1  886.91   29.90
  10   2  -1  837.72   30.90
  10   2  -1  861.91   31.50
 -10   2   1  881.01   31.40
 -10   2   1  855.61   31.70
 -10   2   1  851.71   29.90
   8  -2  -1  106.89    6.00
  -8  -2   1  106.09    4.40
  -8  -2   1  106.39    5.60
   8  -2  -1  111.29    5.90
   8  -2  -1  100.99    5.70
   8  -2  -1  109.19    5.80
  -8  -2   1  111.19    5.10
  -8  -2   1  115.29    5.90
   8  -2  -1  106.79    6.00
   8  -2  -1  108.99    5.60
  -8  -2   1  105.89    4.90
  -8  -2   1  105.29    5.80
  -8  -2   1  116.39    5.40
   8  -2  -1  107.89    4.70
  -8  -2   1  100.79    5.50
   8  -2  -1  110.69    4.90
  -8  -2   1  105.49    5.40
   8  -2  -1   95.39    5.50
   8  -2  -1   97.79    4.90
   8  -2  -1   99.79    5.80
  -8  -2   1  107.89    4.90
   8  -2  -1  105.19    5.70
   8   2  -1  106.89    4.40
   8   2  -1  108.79    5.80
  -8   2   1  108.89    6.10
   8   2  -1  113.99    5.70
  -8   2   1  108.09    6.10
   8   2  -1   95.99    5.40
  -8   2   1   94.59    5.50
   8   2  -1  108.89    5.80
   8   2  -1  111.99    5.90
  -8   2   1  100.89    5.50
   8   2  -1  105.79    5.00
  -8   2   1   97.39    5.70
   8   2  -1  103.69    4.50
  -8   2   1  102.69    4.70
  -8   2   1  102.99    5.90
  -8   2   1  106.09    4.90
  -8   2   1  105.79    5.70
   8   2  -1  111.59    4.90
  -8   2   1  103.29    4.90
   8   2  -1  101.99    5.60
  -8   2   1  112.99    5.70
   8   2  -1  104.79    5.80
   6  -2  -1 1640.84   55.29
   6  -2  -1 1565.24   55.99
   6  -2  -1 1619.54   56.09
  -6  -2   1 1664.83   55.79
   6  -2  -1 1688.93   55.99
  -6  -2   1 1684.73   55.79
  -6  -2   1 1719.43   56.09
  -6  -2   1 1576.44   55.99
   6  -2  -1 1643.94   55.79
   6  -2  -1 1581.34   56.09
   6  -2  -1 1640.44   55.89
  -6  -2   1 1613.84   55.69
  -6  -2   1 1612.24   54.79
  -6  -2   1 1693.63   55.99
  -6  -2   1 1677.93   55.89
  -6  -2   1 1712.63   56.09
   6  -2  -1 1572.44   55.29
   6  -2  -1 1702.83   56.19
  -6  -2   1 1618.74   55.49
   6  -2  -1 1658.73   56.29
   6  -2  -1 1625.24   55.09
  -6  -2   1 1675.93   55.89
  -6  -2   1 1720.23   56.09
  -6  -2   1 1670.13   56.09
   6  -2  -1 1565.54   55.89
  -6  -2   1 1666.53   56.19
   6  -2  -1 1619.04   56.19
   6  -2  -1 1614.14   56.19
   6   2  -1 1667.83   56.19
  -6   2   1 1610.94   55.79
  -6   2   1 1614.24   55.89
  -6   2   1 1569.44   55.39
   6   2  -1 1664.73   56.09
  -6   2   1 1598.34   55.99
   6   2  -1 1645.24   56.09
  -6   2   1 1609.44   56.09
  -6   2   1 1638.94   56.39
  -6   2   1 1625.04   55.29
   6   2  -1 1565.14   55.99
   6   2  -1 1666.43   55.79
   6   2  -1 1682.93   56.19
   6   2  -1 1633.74   55.39
  -6   2   1 1615.74   56.19
  -6   2   1 1571.64   56.09
  -6   2   1 1623.74   55.39
  -6   2   1 1569.14   55.99
   6   2  -1 1674.33   55.99
  -6   2   1 1661.03   56.39
  -6   2   1 1613.24   55.79
   6   2  -1 1675.23   55.69
   6   2  -1 1689.43   56.09
   6   2  -1 1694.23   55.99
   6   2  -1 1628.24   54.69
  -6   2   1 1629.64   55.99
  -6   2   1 1629.64   56.19
   6   2  -1 1659.33   55.89
   6   2  -1 1625.74   55.89
  -4  -2   1   15.70    2.00
   4  -2  -1   16.50    1.80
  -4  -2   1   15.70    2.00
  -4  -2   1   24.30    2.30
   4  -2  -1   19.00    2.00
  -4  -2   1   21.40    2.40
  -4  -2   1   15.20    2.00
   4  -2  -1   18.80    2.30
  -4  -2   1   15.90    2.00
  -4  -2   1   18.30    2.10
   4  -2  -1   18.10    2.20
   4  -2  -1   17.20    2.20
  -4  -2   1   15.40    2.00
   4  -2  -1   15.80    1.80
   4  -2  -1   17.80    2.30
  -4  -2   1   16.90    2.00
  -4  -2   1   15.10    2.10
  -4  -2   1   17.40    2.00
  -4  -2   1   17.40    1.30
   4  -2  -1   17.40    1.80
   4  -2  -1   15.90    1.80
   4  -2  -1   14.20    1.10
   4  -2  -1   13.20    1.90
  -4  -2   1   15.40    2.00
  -4  -2   1   15.00    1.90
   4  -2  -1   16.20    2.00
   4  -2  -1   14.90    2.10
   4  -2  -1   16.40    2.00
   4  -2  -1   17.60    2.30
   4   2  -1   19.00    2.20
   4   2  -1   14.60    2.00
   4   2  -1   16.40    2.10
   4   2  -1   17.40    2.00
  -4   2   1   12.60    2.00
   4   2  -1   14.30    2.00
  -4   2   1   13.70    1.90
   4   2  -1   13.60    1.80
  -4   2   1   12.10    1.60
  -4   2   1   17.40    2.00
  -4   2   1   17.70    2.30
  -4   2   1   12.20    1.80
  -4   2   1   16.30    2.20
  -4   2   1   13.90    1.90
  -4   2   1   22.00    2.10
  -4   2   1   16.00    2.20
   4   2  -1   17.50    1.30
   4   2  -1   13.50    1.90
   4   2  -1   10.00    1.70
  -4   2   1   17.30    1.90
  -4   2   1   15.60    2.10
  -4   2   1   17.30    1.80
   4   2  -1   15.70    2.10
  -4   2   1   17.00    1.90
   4   2  -1   12.20    1.90
   4   2  -1   15.30    1.90
   4   2  -1   15.60    2.10
   4   2  -1   15.60    2.10
  -2  -2   1 1846.52   56.99
  -2  -2   1 1643.54   56.29
   2  -2  -1 1646.04   56.89
  -2  -2   1 1801.12   56.89
   2  -2  -1 1648.44   56.99
   2  -2  -1 1701.73   56.89
   2  -2  -1 1642.44   56.79
  -2  -2   1 1681.63   56.99
  -2  -2   1 1743.93   56.99
  -2  -2   1 1729.83   56.29
   2  -2  -1 1694.53   57.09
  -2  -2   1 1720.33   56.99
   2  -2  -1 1678.63   56.89
  -2  -2   1 1650.83   56.79
  -2  -2   1 1657.63   56.79
  -2  -2   1 1660.43   56.79
  -2  -2   1 1660.83   57.09
   2  -2  -1 1664.23   56.59
  -2  -2   1 1687.13   56.89
   2  -2  -1 1629.34   56.89
   2  -2  -1 1712.33   56.79
   2  -2  -1 1635.04   56.89
  -2  -2   1 1609.64   56.89
   2  -2  -1 1652.13   56.79
   2  -2  -1 1690.33   56.19
  -2  -2   1 1633.14   56.89
   2  -2  -1 1657.33   56.89
  -2  -2   1 1771.22   56.49
   2   2  -1 1625.94   56.79
  -2   2   1 1704.13   56.89
  -2   2   1 1701.13   56.89
   2   2  -1 1695.43   56.99
  -2   2   1 1676.63   57.19
  -2   2   1 1654.93   56.89
  -2   2   1 1703.03   56.19
   2   2  -1 1685.53   56.99
  -2   2   1 1648.14   56.59
   2   2  -1 1682.83   56.79
  -2   2   1 1703.93   56.99
   2   2  -1 1649.73   56.29
  -2   2   1 1746.13   56.69
   2   2  -1 1679.23   57.09
  -2   2   1 1638.04   56.59
  -2   2   1 1650.43   56.89
   2   2  -1 1651.73   56.79
   2   2  -1 1699.03   56.89
  -2   2   1 1695.43   56.69
  -2   2   1 1620.14   56.99
   2   2  -1 1681.23   56.49
  -2   2   1 1675.53   56.79
  -2   2   1 1650.93   56.99
   2   2  -1 1753.82   56.99
  -2   2   1 1679.43   56.89
   2   2  -1 1678.43   56.89
  -2   2   1 1709.63   56.79
   2   2  -1 1664.93   56.79
   2   2  -1 1688.83   56.89
   2   2  -1 1616.04   56.89
   0  -2  -1 4508.75  153.28
   0  -2  -1 4619.14  153.28
   0  -2   1 4785.42  153.38
   0  -2   1 4581.64  152.98
   0  -2  -1 4618.14  153.58
   0  -2  -1 4576.34  153.38
   0  -2   1 4840.22  153.28
   0  -2  -1 4605.54  153.18
   0  -2   1 4549.54  153.58
   0  -2   1 4561.24  153.48
   0  -2   1 4591.54  153.38
   0  -2  -1 4790.12  153.08
   0  -2   1 4666.83  153.18
   0  -2   1 4561.24  153.38
   0  -2  -1 4632.94  153.48
   0  -2  -1 4687.03  153.18
   0  -2   1 4820.02  152.78
   0  -2   1 4663.83  152.98
   0  -2  -1 4593.14  153.38
   0  -2  -1 4486.05  152.98
   0  -2  -1 4517.25  153.08
   0  -2   1 4567.74  153.38
   0  -2   1 4607.44  153.38
   0  -2   1 4534.15  153.38
   0  -2  -1 4532.55  153.28
   0  -2   1 4446.56  153.28
   0  -2   1 4530.05  153.08
   0   2   1 4615.34  153.08
   0   2  -1 4675.33  153.08
   0   2   1 4598.64  153.18
   0   2   1 4610.64  153.08
   0   2  -1 4516.95  153.58
   0   2  -1 4547.65  153.38
   0   2   1 4635.24  153.58
   0   2   1 4469.35  153.18
   0   2   1 4588.74  153.18
   0   2   1 4660.13  153.28
   0   2  -1 4667.33  153.18
   0   2  -1 4615.14  152.98
   0   2  -1 4638.34  152.78
   0   2   1 4302.57  153.38
   0   2   1 4566.34  152.58
   0   2  -1 4631.04  153.38
   0   2   1 4577.94  153.38
   0   2   1 4637.34  153.48
   0   2   1 4705.33  153.28
   0   2   1 4592.84  153.08
   0   2  -1 4626.74  153.38
   0   2  -1 4598.84  153.38
   0   2   1 4560.44  153.18
   0   2  -1 4598.94  153.28
   0   2  -1 4577.84  153.48
   0   2  -1 4567.34  153.28
   0   2  -1 4463.65  153.38
  -2  -2  -1 3073.69  103.89
   2  -2   1 3166.98  104.39
   2  -2   1 3182.88  103.59
   2  -2   1 3141.59  103.59
  -2  -2  -1 3110.19  104.19
   2  -2   1 3173.08  104.39
  -2  -2  -1 3162.58  104.69
  -2  -2  -1 3066.89  103.79
   2  -2   1 3270.27  104.39
  -2  -2  -1 3047.00  103.99
   2  -2   1 3075.09  104.49
   2  -2   1 3068.59  104.29
   2  -2   1 3152.28  103.89
  -2  -2  -1 3099.49  103.89
   2  -2   1 3085.29  103.39
   2  -2   1 3080.09  104.39
  -2  -2  -1 3156.28  103.99
   2  -2   1 3284.97  104.29
  -2  -2  -1 3070.69  104.49
   2  -2   1 3181.18  104.69
  -2  -2  -1 3236.98  103.99
  -2  -2  -1 3029.30  103.79
   2  -2   1 3048.99  104.19
  -2  -2  -1 3047.90  104.49
   2  -2   1 3019.00  104.29
   2  -2   1 3160.18  104.69
  -2  -2  -1 3119.69  104.39
  -2   2  -1 3097.49  104.39
  -2   2  -1 3094.89  104.29
   2   2   1 3141.79  104.49
   2   2   1 3095.99  104.49
   2   2   1 3060.59  103.89
   2   2   1 3129.89  103.99
   2   2   1 3154.18  103.89
  -2   2  -1 3129.29  103.59
  -2   2  -1 3051.09  104.69
  -2   2  -1 3047.90  104.59
   2   2   1 3133.89  104.59
  -2   2  -1 3051.79  103.89
  -2   2  -1 3116.49  104.19
  -2   2  -1 3172.58  104.49
  -2   2  -1 3049.79  104.59
  -2   2  -1 3071.89  104.39
   2   2   1 3107.89  103.89
   2   2   1 3095.49  103.99
   2   2   1 3129.09  104.09
   2   2   1 3158.98  103.99
   2   2   1 2995.90  104.39
  -2   2  -1 3142.59  103.39
   2   2   1 3167.38  104.69
   2   2   1 3163.58  103.99
  -2   2  -1 3088.89  104.39
  -2   2  -1 3054.79  104.19
   2   2   1 3225.88  104.09
   2   2   1 3179.88  103.49
   2   2   1 3077.39  104.19
   4  -2   1   62.59    3.50
   4  -2   1   61.29    3.90
  -4  -2  -1   66.29    3.30
   4  -2   1   64.49    3.60
  -4  -2  -1   64.99    2.70
  -4  -2  -1   71.89    3.90
   4  -2   1   65.69    3.70
   4  -2   1   65.99    3.50
   4  -2   1   68.89    3.60
  -4  -2  -1   69.49    3.00
   4  -2   1   71.29    3.90
  -4  -2  -1   68.39    2.80
  -4  -2  -1   65.89    3.20
   4  -2   1   72.59    3.70
  -4  -2  -1   68.09    3.20
  -4  -2  -1   68.29    3.90
  -4  -2  -1   64.59    3.70
   4  -2   1   68.49    3.40
  -4  -2  -1   65.39    3.80
   4  -2   1   62.99    3.60
  -4  -2  -1   64.89    3.00
   4  -2   1   60.99    3.90
   4  -2   1   61.49    3.80
   4  -2   1   69.69    2.90
  -4  -2  -1   64.09    3.10
   4   2   1   65.79    3.60
   4   2   1   63.99    3.70
  -4   2  -1   72.49    3.70
   4   2   1   65.59    3.20
   4   2   1   65.89    3.20
  -4   2  -1   66.09    3.90
  -4   2  -1   65.09    3.50
  -4   2  -1   65.59    3.40
   4   2   1   70.79    3.20
   4   2   1   64.19    3.00
  -4   2  -1   64.79    3.90
   4   2   1   68.79    3.90
   4   2   1   68.39    3.20
  -4   2  -1   65.19    3.40
  -4   2  -1   62.39    3.70
   4   2   1   67.09    3.10
   4   2   1   65.89    3.70
  -4   2  -1   71.49    3.60
   4   2   1   63.59    4.00
  -4   2  -1   71.59    3.70
   4   2   1   66.09    3.10
  -4   2  -1   63.59    2.90
  -4   2  -1   69.19    3.70
  -4   2  -1   69.19    3.50
  -4   2  -1   68.19    3.60
   4   2   1   73.99    3.30
  -6  -2  -1  509.85   18.50
   6  -2   1  534.35   19.20
   6  -2   1  514.45   19.00
   6  -2   1  524.15   18.80
   6  -2   1  547.55   19.10
  -6  -2  -1  508.65   19.60
   6  -2   1  517.35   18.50
  -6  -2  -1  530.15   18.20
   6  -2   1  539.55   19.10
   6  -2   1  551.64   19.10
   6  -2   1  520.55   18.90
   6  -2   1  530.95   19.50
  -6  -2  -1  531.15   19.10
   6  -2   1  549.54   19.10
  -6  -2  -1  557.44   19.60
   6  -2   1  535.45   18.90
  -6  -2  -1  532.15   19.30
   6  -2   1  533.95   18.90
  -6  -2  -1  535.15   18.20
   6  -2   1  521.85   19.10
  -6  -2  -1  528.55   18.40
  -6  -2  -1  524.45   18.90
   6   2   1  528.35   18.50
   6   2   1  511.35   18.30
   6   2   1  528.35   18.30
  -6   2  -1  530.15   19.20
  -6   2  -1  520.45   18.90
   6   2   1  507.95   18.40
  -6   2  -1  526.65   19.00
   6   2   1  530.65   18.50
  -6   2  -1  534.85   19.20
  -6   2  -1  527.35   19.00
  -6   2  -1  529.25   18.70
  -6   2  -1  486.05   18.90
   6   2   1  533.05   18.50
   6   2   1  522.35   18.90
   6   2   1  514.25   18.40
   6   2   1  517.95   19.30
   6   2   1  548.65   19.00
  -6   2  -1  527.75   18.70
  -6   2  -1  537.75   18.90
  -6   2  -1  526.45   20.00
  -6   2  -1  515.15   18.90
  -6   2  -1  515.35   19.00
  -6   2  -1  523.25   19.70
   6   2   1  543.45   20.10
   8  -2   1  863.91   29.40
  -8  -2  -1  885.31   30.20
   8  -2   1  916.71   30.90
  -8  -2  -1  852.01   31.60
   8  -2   1  853.81   30.60
  -8  -2  -1  878.21   29.80
   8  -2   1  886.01   30.70
   8  -2   1  892.41   30.70
   8  -2   1  845.12   30.40
   8  -2   1  892.01   30.90
   8  -2   1  882.41   31.60
   8  -2   1  868.21   30.90
   8  -2   1  909.81   30.90
   8  -2   1  888.31   31.50
  -8  -2  -1  865.51   31.00
  -8  -2  -1  899.51   31.50
  -8  -2  -1  870.01   30.70
   8  -2   1  881.91   29.60
  -8   2  -1  850.71   31.10
   8   2   1  870.21   30.10
   8   2   1  861.51   30.20
   8   2   1  885.11   30.30
   8   2   1  872.41   31.00
  -8   2  -1  894.61   31.40
  -8   2  -1  887.91   31.80
   8   2   1  871.01   30.30
   8   2   1  867.61   31.40
   8   2   1  855.11   30.30
  -8   2  -1  865.21   30.60
   8   2   1  867.71   30.60
   8   2   1  869.11   30.10
  -8   2  -1  886.71   30.40
   8   2   1  905.71   30.30
  -8   2  -1  858.91   30.80
  -8   2  -1  899.61   30.50
  -8   2  -1  872.11   30.70
  -8   2  -1  863.91   29.60
   8   2   1  892.41   30.10
  -8   2  -1  908.01   30.50
  -8   2  -1  868.11   31.10
  10  -2   1  887.21   30.90
 -10  -2  -1  864.91   29.80
 -10  -2  -1  892.41   31.60
  10  -2   1  862.81   29.60
  10  -2   1  879.81   30.50
 -10  -2  -1  892.81   32.00
  10  -2   1  881.31   31.00
  10  -2   1  874.01   29.70
  10  -2   1  899.11   31.10
 -10  -2  -1  855.81   30.30
  10  -2   1  859.11   31.80
  10  -2   1  872.11   31.00
  10  -2   1  846.52   31.60
 -10  -2  -1  859.31   30.60
  10  -2   1  872.21   31.00
  10  -2   1  854.61   30.30
  10  -2   1  892.11   31.00
  10   2   1  844.82   30.10
 -10   2  -1  865.91   30.30
  10   2   1  876.71   30.60
 -10   2  -1  885.51   30.90
  10   2   1  876.71   31.50
  10   2   1  870.01   30.50
  10   2   1  913.41   30.20
  10   2   1  878.81   30.10
 -10   2  -1  881.51   32.10
 -10   2  -1  826.32   30.60
  10   2   1  885.61   30.40
 -10   2  -1  869.61   31.30
  10   2   1  873.61   30.30
 -10   2  -1  883.41   30.40
  10   2   1  864.61   30.40
  10   2   1  862.91   31.80
 -10   2  -1  865.11   31.70
 -10   2  -1  879.91   30.30
 -10   2  -1  839.42   29.70
  10   2   1  857.61   30.40
 -10   2  -1  837.42   30.50
  10   2   1  890.61   30.40
 -12  -2  -1   86.49    4.60
  12  -2   1   84.19    5.50
  12  -2   1   84.69    6.10
  12  -2   1   97.59    5.80
  12  -2   1   82.69    6.30
 -12  -2  -1   97.89    6.50
  12  -2   1   94.19    5.60
  12  -2   1   90.49    4.70
 -12  -2  -1   89.69    5.90
 -12  -2  -1   89.89    4.80
  12  -2   1   90.79    4.30
  12  -2   1   89.19    5.60
  12  -2   1   94.79    5.40
 -12  -2  -1   91.59    4.90
  12  -2   1   98.89    5.60
  12  -2   1   83.89    4.80
  12   2   1   89.49    5.10
 -12   2  -1   85.69    4.70
  12   2   1   81.29    6.30
  12   2   1   85.89    4.90
  12   2   1   92.39    4.80
 -12   2  -1   95.59    6.10
 -12   2  -1   97.99    5.30
  12   2   1   94.89    4.90
 -12   2  -1   79.99    4.70
 -12   2  -1   94.89    5.50
  12   2   1   86.09    5.00
  12   2   1   99.49    6.20
 -12   2  -1   98.39    4.70
  12   2   1   89.39    5.00
  12   2   1   91.19    5.00
 -12   2  -1   85.99    4.40
 -12   2  -1   86.79    4.80
 -12   2  -1   91.19    6.50
 -12   2  -1   91.79    6.20
  12   2   1   95.19    5.00
  12   2   1   93.39    4.80
 -14  -2  -1  117.49    7.80
 -14  -2  -1  120.49    7.40
 -14  -2  -1  119.79    5.90
  14  -2   1  127.49    6.90
  14  -2   1  116.19    5.60
  14  -2   1  114.59    5.60
  14  -2   1  123.19    6.70
  14  -2   1  146.89    7.50
  14  -2   1  116.79    7.60
  14  -2   1  131.49    7.00
  14  -2   1  112.99    5.80
 -14  -2  -1  120.39    6.10
  14  -2   1  119.69    5.80
  14  -2   1  127.39    7.70
  14  -2   1  126.99    7.00
  14  -2   1  132.19    6.90
 -14   2  -1  121.09    5.90
  14   2   1  122.19    7.50
 -14   2  -1  117.99    7.80
 -14   2  -1  129.59    6.00
 -14   2  -1  130.79    7.30
  14   2   1  113.89    6.40
 -14   2  -1  130.19    5.70
  14   2   1  128.39    6.20
  14   2   1  116.79    6.30
 -14   2  -1  122.19    6.40
 -14   2  -1  117.19    5.80
 -14   2  -1  120.89    7.80
  14   2   1  129.09    6.00
  14   2   1  128.29    6.20
  14   2   1  119.39    5.80
 -14   2  -1  137.49    6.90
  14   2   1  126.69    6.50
 -14   2  -1  112.79    5.70
  14   2   1  128.09    8.00
  14   2   1  123.59    6.40
  16  -2   1    3.90    2.50
  16  -2   1    4.80    2.70
  16  -2   1   10.40    2.80
 -16  -2  -1    6.50    1.90
  16  -2   1    9.60    2.80
  16  -2   1    7.70    1.90
  16  -2   1    7.60    1.90
 -16  -2  -1    9.90    2.10
  16  -2   1    7.10    2.10
  16  -2   1   15.70    3.00
  16  -2   1    6.50    2.70
  16  -2   1    6.60    1.80
 -16  -2  -1    6.30    3.00
  16  -2   1    8.70    3.30
  16  -2   1    4.90    3.10
 -16  -2  -1    5.90    2.90
 -16   2  -1    7.30    1.70
 -16   2  -1    7.20    1.90
  16   2   1    7.80    2.40
 -16   2  -1   11.30    2.20
 -16   2  -1    7.90    3.30
  16   2   1    6.90    2.40
  16   2   1    6.20    2.10
 -16   2  -1    5.10    3.10
  16   2   1   11.00    2.00
  16   2   1    9.70    2.70
  16   2   1    7.60    1.90
 -16   2  -1    8.10    2.40
 -16   2  -1    7.20    2.30
  16   2   1    8.50    2.40
 -16   2  -1    9.80    3.10
  16   2   1   11.90    2.20
 -16   2  -1    5.60    1.90
  16   2   1    8.60    3.20
  16   2   1    7.20    3.50
  16   2   1   13.40    3.80
  16   2   1    9.50    2.50
  18  -2   1   24.60    4.10
  18  -2   1   17.60    2.10
  18  -2   1   13.50    3.30
  18  -2   1   15.90    2.30
  18  -2   1   19.60    4.70
 -18  -2  -1   17.00    4.50
  18  -2   1   12.20    3.70
  18  -2   1   13.90    3.40
  18  -2   1   17.20    3.60
  18  -2   1   12.30    3.40
 -18  -2  -1   13.20    2.70
  18  -2   1   16.20    2.10
  18  -2   1    9.90    3.60
 -18  -2  -1   11.50    3.50
 -18  -2  -1   21.20    2.70
 -18   2  -1   18.60    2.60
  18   2   1    9.80    4.00
  18   2   1   13.20    3.00
 -18   2  -1   19.30    3.60
  18   2   1   18.30    3.40
  18   2   1   21.30    2.50
 -18   2  -1   18.60    2.50
 -18   2  -1   11.50    3.80
 -18   2  -1   12.80    3.10
 -18   2  -1   15.60    2.70
  18   2   1   16.30    2.40
 -18   2  -1   16.80    4.30
  18   2   1   11.50    2.80
  18   2   1   19.30    2.80
  18   2   1   18.30    3.60
  18   2   1   17.70    2.40
  18   2   1   15.00    3.20
  18   2   1   13.30    4.10
  20  -2   1   15.10    3.80
  20  -2   1    7.70    3.50
  20  -2   1    8.00    4.50
  20  -2   1    9.80    4.00
  20  -2   1   12.00    4.30
  20  -2   1   12.20    3.40
 -20  -2  -1   20.90    4.40
 -20  -2  -1   12.40    4.20
 -20  -2  -1   15.30    2.90
  20  -2   1   14.70    3.70
 -20   2  -1   17.00    4.90
  20   2   1   12.30    3.50
 -20   2  -1   12.90    2.90
  20   2   1   12.00    3.20
 -20   2  -1   14.70    4.60
  20   2   1    9.60    3.10
  20   2   1   17.00    2.20
  20   2   1   13.40    2.00
  20   2   1   12.80    4.60
  20   2   1   14.70    3.50
 -20   2  -1   15.90    2.60
  20   2   1    9.00    3.20
  20   2   1   13.10    2.10
  20   2   1   13.70    4.60
  22  -2   1    0.50    3.10
  22  -2   1    0.00    4.00
  22  -2   1   -1.40    2.90
 -22  -2  -1   -0.90    3.10
  22  -2   1    1.90    3.10
 -22  -2  -1   -1.20    3.50
  22  -2   1    2.10    3.70
  22   2   1   -0.60    3.90
  22   2   1    0.50    2.70
  22   2   1    0.30    3.00
 -22   2  -1    1.90    1.80
  22   2   1    2.90    2.90
  22   2   1    1.10    3.90
 -22   2  -1    4.90    2.60
  22   2   1    4.50    3.00
 -22   2  -1    0.90    3.30
 -22   2  -1    3.70    3.70
  24  -2   1  137.09    9.30
  24  -2   1  120.89   11.50
 -24  -2  -1  139.29    9.90
  24  -2   1  123.49    9.10
 -24  -2  -1  138.69   12.30
  24  -2   1  129.59    9.30
  24  -2   1  144.99   10.40
  24   2   1  140.39    8.60
  24   2   1  134.69   11.80
 -24   2  -1  130.39    7.90
  24   2   1  134.79   12.10
  24   2   1  120.59    8.70
  24   2   1  132.79    8.80
  24   2   1  116.79    8.60
 -24   2  -1  138.39   12.30
 -24   2  -1   97.59   10.60
 -26  -2  -1    9.60    5.00
  26  -2   1    9.30    5.10
 -26  -2  -1   12.10    4.70
  26  -2   1   14.30    4.40
  26  -2   1    3.70    3.80
  26  -2   1   10.20    5.30
  26  -2   1    7.70    4.00
  26   2   1    9.40    4.20
 -26   2  -1    7.60    4.80
  26   2   1    7.90    4.90
  26   2   1   13.20    4.20
  26   2   1   11.20    5.50
  26   2   1   12.80    5.70
 -26   2  -1   13.10    5.30
 -28  -2  -1   99.69   10.90
  28  -2   1   96.09   10.20
  28  -2   1   61.29    7.80
  28  -2   1   58.29    9.40
  28  -2   1   96.29    9.20
  28  -2   1   78.39    8.40
 -28  -2  -1   84.89    9.20
  28   2   1   58.99    8.90
  28   2   1   69.69    7.70
 -28   2  -1   92.19   11.00
  28   2   1   90.69   11.00
  28   2   1   71.99    7.50
 -28   2  -1  101.09   11.30
  30  -2   1    3.10    5.90
  30  -2   1   -6.10    3.60
 -30  -2  -1   -1.00    4.50
  30  -2   1    0.20    5.60
 -30  -2  -1   -0.60    4.60
  30  -2   1    4.60    4.20
 -30   2  -1   -0.10    5.10
  30   2   1    6.90    6.10
  30   2   1   -2.60    3.60
  30   2   1   -0.70    4.00
  30   2   1    7.70    6.00
 -30   2  -1   -3.10    4.60
  32  -2   1    3.50    6.30
  32  -2   1   -6.60    5.60
  32  -2   1    6.00    5.30
  32  -2   1   -5.00    6.70
  32  -2   1    8.20    5.10
 -32  -2  -1   11.40    6.30
 -32   2  -1    0.70    5.30
  32   2   1   12.20    7.10
  32   2   1   -1.50    4.40
  32   2   1    9.40    6.50
 -32   2  -1    4.10    5.80
  32   2   1    6.30    4.60
  31  -3  -1   -1.90    5.20
  31  -3  -1    2.60    6.00
 -31  -3   1   -0.60    4.90
 -31  -3   1    0.70    4.90
  31  -3  -1   13.60    6.40
  31  -3  -1   -5.90    4.10
  31  -3  -1   -4.00    4.80
  31   3  -1    0.50    4.60
 -31   3   1   -3.60    4.80
  31   3  -1    1.20    5.30
 -31   3   1    5.00    5.40
  31   3  -1   -3.20    5.50
  31   3  -1    1.00    4.60
 -29  -3   1   18.70    6.10
  29  -3  -1   17.10    6.00
  29  -3  -1   23.00    6.00
  29  -3  -1   18.70    6.40
  29  -3  -1   14.90    7.00
 -29  -3   1   23.30    6.80
  29  -3  -1   19.30    7.00
  29   3  -1   21.90    7.20
  29   3  -1   23.00    6.10
  29   3  -1   26.10    6.80
 -29   3   1   17.20    6.20
  29   3  -1   20.30    5.80
  29   3  -1   26.50    6.00
 -29   3   1   24.80    7.10
  27  -3  -1    6.80    4.60
  27  -3  -1    2.70    4.40
 -27  -3   1   14.10    5.70
  27  -3  -1    6.70    5.40
  27  -3  -1   10.30    4.80
  27  -3  -1    8.80    5.50
 -27  -3   1   10.00    5.00
 -27   3   1    1.80    4.40
 -27   3   1    8.50    5.00
  27   3  -1    5.20    5.40
  27   3  -1   10.30    4.80
  27   3  -1   -0.80    4.00
  27   3  -1    4.70    4.20
  27   3  -1    6.50    5.00
 -27   3   1    8.30    3.70
  25  -3  -1   14.00    4.90
  25  -3  -1    9.30    4.60
  25  -3  -1    4.40    5.00
  25  -3  -1    7.50    5.00
  25  -3  -1    1.20    4.00
 -25  -3   1    4.50    4.30
 -25  -3   1    7.10    4.40
  25   3  -1    7.60    4.20
  25   3  -1    8.40    5.00
  25   3  -1    5.50    4.00
 -25   3   1    5.20    4.70
 -25   3   1    9.20    3.60
  25   3  -1    7.80    5.20
 -25   3   1    5.00    4.50
  25   3  -1   14.70    4.90
 -23  -3   1  143.09   12.70
  23  -3  -1  156.68   10.70
  23  -3  -1  153.38   10.70
 -23  -3   1  160.88   11.10
  23  -3  -1  154.78   10.90
 -23  -3   1  156.88    8.20
  23  -3  -1  157.18   11.40
  23  -3  -1  163.58   11.70
  23   3  -1  140.09   11.00
  23   3  -1  162.48   10.30
  23   3  -1  146.69   10.20
 -23   3   1  136.49   10.80
 -23   3   1  148.19    8.60
 -23   3   1  153.38   11.50
 -23   3   1  157.48    9.30
  23   3  -1  161.18   11.30
  23   3  -1  147.99   10.30
 -23   3   1  156.18   10.60
 -21  -3   1   62.99    5.40
  21  -3  -1   63.19    7.70
  21  -3  -1   65.99    7.20
  21  -3  -1   68.99    7.30
 -21  -3   1   54.09    7.30
  21  -3  -1   75.09    7.50
 -21  -3   1   60.49    7.20
 -21  -3   1   80.79    7.20
  21  -3  -1   54.39    7.40
  21   3  -1   55.79    6.60
 -21   3   1   68.89    5.80
  21   3  -1   60.59    7.70
 -21   3   1   81.99    9.10
  21   3  -1   59.49    5.30
  21   3  -1   66.19    7.90
 -21   3   1   61.39    6.30
  21   3  -1   61.49    6.90
  21   3  -1   59.89    5.00
 -21   3   1   60.29    7.50
  21   3  -1   69.69    7.30
 -21   3   1   65.59    5.70
 -21   3   1   74.19    7.60
 -19  -3   1   41.40    5.90
  19  -3  -1   43.70    6.50
  19  -3  -1   48.30    5.80
 -19  -3   1   49.20    3.40
 -19  -3   1   51.49    6.60
 -19  -3   1   52.39    4.80
  19  -3  -1   42.50    5.60
  19  -3  -1   40.90    6.10
 -19  -3   1   45.80    5.40
  19  -3  -1   46.60    6.00
 -19   3   1   50.19    4.80
  19   3  -1   57.09    6.10
 -19   3   1   49.40    6.60
 -19   3   1   51.19    6.10
  19   3  -1   47.90    5.90
 -19   3   1   37.40    4.90
  19   3  -1   49.10    4.40
  19   3  -1   39.40    5.90
  19   3  -1   50.99    6.00
  19   3  -1   48.20    4.10
 -19   3   1   60.59    7.10
  19   3  -1   43.40    5.60
 -19   3   1   45.90    4.80
  19   3  -1   42.40    6.30
 -17  -3   1    5.40    3.30
  17  -3  -1    4.80    3.40
 -17  -3   1    3.40    2.40
 -17  -3   1    3.80    1.70
 -17  -3   1    3.10    2.80
  17  -3  -1    3.50    3.00
 -17  -3   1    3.70    2.40
 -17  -3   1    1.40    1.90
  17  -3  -1    2.60    3.00
  17  -3  -1    5.10    3.30
  17  -3  -1    3.70    3.40
  17  -3  -1    7.40    3.30
 -17  -3   1    7.00    1.80
  17  -3  -1    4.10    2.90
  17   3  -1    9.10    3.30
 -17   3   1    8.50    1.70
  17   3  -1    1.90    2.80
 -17   3   1    4.20    2.10
 -17   3   1    3.30    2.60
 -17   3   1    4.20    3.30
 -17   3   1    5.30    2.20
 -17   3   1    5.20    2.80
 -17   3   1    2.10    2.90
  17   3  -1    6.80    2.20
  17   3  -1    5.70    3.10
  17   3  -1    3.90    1.80
  17   3  -1    4.70    3.40
  17   3  -1    2.20    2.70
  17   3  -1    1.80    3.00
  17   3  -1    4.20    1.90
 -17   3   1    7.10    1.50
  17   3  -1    3.70    1.90
 -15  -3   1   24.80    4.20
 -15  -3   1   16.10    2.80
  15  -3  -1   16.10    3.70
  15  -3  -1   10.20    3.10
  15  -3  -1   15.10    3.80
  15  -3  -1   14.20    3.30
  15  -3  -1   15.30    4.00
 -15  -3   1   20.20    3.50
 -15  -3   1   22.20    3.30
  15  -3  -1   25.90    2.30
 -15  -3   1   13.60    2.30
 -15  -3   1   20.80    2.20
 -15  -3   1   20.40    3.90
  15  -3  -1   14.40    3.60
  15  -3  -1   18.80    3.90
  15   3  -1   21.40    3.70
 -15   3   1   24.80    3.60
 -15   3   1   18.50    2.70
 -15   3   1   21.10    4.10
  15   3  -1   15.10    2.10
  15   3  -1   20.00    3.70
  15   3  -1   12.40    3.10
  15   3  -1   16.20    2.40
 -15   3   1   15.10    2.20
  15   3  -1   17.90    2.50
 -15   3   1   17.10    3.50
  15   3  -1   15.70    3.50
 -15   3   1   12.40    3.50
 -15   3   1   19.30    2.80
  15   3  -1   10.20    3.40
 -15   3   1   14.00    2.00
 -15   3   1   10.40    3.40
  15   3  -1   12.80    3.60
  15   3  -1   17.40    2.50
 -15   3   1   18.90    3.80
 -15   3   1   21.10    4.30
 -13  -3   1    4.40    2.70
 -13  -3   1    7.10    2.40
  13  -3  -1    2.30    2.40
 -13  -3   1    9.10    1.50
 -13  -3   1   10.10    2.40
  13  -3  -1    7.80    2.80
  13  -3  -1   10.70    2.80
 -13  -3   1    7.40    2.30
 -13  -3   1    5.20    1.80
 -13  -3   1   10.00    3.10
 -13  -3   1    6.30    1.80
  13  -3  -1    7.10    3.10
  13  -3  -1    6.10    1.60
  13  -3  -1    8.00    2.80
  13  -3  -1    7.70    2.80
  13  -3  -1    7.50    2.80
 -13   3   1    8.30    1.90
  13   3  -1    9.20    3.00
  13   3  -1    6.90    2.90
  13   3  -1    7.60    2.50
 -13   3   1    5.90    1.90
 -13   3   1    6.80    2.40
 -13   3   1    9.30    2.70
 -13   3   1   10.90    3.00
  13   3  -1    7.90    1.70
 -13   3   1    6.00    2.60
  13   3  -1    5.70    1.90
  13   3  -1   12.30    2.20
 -13   3   1    2.50    2.30
  13   3  -1    6.60    2.80
  13   3  -1    6.20    1.50
  13   3  -1    2.00    2.20
 -13   3   1    6.70    1.90
 -13   3   1    7.90    3.00
 -13   3   1    4.50    1.60
  13   3  -1    5.00    2.40
 -13   3   1    6.70    2.80
 -11  -3   1   20.50    2.60
  11  -3  -1   18.60    3.40
 -11  -3   1   18.90    1.70
  11  -3  -1   13.50    2.30
  11  -3  -1   17.80    3.50
 -11  -3   1   19.40    3.40
  11  -3  -1   21.70    3.50
  11  -3  -1   18.80    2.40
 -11  -3   1   17.30    3.30
  11  -3  -1   20.10    3.50
 -11  -3   1   19.70    3.10
  11  -3  -1   14.70    3.00
 -11  -3   1   19.20    2.60
  11  -3  -1   16.00    3.10
 -11  -3   1   23.80    3.00
  11  -3  -1   19.30    3.30
 -11   3   1   25.00    2.70
 -11   3   1   21.60    3.60
  11   3  -1   19.70    2.90
 -11   3   1   21.60    3.30
 -11   3   1   18.70    2.50
  11   3  -1   20.80    3.40
 -11   3   1   27.70    3.90
  11   3  -1   17.60    3.10
  11   3  -1   24.80    2.90
  11   3  -1   14.80    2.90
  11   3  -1   15.30    3.40
  11   3  -1   19.20    3.20
 -11   3   1   28.80    3.60
  11   3  -1   20.60    3.30
 -11   3   1   23.40    3.90
 -11   3   1   21.00    2.60
  11   3  -1   20.00    3.50
 -11   3   1   17.80    3.40
 -11   3   1   17.40    3.50
  -9  -3   1   77.89    3.60
   9  -3  -1   83.99    4.50
  -9  -3   1   91.49    5.20
  -9  -3   1   86.59    5.00
   9  -3  -1   85.19    5.80
  -9  -3   1   92.89    5.90
   9  -3  -1   82.39    4.60
   9  -3  -1   86.89    6.10
  -9  -3   1   86.49    5.80
  -9  -3   1   86.59    5.50
  -9  -3   1  101.09    5.40
   9  -3  -1   98.29    4.90
   9  -3  -1   89.89    5.90
   9  -3  -1   77.89    5.40
  -9  -3   1   97.99    5.40
   9  -3  -1  101.79    6.20
   9  -3  -1   91.19    6.10
   9  -3  -1   83.19    5.80
  -9   3   1  105.59    4.90
  -9   3   1   87.09    5.60
   9   3  -1   94.99    5.90
  -9   3   1   91.99    5.70
   9   3  -1   91.39    5.60
  -9   3   1   88.49    6.00
  -9   3   1   95.49    5.00
   9   3  -1   89.09    5.60
   9   3  -1   90.09    5.70
   9   3  -1   94.79    5.80
  -9   3   1   92.99    5.80
  -9   3   1   90.79    6.20
   9   3  -1   92.59    6.20
  -9   3   1   77.69    6.00
  -9   3   1  100.19    6.10
   9   3  -1   93.79    5.60
  -9   3   1   92.29    5.20
   9   3  -1   95.49    5.40
   9   3  -1   88.99    5.10
   7  -3  -1  246.08    9.80
  -7  -3   1  223.28    9.90
  -7  -3   1  243.48   10.30
   7  -3  -1  241.28    9.10
   7  -3  -1  233.48   10.40
  -7  -3   1  231.68   10.20
  -7  -3   1  242.78   10.40
   7  -3  -1  250.07   10.50
   7  -3  -1  233.68   10.50
   7  -3  -1  239.08   10.10
   7  -3  -1  248.38   10.60
  -7  -3   1  241.88   10.10
   7  -3  -1  248.38    9.50
  -7  -3   1  263.87   10.50
  -7  -3   1  250.17   10.40
   7  -3  -1  243.88   10.60
   7  -3  -1  246.38   10.90
   7  -3  -1  238.48   10.70
  -7  -3   1  247.58   10.60
  -7  -3   1  258.97   10.10
  -7   3   1  243.88   10.50
   7   3  -1  238.48   10.40
  -7   3   1  235.98   10.30
  -7   3   1  244.08    9.80
  -7   3   1  266.87   10.90
  -7   3   1  246.98   10.30
  -7   3   1  250.37   10.70
  -7   3   1  251.37    9.50
  -7   3   1  238.48   10.00
  -7   3   1  241.88   10.10
  -7   3   1  223.48   10.30
  -7   3   1  244.08   10.60
   7   3  -1  246.48   10.30
   7   3  -1  244.68   10.40
   7   3  -1  255.57   10.30
  -7   3   1  235.28   10.80
   7   3  -1  255.57   10.50
   7   3  -1  238.18    9.90
   7   3  -1  234.08   10.30
   7   3  -1  232.68   10.60
  -7   3   1  246.88    9.80
   7   3  -1  230.58   10.40
   5  -3  -1   39.20    3.70
  -5  -3   1   33.40    3.10
  -5  -3   1   30.80    3.10
  -5  -3   1   38.30    3.40
  -5  -3   1   29.10    3.00
  -5  -3   1   27.50    1.70
   5  -3  -1   37.70    3.80
   5  -3  -1   30.90    2.70
  -5  -3   1   37.50    3.50
  -5  -3   1   37.60    3.20
   5  -3  -1   28.50    3.10
   5  -3  -1   31.90    3.50
   5  -3  -1   29.50    2.80
  -5  -3   1   32.50    3.10
   5  -3  -1   31.00    3.00
   5  -3  -1   30.70    3.00
  -5  -3   1   35.90    3.30
  -5  -3   1   26.30    2.80
  -5  -3   1   32.80    3.10
   5  -3  -1   30.30    3.10
   5  -3  -1   33.10    3.40
  -5  -3   1   36.90    3.20
   5   3  -1   26.40    2.90
  -5   3   1   35.90    3.50
   5   3  -1   26.70    2.90
  -5   3   1   35.70    3.30
  -5   3   1   25.60    2.80
  -5   3   1   37.50    2.80
  -5   3   1   36.00    3.50
  -5   3   1   27.40    2.80
  -5   3   1   28.80    3.20
  -5   3   1   30.80    2.90
   5   3  -1   37.30    3.40
   5   3  -1   35.30    3.40
  -5   3   1   29.70    1.70
  -5   3   1   26.60    3.00
  -5   3   1   32.80    3.40
   5   3  -1   31.30    3.10
   5   3  -1   27.20    2.90
   5   3  -1   33.60    3.40
  -5   3   1   30.80    2.60
  -5   3   1   34.30    3.30
   5   3  -1   28.10    2.90
   5   3  -1   36.10    3.40
  -3  -3   1    7.20    1.60
   3  -3  -1    7.00    1.70
   3  -3  -1    5.30    1.70
  -3  -3   1    3.60    1.50
   3  -3  -1    9.70    1.80
  -3  -3   1    6.90    1.70
  -3  -3   1    8.70    1.90
   3  -3  -1    6.00    1.70
   3  -3  -1    7.40    1.60
   3  -3  -1    5.50    1.80
  -3  -3   1    5.80    1.60
   3  -3  -1    7.00    1.90
  -3  -3   1    7.20    1.10
  -3  -3   1    7.90    1.70
  -3  -3   1    9.50    1.80
   3  -3  -1    8.10    1.60
   3  -3  -1    7.70    2.00
   3  -3  -1    6.60    1.80
  -3  -3   1    9.30    1.90
  -3  -3   1    9.30    1.20
  -3  -3   1    8.60    1.80
  -3  -3   1    9.70    2.00
  -3  -3   1    8.60    1.70
  -3  -3   1    9.00    2.10
   3  -3  -1    8.60    1.90
   3  -3  -1    6.50    1.20
   3   3  -1    6.40    1.70
   3   3  -1    8.00    1.70
  -3   3   1    8.50    1.70
   3   3  -1    9.10    1.60
  -3   3   1   10.90    1.70
  -3   3   1    6.00    1.70
  -3   3   1    6.80    1.70
   3   3  -1    6.40    1.60
  -3   3   1   11.40    1.90
  -3   3   1    5.60    1.50
   3   3  -1    7.40    1.60
  -3   3   1    5.10    1.80
  -3   3   1    7.40    1.80
  -3   3   1   10.10    1.90
  -3   3   1    9.40    1.90
  -3   3   1    6.80    1.80
  -3   3   1    7.80    1.80
   3   3  -1    8.20    1.60
   3   3  -1   10.20    2.00
   3   3  -1    6.00    1.50
   3   3  -1    9.40    1.90
  -3   3   1    5.10    1.60
   3   3  -1    6.50    1.70
   3   3  -1    9.40    1.90
   3   3  -1    9.00    1.80
  -3   3   1    8.80    1.50
   3   3  -1    6.10    1.50
   3   3  -1    7.30    1.80
  -3   3   1    7.60    1.70
  -1  -3   1   76.39    4.10
   1  -3  -1   69.39    4.10
  -1  -3   1   70.19    4.00
   1  -3  -1   75.49    3.00
   1  -3  -1   82.09    4.00
  -1  -3   1   72.59    3.90
  -1  -3   1   73.99    4.70
   1  -3  -1   74.89    4.20
  -1  -3   1   76.69    4.10
  -1  -3   1   77.99    4.30
   1  -3  -1   66.49    3.90
   1  -3  -1   67.99    4.00
   1  -3  -1   71.29    4.10
  -1  -3   1   74.59    3.70
  -1  -3   1   64.89    4.10
   1  -3  -1   70.79    4.20
   1  -3  -1   69.79    4.00
   1  -3  -1   74.29    4.00
   1  -3  -1   82.09    4.00
  -1  -3   1   89.69    4.60
   1  -3  -1   80.59    4.40
   1  -3  -1   89.69    4.50
   1  -3  -1   75.09    4.10
  -1  -3   1   74.89    3.90
  -1  -3   1   80.19    3.70
  -1  -3   1   66.39    4.10
  -1  -3   1   79.19    4.30
  -1   3   1   71.09    4.00
  -1   3   1   74.69    4.00
   1   3  -1   72.19    4.10
   1   3  -1   68.69    3.70
   1   3  -1   75.29    4.20
   1   3  -1   78.89    4.30
   1   3  -1   74.89    4.40
   1   3  -1   74.69    3.70
  -1   3   1   74.39    4.40
  -1   3   1   75.69    4.30
   1   3  -1   72.69    4.10
  -1   3   1   83.99    4.20
   1   3  -1   72.59    3.70
  -1   3   1   77.49    4.20
  -1   3   1   79.59    4.10
   1   3  -1   81.79    4.40
   1   3  -1   76.59    3.90
   1   3  -1   77.99    4.50
  -1   3   1   82.79    4.20
   1   3  -1   77.19    3.90
   1   3  -1   72.79    4.30
  -1   3   1   71.29    4.30
  -1   3   1   67.19    4.10
  -1   3   1   76.19    4.20
   1   3  -1   72.79    4.20
  -1   3   1   74.79    4.20
  -1   3   1   67.99    3.90
   1  -3   1 2331.27   77.89
   1  -3   1 2315.37   77.89
  -1  -3  -1 2266.77   77.29
  -1  -3  -1 2300.57   77.39
   1  -3   1 2256.67   77.49
  -1  -3  -1 2344.37   78.09
   1  -3   1 2341.57   77.79
   1  -3   1 2315.47   77.99
   1  -3   1 2323.37   77.89
   1  -3   1 2424.36   78.29
  -1  -3  -1 2338.67   77.49
  -1  -3  -1 2265.07   77.79
  -1  -3  -1 2233.28   77.29
  -1  -3  -1 2276.07   77.59
  -1  -3  -1 2290.37   77.89
   1  -3   1 2251.37   77.79
   1  -3   1 2380.06   77.69
  -1  -3  -1 2344.17   77.29
  -1  -3  -1 2278.57   77.79
   1  -3   1 2354.16   77.19
  -1  -3  -1 2307.17   77.59
   1  -3   1 2412.26   77.89
  -1  -3  -1 2226.28   77.49
   1  -3   1 2317.17   77.09
  -1   3  -1 2253.57   77.99
   1   3   1 2301.57   77.99
  -1   3  -1 2238.58   77.59
   1   3   1 2253.87   77.39
   1   3   1 2301.17   77.59
   1   3   1 2264.67   77.69
  -1   3  -1 2252.07   77.79
  -1   3  -1 2214.78   78.09
  -1   3  -1 2282.87   78.09
   1   3   1 2311.07   77.89
  -1   3  -1 2374.66   77.59
   1   3   1 2294.37   77.59
  -1   3  -1 2285.77   77.89
  -1   3  -1 2334.17   77.09
  -1   3  -1 2303.57   77.69
   1   3   1 2332.37   77.79
   1   3   1 2236.38   77.79
   1   3   1 2292.57   77.59
  -1   3  -1 2250.57   77.19
   1   3   1 2376.16   77.29
   1   3   1 2298.47   77.49
  -1   3  -1 2245.38   77.79
   1   3   1 2305.87   77.59
  -1   3  -1 2260.67   77.79
  -1   3  -1 2289.27   77.79
  -1   3  -1 2260.17   76.89
  -1   3  -1 2387.86   77.09
   1   3   1 2238.98   77.89
   3  -3   1   87.49    3.50
   3  -3   1   85.09    5.50
   3  -3   1   88.79    3.70
   3  -3   1   80.69    4.40
  -3  -3  -1   74.99    4.60
  -3  -3  -1   90.49    4.30
   3  -3   1   92.99    4.70
   3  -3   1   93.69    4.80
  -3  -3  -1   79.79    4.00
  -3  -3  -1   86.89    4.70
   3  -3   1   72.79    4.50
   3  -3   1   90.49    5.00
  -3  -3  -1   89.39    4.20
  -3  -3  -1   91.09    5.20
   3  -3   1   80.19    4.60
   3  -3   1   90.79    5.30
  -3  -3  -1   82.69    4.00
  -3  -3  -1   84.09    3.50
  -3  -3  -1   88.69    4.20
   3  -3   1   84.09    4.20
   3  -3   1   85.29    4.60
  -3  -3  -1   83.79    4.00
   3  -3   1   83.79    4.60
  -3  -3  -1   88.39    4.60
   3  -3   1   75.89    4.50
  -3  -3  -1   90.79    4.40
  -3   3  -1   82.09    4.80
  -3   3  -1   86.59    4.50
   3   3   1   78.29    4.60
   3   3   1   79.59    4.20
  -3   3  -1   84.09    3.70
  -3   3  -1   78.79    4.60
   3   3   1   88.19    5.30
  -3   3  -1   83.89    5.00
   3   3   1   86.29    4.20
   3   3   1   87.29    4.80
  -3   3  -1   81.99    4.60
   3   3   1   78.89    4.30
   3   3   1   85.49    4.30
   3   3   1   85.29    4.60
   3   3   1   87.89    4.20
  -3   3  -1   81.09    4.90
   3   3   1   81.09    4.50
   3   3   1   89.29    4.30
  -3   3  -1   79.79    4.30
  -3   3  -1   86.89    3.60
  -3   3  -1   90.49    4.70
   3   3   1   83.99    3.50
  -3   3  -1   84.99    4.60
   3   3   1   85.79    4.00
   3   3   1   88.69    3.90
   3   3   1   78.49    4.50
  -3   3  -1   81.59    4.20
  -3   3  -1   85.29    3.50
  -3   3  -1   94.29    5.20
  -3   3  -1   84.19    4.60
  -5  -3  -1 1556.74   53.39
   5  -3   1 1620.44   54.39
   5  -3   1 1554.04   53.69
   5  -3   1 1575.24   53.99
   5  -3   1 1492.55   54.29
   5  -3   1 1628.74   53.19
   5  -3   1 1554.74   54.19
  -5  -3  -1 1509.65   53.09
  -5  -3  -1 1592.04   53.09
  -5  -3  -1 1579.34   54.59
  -5  -3  -1 1570.74   53.59
   5  -3   1 1570.04   54.19
   5  -3   1 1581.34   53.99
  -5  -3  -1 1550.74   53.09
   5  -3   1 1570.34   54.19
  -5  -3  -1 1586.04   53.29
   5  -3   1 1624.34   54.19
  -5  -3  -1 1593.84   54.19
  -5  -3  -1 1604.64   54.49
  -5  -3  -1 1581.14   53.49
   5   3   1 1601.14   53.59
  -5   3  -1 1588.04   54.79
  -5   3  -1 1582.84   54.69
  -5   3  -1 1602.84   53.09
   5   3   1 1569.84   54.69
   5   3   1 1541.45   54.19
   5   3   1 1540.15   53.29
  -5   3  -1 1560.94   53.89
   5   3   1 1612.04   54.09
   5   3   1 1541.35   53.59
   5   3   1 1648.44   53.19
   5   3   1 1628.34   52.99
  -5   3  -1 1520.65   53.89
   5   3   1 1602.54   53.49
   5   3   1 1514.95   54.29
   5   3   1 1543.75   53.49
  -5   3  -1 1558.94   54.19
  -5   3  -1 1558.64   53.79
   5   3   1 1554.84   53.49
  -5   3  -1 1575.84   53.79
  -5   3  -1 1589.74   53.89
   5   3   1 1629.04   54.79
  -5   3  -1 1580.54   53.89
   5   3   1 1591.94   53.49
  -5   3  -1 1583.04   54.29
  -7  -3  -1    7.90    2.00
   7  -3   1   10.50    2.40
  -7  -3  -1   13.40    1.70
  -7  -3  -1   16.00    2.10
  -7  -3  -1    8.20    1.60
  -7  -3  -1    8.20    2.20
   7  -3   1    9.80    1.80
   7  -3   1   13.60    3.00
  -7  -3  -1   12.70    2.90
   7  -3   1    7.00    2.10
   7  -3   1   14.50    2.50
   7  -3   1   11.70    2.40
   7  -3   1   12.40    2.30
  -7  -3  -1   12.40    1.40
   7  -3   1    8.30    2.20
   7  -3   1    8.90    2.20
  -7  -3  -1    9.80    1.40
  -7  -3  -1    8.40    2.50
   7  -3   1    9.60    2.50
   7   3   1    8.40    1.80
   7   3   1   10.00    2.50
   7   3   1   11.30    1.90
   7   3   1    9.00    1.60
  -7   3  -1    8.20    2.20
  -7   3  -1    8.80    2.10
  -7   3  -1    7.50    1.90
  -7   3  -1    9.60    1.80
   7   3   1   11.30    2.00
  -7   3  -1   12.40    2.40
  -7   3  -1   10.90    2.20
  -7   3  -1   12.20    2.20
   7   3   1   10.90    1.90
   7   3   1    9.40    1.80
   7   3   1   11.80    2.10
  -7   3  -1    8.70    2.10
   7   3   1    5.50    2.40
  -7   3  -1    8.50    2.30
   7   3   1    4.40    1.50
  -7   3  -1    7.00    2.70
  -9  -3  -1   31.40    4.00
   9  -3   1   29.20    3.40
   9  -3   1   20.80    3.50
  -9  -3  -1   21.30    2.30
   9  -3   1   22.60    3.30
  -9  -3  -1   24.20    3.50
   9  -3   1   33.10    3.80
   9  -3   1   20.60    3.10
   9  -3   1   26.70    3.40
   9  -3   1   22.70    2.80
  -9  -3  -1   35.60    3.60
  -9  -3  -1   25.50    1.90
   9  -3   1   31.10    3.40
  -9  -3  -1   25.30    1.90
   9  -3   1   27.30    3.20
  -9  -3  -1   26.50    2.80
   9  -3   1   35.80    4.30
   9   3   1   25.40    2.70
  -9   3  -1   24.00    3.30
   9   3   1   26.30    2.10
   9   3   1   25.60    3.00
   9   3   1   24.20    2.70
  -9   3  -1   23.30    3.70
   9   3   1   25.20    2.50
  -9   3  -1   28.60    3.40
  -9   3  -1   24.90    3.70
  -9   3  -1   22.60    3.20
  -9   3  -1   22.40    3.00
  -9   3  -1   29.00    3.10
   9   3   1   25.60    2.70
   9   3   1   24.30    2.70
  -9   3  -1   23.50    3.30
  -9   3  -1   24.90    2.90
   9   3   1   29.00    2.90
  -9   3  -1   27.80    3.10
   9   3   1   18.80    3.60
   9   3   1   24.90    3.30
  11  -3   1   41.10    4.10
  11  -3   1   38.70    4.10
  11  -3   1   33.20    4.20
 -11  -3  -1   34.60    3.60
 -11  -3  -1   28.90    4.10
 -11  -3  -1   32.30    3.10
  11  -3   1   40.60    4.20
 -11  -3  -1   36.00    2.70
 -11  -3  -1   31.20    4.40
  11  -3   1   31.60    3.80
  11  -3   1   32.40    3.60
  11  -3   1   43.50    4.20
  11  -3   1   34.80    3.50
  11  -3   1   34.90    4.70
  11  -3   1   38.10    3.80
 -11   3  -1   25.00    4.00
  11   3   1   33.90    3.40
 -11   3  -1   33.90    3.40
 -11   3  -1   40.10    3.80
 -11   3  -1   36.10    4.60
  11   3   1   37.20    3.40
  11   3   1   37.30    3.40
 -11   3  -1   24.90    3.60
  11   3   1   34.60    4.00
 -11   3  -1   32.80    3.80
 -11   3  -1   39.40    3.90
  11   3   1   32.00    3.30
 -11   3  -1   44.80    3.80
  11   3   1   29.30    4.10
 -11   3  -1   32.00    3.60
 -11   3  -1   31.80    3.80
  11   3   1   32.30    3.10
  11   3   1   35.10    2.70
  11   3   1   39.00    3.20
  13  -3   1  327.47   13.90
  13  -3   1  335.97   14.10
 -13  -3  -1  329.67   15.10
 -13  -3  -1  353.86   15.00
  13  -3   1  343.47   15.00
  13  -3   1  353.86   14.10
  13  -3   1  327.17   14.10
  13  -3   1  330.57   14.00
  13  -3   1  336.17   14.00
 -13  -3  -1  339.27   13.50
  13  -3   1  334.87   13.10
  13  -3   1  317.67   11.80
 -13  -3  -1  316.97   13.00
  13  -3   1  339.47   14.90
  13  -3   1  318.97   13.30
 -13   3  -1  350.66   13.80
  13   3   1  333.57   12.90
  13   3   1  327.77   13.40
  13   3   1  346.27   15.00
 -13   3  -1  320.77   13.90
 -13   3  -1  326.17   14.80
 -13   3  -1  340.17   13.00
  13   3   1  352.96   13.30
  13   3   1  336.27   13.30
 -13   3  -1  335.27   14.20
 -13   3  -1  325.97   15.10
 -13   3  -1  358.26   13.40
  13   3   1  319.17   13.30
 -13   3  -1  314.77   12.00
  13   3   1  370.86   13.60
  13   3   1  347.37   14.50
  13   3   1  333.37   12.50
  13   3   1  311.77   13.20
 -13   3  -1  317.97   13.20
  15  -3   1   11.80    2.40
  15  -3   1   12.30    3.60
  15  -3   1    7.90    2.90
 -15  -3  -1   12.60    3.30
  15  -3   1   10.70    3.40
  15  -3   1   18.40    3.60
  15  -3   1   14.10    3.20
 -15  -3  -1   19.60    2.70
  15  -3   1   16.20    3.00
  15  -3   1    9.10    2.90
 -15  -3  -1   10.30    2.40
  15  -3   1   16.90    2.60
  15  -3   1   10.60    1.70
 -15  -3  -1   14.20    3.70
  15   3   1   13.50    2.60
  15   3   1   13.70    2.70
  15   3   1   11.30    2.50
  15   3   1   10.00    3.30
 -15   3  -1   12.20    1.80
  15   3   1   10.90    2.60
  15   3   1    9.60    2.20
 -15   3  -1   14.60    2.90
 -15   3  -1   16.00    2.40
  15   3   1   18.00    2.90
 -15   3  -1   11.40    3.40
 -15   3  -1   16.00    3.30
  15   3   1   13.90    2.80
 -15   3  -1   19.30    4.20
  15   3   1   15.90    4.00
 -15   3  -1   20.90    3.10
 -15   3  -1   12.60    2.40
 -15   3  -1   12.60    2.50
 -17  -3  -1  592.44   23.30
  17  -3   1  645.64   24.60
  17  -3   1  605.84   25.40
 -17  -3  -1  640.64   25.70
  17  -3   1  627.14   23.00
  17  -3   1  697.63   25.10
  17  -3   1  660.73   22.80
 -17  -3  -1  653.63   23.40
  17  -3   1  611.24   24.60
  17  -3   1  591.34   22.20
  17  -3   1  604.54   24.80
  17  -3   1  657.63   24.80
 -17  -3  -1  658.93   26.30
  17  -3   1  699.93   26.40
  17   3   1  632.94   25.90
 -17   3  -1  610.74   22.60
 -17   3  -1  614.24   23.00
  17   3   1  608.94   23.30
  17   3   1  633.04   23.00
 -17   3  -1  650.93   23.50
 -17   3  -1  598.24   24.80
 -17   3  -1  619.14   26.10
  17   3   1  624.24   23.80
 -17   3  -1  646.04   24.60
  17   3   1  620.74   23.90
 -17   3  -1  645.04   26.00
 -17   3  -1  653.63   24.10
 -17   3  -1  626.64   22.70
  17   3   1  648.04   25.60
  17   3   1  619.44   23.90
  17   3   1  627.44   23.90
  19  -3   1    1.50    1.90
  19  -3   1   -0.50    2.80
  19  -3   1   -4.70    2.40
  19  -3   1   -1.80    3.50
 -19  -3  -1    0.90    3.00
 -19  -3  -1    3.90    3.40
  19  -3   1    8.10    3.70
  19  -3   1    1.00    1.70
  19  -3   1    4.00    3.00
 -19  -3  -1   -0.30    2.00
  19  -3   1   -0.80    2.50
 -19  -3  -1   -0.80    1.90
  19  -3   1    0.60    3.40
 -19   3  -1    8.40    4.00
  19   3   1   -0.50    2.00
  19   3   1   -2.30    2.40
  19   3   1   -3.60    2.50
 -19   3  -1    0.70    1.60
 -19   3  -1    1.80    2.00
 -19   3  -1    1.60    1.80
  19   3   1    0.30    3.40
  19   3   1   -6.10    2.90
  19   3   1   -6.50    2.20
 -19   3  -1   -2.10    3.10
 -19   3  -1   -0.50    2.60
  19   3   1    1.10    2.80
  19   3   1   -0.30    2.00
  19   3   1    1.40    2.30
 -21  -3  -1   10.90    4.30
  21  -3   1    8.20    3.60
  21  -3   1   15.70    5.00
  21  -3   1    6.90    3.70
  21  -3   1    9.60    3.80
 -21  -3  -1    8.70    4.00
 -21  -3  -1   12.50    2.60
  21  -3   1    4.40    4.20
  21   3   1    9.50    2.90
 -21   3  -1    3.80    3.80
  21   3   1    8.10    4.60
  21   3   1   12.40    4.70
 -21   3  -1    6.30    2.30
 -21   3  -1   10.40    4.40
  21   3   1   10.80    3.40
 -21   3  -1    7.10    2.40
  21   3   1    7.70    3.40
 -21   3  -1   14.30    3.80
  21   3   1    8.50    3.40
  23  -3   1    1.40    4.00
 -23  -3  -1    2.30    3.70
  23  -3   1    0.30    4.30
  23  -3   1   -2.60    3.20
  23  -3   1   -0.60    3.40
  23  -3   1    7.50    3.70
 -23  -3  -1   -1.70    3.40
  23   3   1   -1.60    2.80
  23   3   1   -1.00    3.80
 -23   3  -1    1.60    3.80
 -23   3  -1   -0.40    3.90
 -23   3  -1   -0.90    1.90
  23   3   1    0.20    4.00
  23   3   1   -2.00    2.80
  23   3   1   -1.30    3.10
  25  -3   1   26.80    6.50
  25  -3   1   28.10    5.50
  25  -3   1   39.10    6.30
 -25  -3  -1   33.70    6.30
 -25  -3  -1   25.30    6.30
  25  -3   1   22.60    5.30
  25  -3   1   45.10    7.50
  25   3   1   21.50    6.00
  25   3   1   47.00    7.60
  25   3   1   25.00    5.00
 -25   3  -1   24.40    6.20
  25   3   1   37.30    5.70
 -25   3  -1   39.00    7.20
  25   3   1   37.50    5.20
  27  -3   1    4.10    4.30
  27  -3   1   11.60    4.50
  27  -3   1    5.10    4.40
 -27  -3  -1    2.80    4.40
  27  -3   1   11.20    6.00
 -27  -3  -1    2.40    4.50
  27  -3   1    3.10    5.10
  27   3   1    3.10    3.60
  27   3   1    7.80    3.70
  27   3   1    8.20    5.70
 -27   3  -1    4.60    4.60
  27   3   1   -4.00    4.40
 -27   3  -1    5.20    4.70
 -29  -3  -1   83.69   10.10
 -29  -3  -1   61.09    9.30
  29  -3   1   58.89    8.00
  29  -3   1   71.29    8.70
  29  -3   1   66.99    8.10
  29  -3   1   71.89   10.60
  29  -3   1   68.39    9.60
  29   3   1   71.79    7.90
  29   3   1   58.69    9.30
 -29   3  -1   74.89   10.30
  29   3   1   68.29    9.80
  29   3   1   63.89    7.10
 -29   3  -1   78.39   10.60
  31  -3   1    9.70    7.20
  31  -3   1   -0.10    4.30
 -31  -3  -1   -2.80    5.20
 -31  -3  -1   -7.40    4.60
  31  -3   1    1.40    4.70
  31  -3   1   -8.70    5.60
 -31   3  -1   -2.40    4.60
  31   3   1   -5.50    3.80
  31   3   1   -2.50    5.60
 -31   3  -1   12.10    6.30
  31   3   1   -3.00    3.90
  31   3   1    7.40    6.60
  30  -4  -1   -2.90    4.80
 -30  -4   1   -9.90    4.80
 -30  -4   1   -4.00    4.30
  30  -4  -1   -6.00    5.50
  30  -4  -1    1.70    5.80
  30  -4  -1   -2.10    4.40
  30  -4  -1    1.50    5.10
 -30   4   1    4.60    5.00
  30   4  -1    4.80    7.70
  30   4  -1    5.80    6.60
  30   4  -1    0.70    4.60
  30   4  -1   -0.10    5.60
 -30   4   1    0.20    5.10
  30   4  -1    0.00    4.70
  28  -4  -1   11.30    6.40
  28  -4  -1    0.60    4.80
 -28  -4   1   -0.20    4.20
 -28  -4   1   11.20    5.40
  28  -4  -1    2.60    5.30
  28  -4  -1    5.10    5.00
  28  -4  -1    0.70    4.50
  28   4  -1    1.50    4.90
  28   4  -1   11.90    5.90
 -28   4   1    6.90    5.20
 -28   4   1    8.50    5.20
  28   4  -1    6.40    4.60
  28   4  -1    0.40    4.70
 -28   4   1    5.30    4.70
  28   4  -1    5.90    4.50
  26  -4  -1   15.70    6.50
  26  -4  -1   10.80    4.60
 -26  -4   1    5.50    4.80
  26  -4  -1    4.80    4.60
 -26  -4   1    2.30    4.00
  26  -4  -1    7.40    5.50
  26  -4  -1   12.40    4.90
 -26   4   1   15.10    4.30
  26   4  -1   10.00    4.40
 -26   4   1    9.80    5.40
  26   4  -1    7.20    5.00
 -26   4   1    8.70    5.10
  26   4  -1    1.10    4.20
  26   4  -1    5.80    4.70
  26   4  -1   10.40    4.60
 -24  -4   1    9.90    3.60
  24  -4  -1   15.70    5.00
  24  -4  -1   10.80    4.70
  24  -4  -1   10.40    5.40
  24  -4  -1    3.40    4.40
  24  -4  -1    6.10    5.00
 -24  -4   1    5.40    4.20
 -24  -4   1   15.30    5.10
  24   4  -1    6.10    3.80
 -24   4   1    8.90    5.10
  24   4  -1    9.00    4.40
  24   4  -1   17.50    4.70
  24   4  -1   12.80    5.10
  24   4  -1    4.90    4.90
 -24   4   1    9.90    4.60
 -24   4   1   10.00    4.80
 -24   4   1    4.40    3.40
 -22  -4   1    1.20    3.70
  22  -4  -1   -0.50    4.00
  22  -4  -1   -0.50    3.80
 -22  -4   1   -1.30    2.20
 -22  -4   1    0.80    3.60
  22  -4  -1   -3.60    3.40
  22  -4  -1    3.00    4.70
  22  -4  -1    5.00    3.70
 -22   4   1    0.70    2.20
 -22   4   1   -1.60    2.90
  22   4  -1   -0.40    3.10
  22   4  -1   -1.20    3.00
 -22   4   1   -0.70    3.70
  22   4  -1   -0.20    3.50
 -22   4   1    1.70    3.70
 -22   4   1    0.80    2.20
  22   4  -1   -3.30    3.80
  22   4  -1   -3.10    3.30
 -22   4   1    3.60    4.00
  20  -4  -1   24.10    5.10
  20  -4  -1   27.80    5.10
 -20  -4   1   33.40    5.80
  20  -4  -1   29.80    5.90
 -20  -4   1   34.50    4.80
  20  -4  -1   28.00    5.30
 -20  -4   1   28.20    3.80
  20  -4  -1   31.00    6.00
 -20  -4   1   32.50    3.50
 -20  -4   1   21.60    5.10
  20   4  -1   21.30    4.80
  20   4  -1   39.00    5.60
 -20   4   1   31.70    5.50
 -20   4   1   29.80    3.70
 -20   4   1   28.80    4.80
 -20   4   1   30.80    3.80
 -20   4   1   17.50    5.00
 -20   4   1   35.00    6.30
  20   4  -1   26.60    4.90
  20   4  -1   40.50    6.60
  20   4  -1   20.60    5.20
 -18  -4   1   18.50    3.40
  18  -4  -1    2.70    3.40
  18  -4  -1   11.80    4.00
  18  -4  -1   17.40    2.50
  18  -4  -1   17.60    5.00
 -18  -4   1   12.80    4.10
  18  -4  -1   20.80    4.50
  18  -4  -1   12.80    4.00
 -18  -4   1   13.40    2.60
 -18  -4   1    5.20    3.50
 -18  -4   1   12.80    3.40
  18   4  -1   11.40    3.60
 -18   4   1   16.50    4.60
  18   4  -1   15.40    4.00
  18   4  -1   14.60    2.90
  18   4  -1   13.20    4.30
 -18   4   1    9.60    2.50
 -18   4   1    7.70    4.00
 -18   4   1    9.90    3.30
  18   4  -1   12.50    3.70
 -18   4   1    9.70    3.90
  18   4  -1   14.40    4.00
 -18   4   1    6.40    2.50
  18   4  -1   10.50    4.30
 -18   4   1   13.90    4.10
 -18   4   1   14.90    2.50
 -16  -4   1   34.60    5.30
  16  -4  -1   45.70    5.70
 -16  -4   1   44.70    4.50
  16  -4  -1   39.10    5.70
  16  -4  -1   39.00    5.50
  16  -4  -1   44.60    5.60
  16  -4  -1   47.40    3.90
 -16  -4   1   54.49    5.10
 -16  -4   1   57.59    5.80
  16  -4  -1   31.90    5.10
 -16  -4   1   50.99    4.50
 -16  -4   1   34.90    5.30
  16  -4  -1   51.79    5.90
  16  -4  -1   46.50    5.60
 -16   4   1   44.90    4.00
  16   4  -1   43.40    5.20
 -16   4   1   39.60    5.30
 -16   4   1   47.20    5.20
 -16   4   1   45.50    4.00
  16   4  -1   51.89    5.50
 -16   4   1   36.20    5.00
  16   4  -1   50.19    5.50
  16   4  -1   34.90    4.80
 -16   4   1   49.00    6.20
  16   4  -1   54.79    6.40
 -16   4   1   43.80    5.50
 -16   4   1   39.30    5.70
  16   4  -1   31.30    5.20
  16   4  -1   42.10    4.40
 -16   4   1   43.00    3.90
 -16   4   1   35.10    5.10
 -14  -4   1   24.20    3.90
 -14  -4   1   13.30    3.40
  14  -4  -1   19.00    3.70
 -14  -4   1   17.50    3.00
  14  -4  -1    9.30    3.10
  14  -4  -1   17.50    2.70
  14  -4  -1   20.70    4.00
  14  -4  -1   22.20    3.80
 -14  -4   1   18.40    2.90
  14  -4  -1   17.20    4.00
 -14  -4   1   15.90    2.80
  14  -4  -1   12.90    3.50
  14  -4  -1   18.30    3.70
 -14  -4   1   22.90    4.20
 -14  -4   1   21.20    3.40
 -14   4   1   13.50    3.30
 -14   4   1   16.70    3.70
 -14   4   1   22.10    4.10
  14   4  -1   13.80    3.20
 -14   4   1   15.90    2.40
 -14   4   1   15.70    3.60
  14   4  -1   22.00    3.70
 -14   4   1   17.50    3.80
  14   4  -1   16.80    2.90
 -14   4   1   23.30    3.10
  14   4  -1   18.90    3.90
  14   4  -1    9.50    3.00
 -14   4   1   13.10    3.70
  14   4  -1   21.20    3.80
 -14   4   1   19.70    3.70
  14   4  -1    9.60    3.60
 -14   4   1   19.10    2.70
 -12  -4   1   68.79    4.80
 -12  -4   1   64.99    5.40
  12  -4  -1   61.49    4.00
 -12  -4   1   48.30    5.40
  12  -4  -1   71.19    6.20
  12  -4  -1   78.69    6.60
  12  -4  -1   71.49    6.20
  12  -4  -1   69.59    6.10
  12  -4  -1   52.79    5.60
 -12  -4   1   61.39    4.60
 -12  -4   1   81.39    5.00
  12  -4  -1   68.09    4.40
 -12  -4   1   71.19    5.20
  12  -4  -1   65.79    6.30
  12  -4  -1   72.59    5.40
 -12  -4   1   59.89    5.90
  12   4  -1   78.09    6.10
  12   4  -1   59.49    5.70
  12   4  -1   76.99    6.10
 -12   4   1   52.39    5.30
  12   4  -1   73.19    6.30
  12   4  -1   64.49    4.90
 -12   4   1   79.29    6.80
 -12   4   1   70.99    6.40
 -12   4   1   74.19    7.00
 -12   4   1   60.89    4.00
 -12   4   1   63.69    5.60
  12   4  -1   69.19    5.70
 -12   4   1   71.29    6.10
 -12   4   1   48.60    5.20
 -12   4   1   59.29    4.60
  12   4  -1   67.39    6.20
 -10  -4   1  277.47   11.60
 -10  -4   1  276.77   12.00
 -10  -4   1  272.87   12.20
 -10  -4   1  234.68   11.50
  10  -4  -1  291.87   12.50
 -10  -4   1  268.27   11.40
 -10  -4   1  261.27   12.30
  10  -4  -1  279.77   11.90
 -10  -4   1  272.37   11.50
  10  -4  -1  274.27   10.60
  10  -4  -1  273.27   12.40
  10  -4  -1  269.97   10.60
  10  -4  -1  242.88   11.90
  10  -4  -1  295.47   12.80
  10  -4  -1  262.77   12.20
  10  -4  -1  266.27   11.20
  10  -4  -1  256.17   12.20
 -10   4   1  268.07   12.30
 -10   4   1  252.47   12.00
 -10   4   1  286.77   11.80
  10   4  -1  293.37   12.70
  10   4  -1  275.37   12.10
  10   4  -1  261.57   12.00
 -10   4   1  254.77   10.60
  10   4  -1  272.27   11.90
 -10   4   1  278.47   12.50
 -10   4   1  270.47   12.30
 -10   4   1  276.77   12.00
  10   4  -1  292.47   12.20
 -10   4   1  259.97   12.50
  10   4  -1  283.17   11.80
 -10   4   1  277.87   12.20
  10   4  -1  271.77   12.10
  -8  -4   1  186.88    9.70
   8  -4  -1  208.28   10.20
   8  -4  -1  206.08    8.20
   8  -4  -1  219.98    9.40
   8  -4  -1  195.08    9.20
  -8  -4   1  220.08    9.50
   8  -4  -1  220.98   10.20
   8  -4  -1  211.88   10.00
  -8  -4   1  214.08    9.60
   8  -4  -1  216.88   10.20
   8  -4  -1  202.28    9.80
  -8  -4   1  219.28    9.70
  -8  -4   1  225.48    9.90
   8  -4  -1  207.68   10.10
  -8  -4   1  216.38   10.10
  -8  -4   1  217.18    9.90
  -8   4   1  197.78   10.30
   8   4  -1  203.68    9.70
  -8   4   1  211.78    8.60
  -8   4   1  196.88    9.80
   8   4  -1  231.38   10.10
   8   4  -1  212.88    9.90
  -8   4   1  219.68   10.20
  -8   4   1  227.58    9.90
  -8   4   1  205.08    9.80
   8   4  -1  216.78   10.00
  -8   4   1  207.38   10.00
  -8   4   1  210.68    8.70
  -8   4   1  215.08   10.20
   8   4  -1  202.88    9.80
  -8   4   1  209.48    8.20
   8   4  -1  222.58    9.90
  -8   4   1  224.08   10.20
   8   4  -1  211.38   10.20
  -6  -4   1   58.39    4.80
  -6  -4   1   42.70    4.40
   6  -4  -1   47.70    3.80
   6  -4  -1   42.00    4.10
  -6  -4   1   46.50    4.50
   6  -4  -1   55.49    5.00
   6  -4  -1   46.90    4.90
   6  -4  -1   44.60    4.50
   6  -4  -1   45.80    4.40
  -6  -4   1   61.19    5.10
   6  -4  -1   59.09    4.50
  -6  -4   1   39.40    4.20
   6  -4  -1   51.79    4.70
  -6  -4   1   48.00    4.10
  -6  -4   1   51.39    4.80
   6  -4  -1   51.79    4.80
  -6  -4   1   49.70    4.40
  -6  -4   1   38.80    2.30
   6   4  -1   39.80    4.00
  -6   4   1   49.60    3.60
  -6   4   1   55.69    5.10
  -6   4   1   42.20    4.20
  -6   4   1   45.70    4.40
  -6   4   1   46.40    2.60
  -6   4   1   45.80    4.60
   6   4  -1   45.90    4.40
   6   4  -1   34.00    3.80
  -6   4   1   52.29    4.80
   6   4  -1   54.59    4.50
  -6   4   1   39.10    4.30
   6   4  -1   44.00    4.30
  -6   4   1   47.90    4.50
   6   4  -1   48.50    4.50
  -6   4   1   32.40    3.80
  -6   4   1   46.30    3.30
   6   4  -1   51.49    4.80
   4  -4  -1  218.18    9.80
  -4  -4   1  233.78   10.00
  -4  -4   1  222.28    8.20
  -4  -4   1  220.98    8.30
  -4  -4   1  206.98    9.50
   4  -4  -1  227.78    8.70
   4  -4  -1  215.38    9.80
   4  -4  -1  215.28    9.60
  -4  -4   1  208.18    9.20
   4  -4  -1  209.98    9.50
   4  -4  -1  237.08    9.90
  -4  -4   1  209.48   10.10
  -4  -4   1  210.38    9.40
  -4  -4   1  226.28    9.80
  -4  -4   1  215.68    9.80
   4  -4  -1  232.68   10.00
   4  -4  -1  206.98    9.70
  -4  -4   1  212.88    9.60
   4  -4  -1  227.18    9.70
  -4   4   1  227.78    9.90
  -4   4   1  213.78    8.90
  -4   4   1  197.98    9.50
  -4   4   1  206.98    9.60
   4   4  -1  216.18    9.30
   4   4  -1  232.78    9.80
  -4   4   1  242.18   10.20
   4   4  -1  213.08   10.00
   4   4  -1  228.18    9.80
  -4   4   1  213.38    9.60
  -4   4   1  218.78    9.00
  -4   4   1  219.88    9.80
   4   4  -1  219.88    9.30
   4   4  -1  200.88    9.70
  -4   4   1  219.68    7.90
  -4   4   1  220.18    9.90
   4   4  -1  229.38    9.50
   4   4  -1  227.58    9.70
  -4   4   1  205.28    9.70
  -4   4   1  232.78    9.90
   2  -4  -1  101.09    4.20
  -2  -4   1  102.69    5.20
   2  -4  -1   96.59    5.10
  -2  -4   1  102.29    5.40
  -2  -4   1   99.09    5.70
   2  -4  -1   98.49    5.50
  -2  -4   1  105.59    5.80
   2  -4  -1   96.89    5.50
   2  -4  -1   98.29    5.70
   2  -4  -1  110.19    5.70
  -2  -4   1   96.09    5.30
  -2  -4   1  103.89    4.80
  -2  -4   1   90.89    5.50
  -2  -4   1  102.59    5.70
  -2  -4   1  100.29    6.00
   2  -4  -1  110.09    5.80
   2  -4  -1  105.79    5.80
   2  -4  -1   97.69    5.40
  -2  -4   1  102.09    5.60
   2  -4  -1  100.29    5.70
   2  -4  -1   96.49    6.40
  -2   4   1   98.59    5.50
  -2   4   1  102.79    5.80
   2   4  -1  102.89    5.20
   2   4  -1  104.49    5.20
   2   4  -1  101.99    6.00
  -2   4   1   96.79    5.10
   2   4  -1   96.69    4.80
   2   4  -1   90.79    5.60
   2   4  -1   96.19    5.50
  -2   4   1   99.79    5.60
  -2   4   1  107.59    5.70
  -2   4   1  102.79    5.70
   2   4  -1   99.09    5.80
  -2   4   1  104.19    5.80
   2   4  -1   90.99    5.10
   2   4  -1   98.49    5.80
  -2   4   1   93.29    5.40
   2   4  -1   97.29    5.30
  -2   4   1  101.49    5.90
  -2   4   1   98.49    5.60
   2   4  -1   91.89    5.40
  -2   4   1   90.89    5.70
   0  -4   1 1154.68   39.30
   0  -4  -1 1140.49   39.50
   0  -4   1 1082.09   39.80
   0  -4  -1 1166.58   39.90
   0  -4   1 1133.49   39.10
   0  -4  -1 1086.29   37.90
   0  -4   1 1108.19   39.80
   0  -4  -1 1121.89   39.30
   0  -4  -1 1149.98   39.40
   0  -4  -1 1152.38   39.90
   0  -4  -1 1116.79   39.40
   0  -4   1 1052.69   40.10
   0  -4   1 1156.18   39.70
   0  -4  -1 1100.89   39.80
   0  -4   1 1112.19   39.60
   0  -4   1 1099.99   39.70
   0  -4   1 1140.39   39.00
   0  -4  -1 1121.09   39.70
   0  -4  -1 1135.59   39.30
   0  -4  -1 1118.69   39.50
   0  -4   1 1102.79   39.10
   0   4  -1 1137.79   39.10
   0   4  -1 1115.49   39.90
   0   4   1 1170.78   40.30
   0   4   1 1142.09   39.20
   0   4   1 1141.59   39.80
   0   4   1 1148.89   39.90
   0   4   1 1149.19   39.80
   0   4   1 1156.28   39.60
   0   4   1 1186.28   40.10
   0   4  -1 1118.29   39.60
   0   4   1 1136.89   39.70
   0   4  -1 1157.78   39.10
   0   4  -1 1136.79   40.20
   0   4   1 1116.39   39.60
   0   4  -1 1137.39   39.00
   0   4  -1 1159.08   39.80
   0   4  -1 1128.19   39.70
   0   4   1 1147.29   39.50
   0   4   1 1126.29   39.60
   0   4  -1 1130.89   39.90
   0   4  -1 1125.59   39.10
   0   4  -1 1161.18   39.10
  -2  -4  -1  163.58    7.70
   2  -4   1  180.98    8.50
   2  -4   1  173.58    6.80
  -2  -4  -1  163.18    6.00
   2  -4   1  157.98    7.70
  -2  -4  -1  170.78    7.60
  -2  -4  -1  158.68    7.10
   2  -4   1  165.48    7.60
  -2  -4  -1  167.58    8.00
  -2  -4  -1  164.98    8.00
  -2  -4  -1  158.58    7.10
   2  -4   1  172.28    8.10
   2  -4   1  156.88    7.80
   2  -4   1  162.28    7.70
   2  -4   1  166.78    7.90
   2  -4   1  171.28    7.20
  -2  -4  -1  161.08    7.00
  -2  -4  -1  160.78    7.20
  -2   4  -1  158.38    7.80
  -2   4  -1  162.38    6.80
   2   4   1  153.68    7.70
  -2   4  -1  177.48    8.20
  -2   4  -1  163.08    7.30
  -2   4  -1  180.18    6.90
  -2   4  -1  159.08    7.80
   2   4   1  169.18    7.60
   2   4   1  177.48    7.60
   2   4   1  173.68    8.30
   2   4   1  155.98    8.00
   2   4   1  168.58    7.00
  -2   4  -1  173.08    8.30
   2   4   1  154.58    7.40
   2   4   1  167.98    7.40
  -2   4  -1  154.68    7.60
  -2   4  -1  168.68    7.90
   2   4   1  153.38    7.60
   2   4   1  171.08    7.60
  -2   4  -1  168.58    6.90
  -2   4  -1  159.58    8.20
  -4  -4  -1  216.38    8.30
  -4  -4  -1  215.78    9.60
   4  -4   1  209.58    9.40
  -4  -4  -1  215.98    9.00
   4  -4   1  210.78    7.80
  -4  -4  -1  215.08    8.00
   4  -4   1  212.18    9.40
  -4  -4  -1  212.98    8.80
  -4  -4  -1  208.48    8.50
   4  -4   1  215.08    8.20
   4  -4   1  223.38   10.00
  -4  -4  -1  202.88    9.50
   4  -4   1  208.98    8.90
   4  -4   1  207.38    9.40
   4  -4   1  221.28    9.60
   4  -4   1  200.88    9.40
  -4  -4  -1  195.88    8.40
  -4  -4  -1  199.78    8.10
   4  -4   1  211.78    9.50
  -4   4  -1  203.68    9.40
   4   4   1  201.68    9.00
   4   4   1  203.48    9.60
   4   4   1  208.18    9.40
  -4   4  -1  201.28    9.60
   4   4   1  210.48    8.20
  -4   4  -1  207.08    7.80
  -4   4  -1  215.58    7.90
   4   4   1  204.28    8.80
  -4   4  -1  217.98    8.40
   4   4   1  223.18    9.60
  -4   4  -1  211.48    9.60
  -4   4  -1  194.78    9.70
  -4   4  -1  204.58    8.90
   4   4   1  206.28    9.80
   4   4   1  188.88    8.70
   4   4   1  210.28    8.00
  -4   4  -1  203.58    9.70
   4   4   1  213.68    9.10
   4   4   1  206.48    8.90
  -4   4  -1  199.08    9.10
   6  -4   1   84.79    5.90
  -6  -4  -1   81.19    4.30
  -6  -4  -1   88.89    5.80
   6  -4   1   78.99    5.30
  -6  -4  -1   79.79    4.10
   6  -4   1   97.09    5.80
   6  -4   1   83.49    4.40
  -6  -4  -1   89.59    4.40
   6  -4   1   84.59    5.50
  -6  -4  -1   75.19    4.80
  -6  -4  -1   81.69    5.40
   6  -4   1   72.29    5.40
  -6  -4  -1   74.49    4.60
   6  -4   1   75.79    5.40
   6  -4   1   73.29    5.40
  -6  -4  -1   78.49    4.30
   6   4   1   82.79    3.90
   6   4   1   77.09    5.50
   6   4   1   80.89    4.90
  -6   4  -1   86.29    4.60
  -6   4  -1   66.69    5.20
  -6   4  -1   97.39    5.80
   6   4   1   78.59    5.50
  -6   4  -1   87.09    6.10
  -6   4  -1   87.19    5.20
  -6   4  -1   83.29    5.30
   6   4   1   77.49    4.10
   6   4   1   97.29    6.10
   6   4   1   81.59    4.80
   6   4   1   89.59    5.00
  -6   4  -1   84.19    3.50
   6   4   1   91.49    6.30
  -6   4  -1   85.39    4.90
  -6   4  -1   91.19    5.50
  -6   4  -1   88.69    5.90
   6   4   1   91.09    5.00
   6   4   1   80.99    5.00
   6   4   1   85.39    4.50
  -8  -4  -1  382.86   14.00
   8  -4   1  380.46   14.40
  -8  -4  -1  385.06   16.00
  -8  -4  -1  377.46   15.30
  -8  -4  -1  374.16   14.40
  -8  -4  -1  367.96   13.90
   8  -4   1  371.56   15.20
  -8  -4  -1  372.36   13.70
  -8  -4  -1  380.66   14.70
   8  -4   1  409.26   15.70
  -8  -4  -1  369.86   14.60
   8  -4   1  381.96   15.90
   8  -4   1  381.46   15.50
   8  -4   1  412.06   15.80
   8  -4   1  380.56   15.30
  -8  -4  -1  389.16   15.90
   8  -4   1  382.46   15.60
  -8   4  -1  410.86   15.70
   8   4   1  379.66   15.80
  -8   4  -1  371.76   16.10
  -8   4  -1  378.06   14.40
   8   4   1  392.96   15.80
   8   4   1  376.66   13.70
   8   4   1  373.06   14.80
  -8   4  -1  356.26   14.80
   8   4   1  399.06   15.00
  -8   4  -1  379.16   15.00
   8   4   1  390.96   14.80
   8   4   1  374.16   13.40
   8   4   1  393.66   14.80
   8   4   1  386.06   14.80
  -8   4  -1  387.36   15.50
   8   4   1  392.16   14.70
  -8   4  -1  399.56   15.40
   8   4   1  370.96   15.50
  -8   4  -1  364.36   15.40
  -8   4  -1  359.36   18.30
  10  -4   1  187.28    9.80
 -10  -4  -1  192.58    9.80
  10  -4   1  191.68    9.30
 -10  -4  -1  200.78    7.60
 -10  -4  -1  199.58    8.50
  10  -4   1  178.08    8.40
 -10  -4  -1  185.78    8.00
  10  -4   1  189.08    9.50
  10  -4   1  190.68    9.60
  10  -4   1  190.78    9.40
 -10  -4  -1  197.98   10.10
  10  -4   1  216.78    9.20
  10  -4   1  189.38    9.20
 -10  -4  -1  184.08    9.00
 -10  -4  -1  185.68    7.50
  10  -4   1  186.98    9.30
  10   4   1  190.08    9.20
  10   4   1  191.28    8.70
  10   4   1  190.88    7.50
  10   4   1  182.28    8.80
 -10   4  -1  181.48    9.90
  10   4   1  181.18    9.70
  10   4   1  194.58    8.60
  10   4   1  196.88    8.50
 -10   4  -1  199.48    9.40
  10   4   1  196.78    8.60
  10   4   1  186.98    7.10
  10   4   1  202.88    8.80
  10   4   1  186.58    7.10
 -10   4  -1  175.08    8.70
 -10   4  -1  196.98    9.10
 -10   4  -1  191.28    9.50
 -10   4  -1  189.08    8.50
 -10   4  -1  180.48    9.30
 -10   4  -1  197.28    9.00
 -12  -4  -1  101.59    4.30
  12  -4   1  100.79    6.50
 -12  -4  -1  100.89    7.10
  12  -4   1   99.99    6.40
 -12  -4  -1   97.39    5.50
  12  -4   1   91.89    6.90
 -12  -4  -1   81.79    5.80
 -12  -4  -1  103.59    5.30
  12  -4   1   94.79    5.80
  12  -4   1   94.39    6.70
  12  -4   1  104.09    6.70
 -12  -4  -1  101.29    7.00
 -12  -4  -1  100.39    4.30
  12  -4   1  106.79    6.30
  12  -4   1   99.99    5.90
  12  -4   1  101.59    6.60
  12   4   1   97.29    6.20
 -12   4  -1   90.99    6.10
  12   4   1   89.39    4.10
 -12   4  -1   88.19    6.90
  12   4   1   96.29    5.70
 -12   4  -1   96.49    5.90
  12   4   1   97.79    5.60
  12   4   1   97.59    4.70
 -12   4  -1  104.29    6.20
 -12   4  -1  106.59    6.10
  12   4   1   96.89    5.80
 -12   4  -1   88.29    6.30
  12   4   1   99.59    6.10
  12   4   1   98.09    5.70
 -12   4  -1   98.89    6.90
 -12   4  -1   87.99    6.20
  12   4   1  101.39    7.10
  12   4   1  111.59    6.00
  14  -4   1   34.50    4.60
  14  -4   1   37.20    5.20
  14  -4   1   36.50    4.60
  14  -4   1   23.60    3.50
 -14  -4  -1   42.40    4.30
 -14  -4  -1   31.40    5.10
  14  -4   1   28.00    3.50
 -14  -4  -1   31.30    3.50
  14  -4   1   34.00    4.40
  14  -4   1   26.50    3.80
 -14  -4  -1   30.40    4.70
  14  -4   1   25.90    4.50
  14  -4   1   23.90    3.90
  14   4   1   29.50    3.60
  14   4   1   32.40    3.70
 -14   4  -1   35.80    4.20
 -14   4  -1   27.40    4.10
  14   4   1   29.30    3.60
 -14   4  -1   27.40    4.40
 -14   4  -1   25.90    4.50
  14   4   1   28.70    4.20
  14   4   1   28.30    3.60
 -14   4  -1   32.30    4.50
  14   4   1   29.40    3.80
  14   4   1   27.20    3.50
  14   4   1   36.30    3.00
 -14   4  -1   26.60    3.50
  14   4   1   32.10    2.40
  14   4   1   20.10    4.00
 -14   4  -1   29.50    4.20
 -14   4  -1   31.20    3.80
  16  -4   1   18.90    3.60
 -16  -4  -1   18.00    3.30
  16  -4   1   18.80    4.60
  16  -4   1   20.30    4.10
  16  -4   1   22.10    4.30
  16  -4   1   14.70    3.50
 -16  -4  -1   15.60    4.10
  16  -4   1   14.10    3.70
  16  -4   1   17.80    3.00
 -16  -4  -1   15.70    2.80
 -16  -4  -1   15.20    4.20
  16  -4   1   26.60    4.40
  16  -4   1   21.10    3.30
  16   4   1   14.90    3.80
  16   4   1   22.20    3.50
 -16   4  -1   16.70    3.60
 -16   4  -1   16.20    3.70
  16   4   1   20.50    2.30
  16   4   1   15.30    3.30
  16   4   1   13.30    4.10
  16   4   1   13.30    3.10
 -16   4  -1   17.10    3.40
  16   4   1   16.80    3.30
 -16   4  -1   17.40    3.00
 -16   4  -1   19.70    3.30
  16   4   1   15.70    3.10
  16   4   1   23.10    2.70
 -16   4  -1   17.60    4.30
  16   4   1   17.60    3.10
 -16   4  -1   23.10    4.70
  18  -4   1  317.57   13.00
 -18  -4  -1  304.47   15.60
  18  -4   1  322.37   14.80
  18  -4   1  292.07   15.30
  18  -4   1  304.97   12.50
  18  -4   1  309.57   14.40
 -18  -4  -1  285.87   15.30
  18  -4   1  299.07   14.30
 -18  -4  -1  309.07   13.00
  18  -4   1  306.97   14.60
  18  -4   1  317.07   15.50
  18  -4   1  302.97   12.70
 -18  -4  -1  307.67   13.10
  18   4   1  286.77   13.40
 -18   4  -1  324.07   13.40
 -18   4  -1  287.17   14.10
 -18   4  -1  315.17   14.40
  18   4   1  319.67   15.80
  18   4   1  317.57   13.30
 -18   4  -1  312.17   16.10
  18   4   1  299.47   13.60
  18   4   1  303.27   13.60
 -18   4  -1  284.77   15.20
  18   4   1  302.97   14.80
 -18   4  -1  289.87   12.70
  18   4   1  300.27   11.70
  18   4   1  308.17   13.70
 -20  -4  -1   16.30    4.70
  20  -4   1   14.60    4.10
 -20  -4  -1   14.80    3.00
  20  -4   1   15.60    3.00
  20  -4   1    6.20    4.40
  20  -4   1   15.70    2.80
  20  -4   1   12.10    4.10
  20  -4   1   19.10    4.50
 -20  -4  -1   17.30    4.70
  20  -4   1   19.00    4.50
  20  -4   1   11.10    4.50
 -20   4  -1   12.60    3.70
  20   4   1   14.00    3.60
 -20   4  -1    9.20    3.10
  20   4   1   13.20    3.60
  20   4   1   17.80    4.40
  20   4   1   21.70    5.10
 -20   4  -1   15.30    4.60
 -20   4  -1   10.40    4.30
  20   4   1   18.00    3.70
  20   4   1   12.30    4.70
  22  -4   1   65.69    8.30
 -22  -4  -1   68.89    8.40
  22  -4   1   76.59    7.70
  22  -4   1   67.29    7.40
  22  -4   1   86.39    9.40
 -22  -4  -1   65.59    8.50
  22  -4   1   89.29    8.10
  22   4   1   66.59    6.60
  22   4   1   49.20    7.50
 -22   4  -1   68.09    8.60
  22   4   1   71.39    6.80
  22   4   1   51.69    7.80
 -22   4  -1   72.59    8.80
 -22   4  -1   67.29    5.80
  22   4   1   65.79    6.60
  24  -4   1   81.39    9.60
 -24  -4  -1   75.19    9.40
 -24  -4  -1   76.89    8.90
  24  -4   1   87.29    8.40
  24  -4   1   77.59    9.50
  24  -4   1   71.59    8.00
  24  -4   1   84.29    8.60
  24   4   1   90.79    7.90
  24   4   1   80.99    7.80
  24   4   1   81.19    7.50
 -24   4  -1   96.29   10.20
 -24   4  -1   99.69   10.30
 -24   4  -1  103.49   10.70
  24   4   1   90.39    9.90
  24   4   1   74.29    9.10
  26  -4   1   59.19    8.90
 -26  -4  -1   65.49    8.70
  26  -4   1   44.10    6.70
  26  -4   1   66.59    8.10
  26  -4   1   55.89    7.30
  26  -4   1   47.20    8.20
 -26  -4  -1   60.59    8.90
  26   4   1   56.69    6.90
  26   4   1   72.29    7.30
  26   4   1   53.19    8.60
  26   4   1   62.19    8.70
 -26   4  -1   61.09    9.30
 -26   4  -1   48.00    7.90
  28  -4   1    2.40    4.50
  28  -4   1    4.60    6.00
  28  -4   1   -1.00    4.20
 -28  -4  -1    1.30    5.00
  28  -4   1    5.20    5.70
 -28  -4  -1    3.10    5.10
  28  -4   1    4.10    4.80
 -28   4  -1    0.60    5.00
  28   4   1   -0.40    3.60
  28   4   1   -3.40    5.10
  28   4   1   -1.20    5.30
  28   4   1    5.20    3.80
 -28   4  -1    7.30    5.50
 -30  -4  -1   13.20    6.40
  30  -4   1   28.60    6.60
  30  -4   1   25.80    7.70
 -30  -4  -1   26.00    7.50
  30  -4   1   39.60    8.60
  30  -4   1   23.20    6.00
  30   4   1   23.40    7.40
  30   4   1   31.30    7.80
 -30   4  -1   25.50    7.90
  30   4   1   16.60    5.10
  30   4   1   23.70    5.60
 -30   4  -1   23.20    6.90
  31  -5  -1   43.40    9.70
 -31  -5   1   36.50    8.40
  31  -5  -1   57.29    9.90
 -31  -5   1   39.40    8.70
  31  -5  -1   49.40    8.60
  31  -5  -1   56.29    8.90
  31  -5  -1   32.00    8.00
 -31   5   1   38.90    8.50
  31   5  -1   26.70    6.60
 -31   5   1   36.70    8.40
  31   5  -1   35.20    7.50
 -29  -5   1   57.29    9.40
  29  -5  -1   56.79    8.50
  29  -5  -1   51.39    9.30
 -29  -5   1   50.79    8.90
  29  -5  -1   49.80    8.00
  29  -5  -1   63.09   10.20
  29  -5  -1   64.89    9.20
  29   5  -1   52.69    9.40
 -29   5   1   48.00    9.20
  29   5  -1   64.89    8.60
  29   5  -1   58.49    8.20
  29   5  -1   51.89    9.30
  29   5  -1   59.39    8.00
 -29   5   1   67.09   10.10
  27  -5  -1   26.50    6.50
  27  -5  -1   38.20    7.10
 -27  -5   1   34.40    7.80
 -27  -5   1   36.40    7.20
  27  -5  -1   48.80    8.60
  27  -5  -1   40.20    8.50
  27  -5  -1   38.90    7.20
  27   5  -1   40.40    8.10
 -27   5   1   28.00    6.90
 -27   5   1   46.00    6.50
 -27   5   1   28.70    7.30
  27   5  -1   31.70    6.10
  27   5  -1   37.60    6.90
  27   5  -1   49.00    8.50
  27   5  -1   30.70    6.40
  25  -5  -1   12.60    5.50
 -25  -5   1    2.30    4.30
  25  -5  -1    6.80    5.40
  25  -5  -1   18.30    6.30
 -25  -5   1   20.10    6.00
  25  -5  -1   10.60    5.10
  25  -5  -1   24.70    5.90
 -25   5   1   16.40    5.70
  25   5  -1   15.70    5.10
 -25   5   1   12.70    4.40
  25   5  -1   11.40    4.90
  25   5  -1   14.20    5.10
  25   5  -1   11.10    5.40
  25   5  -1   19.60    6.00
 -25   5   1   16.10    5.70
 -23  -5   1    1.30    2.40
  23  -5  -1   -3.60    4.40
  23  -5  -1   -2.80    4.20
  23  -5  -1   -0.10    3.90
 -23  -5   1    6.10    4.40
  23  -5  -1    1.10    3.70
 -23  -5   1    2.10    4.00
  23  -5  -1    4.90    4.30
  23   5  -1    3.00    4.30
  23   5  -1    3.40    3.80
 -23   5   1   -0.90    3.20
  23   5  -1   -1.40    4.20
  23   5  -1    3.10    3.90
 -23   5   1   -4.50    3.80
  23   5  -1    4.10    3.70
 -23   5   1    1.50    3.80
 -23   5   1    5.00    4.30
  21  -5  -1   49.60    7.00
 -21  -5   1   67.49    6.70
 -21  -5   1   60.59    8.00
 -21  -5   1   67.29    8.40
  21  -5  -1   52.39    7.80
 -21  -5   1   69.59    5.70
  21  -5  -1   54.49    7.10
  21  -5  -1   43.40    6.90
  21  -5  -1   59.49    7.80
 -21   5   1   57.29    8.10
  21   5  -1   66.99    8.10
  21   5  -1   48.10    6.60
 -21   5   1   49.40    7.30
 -21   5   1   67.69    7.10
 -21   5   1   66.79    7.80
  21   5  -1   52.59    7.50
  21   5  -1   52.29    6.60
  21   5  -1   51.99    6.70
  19  -5  -1    3.30    3.90
 -19  -5   1   11.40    3.00
 -19  -5   1    6.00    2.80
  19  -5  -1    5.80    3.70
 -19  -5   1    8.60    3.30
 -19  -5   1    6.40    3.90
  19  -5  -1   -0.50    3.80
  19  -5  -1    9.50    2.50
  19  -5  -1    4.10    4.70
 -19  -5   1    6.00    4.00
  19  -5  -1    6.40    4.30
  19   5  -1    2.90    3.90
 -19   5   1    1.40    3.90
 -19   5   1    6.90    2.30
 -19   5   1    7.10    2.20
  19   5  -1    4.70    3.50
 -19   5   1    4.90    3.20
  19   5  -1   11.80    4.50
 -19   5   1    5.50    4.00
 -19   5   1    1.10    3.40
  19   5  -1    4.80    3.00
  19   5  -1    7.30    3.40
  19   5  -1    1.20    3.40
 -19   5   1   10.40    4.20
  17  -5  -1  167.18   10.40
  17  -5  -1  151.38   10.10
  17  -5  -1  147.99   10.00
  17  -5  -1  149.19   10.20
  17  -5  -1  138.49   10.00
  17  -5  -1  160.68   11.00
 -17  -5   1  145.79   10.20
 -17  -5   1  173.58    8.70
 -17  -5   1  178.08   10.70
  17  -5  -1  155.18    8.10
 -17  -5   1  172.68    9.70
 -17  -5   1  171.98    8.70
  17   5  -1  164.48    9.70
 -17   5   1  175.68   10.70
  17   5  -1  172.08    9.00
 -17   5   1  180.48   10.00
  17   5  -1  151.08    9.90
  17   5  -1  174.18   10.50
 -17   5   1  164.28    7.60
 -17   5   1  159.48   10.20
 -17   5   1  153.18   10.20
  17   5  -1  174.18   10.20
 -17   5   1  181.08   11.40
 -17   5   1  161.98    8.50
 -17   5   1  152.38   10.20
  17   5  -1  174.68   11.00
 -17   5   1  169.28    7.70
 -17   5   1  183.08   10.30
 -15  -5   1   23.50    3.60
 -15  -5   1   19.70    4.50
 -15  -5   1   29.10    4.50
  15  -5  -1   20.60    4.50
  15  -5  -1   21.00    4.10
  15  -5  -1   25.20    4.70
 -15  -5   1   19.90    4.30
  15  -5  -1   22.70    4.70
 -15  -5   1   23.90    3.70
  15  -5  -1   16.30    4.20
  15  -5  -1   20.30    4.30
  15  -5  -1   20.80    4.30
 -15  -5   1   22.70    3.70
 -15  -5   1   24.90    3.70
  15  -5  -1   23.40    3.40
  15   5  -1   20.10    4.00
 -15   5   1   18.10    2.70
 -15   5   1   14.30    3.60
 -15   5   1   19.60    4.30
 -15   5   1   23.20    3.50
  15   5  -1   23.70    4.20
 -15   5   1   16.70    4.00
 -15   5   1   16.90    3.90
  15   5  -1   20.40    4.50
  15   5  -1   18.90    4.40
 -15   5   1   25.30    5.10
 -15   5   1   13.40    3.90
  15   5  -1   24.30    3.90
  15   5  -1   23.90    4.50
  15   5  -1   27.00    4.50
 -15   5   1   18.90    4.20
 -15   5   1   18.90    2.60
  13  -5  -1   27.00    4.30
  13  -5  -1   38.00    5.40
 -13  -5   1   42.50    4.40
 -13  -5   1   50.99    5.90
 -13  -5   1   31.50    4.90
  13  -5  -1   40.10    5.30
  13  -5  -1   46.60    5.60
 -13  -5   1   51.99    4.90
  13  -5  -1   45.40    5.60
 -13  -5   1   39.20    4.50
  13  -5  -1   42.00    4.30
 -13  -5   1   42.80    4.60
  13  -5  -1   42.10    5.00
 -13  -5   1   46.10    5.10
  13  -5  -1   37.30    4.80
 -13   5   1   45.60    3.70
 -13   5   1   38.10    5.20
 -13   5   1   40.40    5.40
 -13   5   1   34.10    4.60
  13   5  -1   37.40    4.60
 -13   5   1   40.30    5.40
 -13   5   1   32.10    5.20
 -13   5   1   38.10    5.10
  13   5  -1   27.40    4.50
  13   5  -1   28.40    4.30
 -13   5   1   33.80    4.30
  13   5  -1   37.80    5.30
 -13   5   1   36.20    4.80
 -13   5   1   44.40    3.50
  13   5  -1   39.70    4.80
  13   5  -1   31.10    4.40
  13   5  -1   39.80    5.10
  11  -5  -1    8.10    2.60
 -11  -5   1   18.40    3.40
  11  -5  -1    3.80    2.60
  11  -5  -1   11.10    3.60
  11  -5  -1   13.50    3.40
  11  -5  -1    9.80    3.00
 -11  -5   1   17.60    3.40
 -11  -5   1   17.00    3.50
  11  -5  -1   22.60    4.00
 -11  -5   1   14.60    3.50
  11  -5  -1    9.80    2.90
 -11  -5   1    9.00    2.50
 -11  -5   1    9.90    2.80
  11  -5  -1   11.20    2.70
  11   5  -1   18.40    3.60
 -11   5   1    9.90    3.10
  11   5  -1   13.40    3.10
 -11   5   1   14.20    3.30
 -11   5   1    3.90    2.80
 -11   5   1    8.00    2.60
 -11   5   1   12.10    3.20
 -11   5   1   11.30    3.40
 -11   5   1    8.50    3.10
  11   5  -1   14.20    3.00
  11   5  -1   10.40    3.30
 -11   5   1   12.00    2.00
  11   5  -1   10.10    3.10
 -11   5   1    9.30    2.80
 -11   5   1   13.50    2.30
  11   5  -1   14.30    3.40
  11   5  -1   12.00    3.10
  -9  -5   1    1.90    2.30
   9  -5  -1    1.20    1.90
   9  -5  -1    1.30    2.00
   9  -5  -1   -1.80    2.60
  -9  -5   1   -0.70    2.10
  -9  -5   1    1.40    1.90
  -9  -5   1    0.10    2.00
   9  -5  -1   -2.20    1.90
   9  -5  -1    1.50    2.40
  -9  -5   1    0.90    1.90
   9  -5  -1   -0.20    2.30
   9  -5  -1   -0.70    2.30
  -9  -5   1   -0.50    2.10
   9  -5  -1    1.80    2.20
   9  -5  -1    2.00    2.10
  -9  -5   1    1.00    2.10
   9   5  -1    0.20    2.20
   9   5  -1   -0.60    2.00
  -9   5   1    0.70    2.40
   9   5  -1   -1.30    2.20
  -9   5   1    0.80    2.10
   9   5  -1    0.10    2.20
  -9   5   1   -1.00    2.40
  -9   5   1    0.00    1.10
  -9   5   1    2.30    2.30
  -9   5   1    1.50    2.20
  -9   5   1   -1.30    1.30
  -9   5   1    0.70    2.10
  -9   5   1    0.90    1.80
   9   5  -1    1.90    2.30
  -9   5   1   -0.40    1.50
   9   5  -1   -1.10    2.10
  -9   5   1    1.50    2.00
   9   5  -1    1.20    2.20
  -7  -5   1  212.68    9.70
   7  -5  -1  210.78   10.40
   7  -5  -1  213.18   10.10
   7  -5  -1  207.88    9.30
  -7  -5   1  213.18    7.70
  -7  -5   1  227.88   10.20
  -7  -5   1  203.88   10.40
  -7  -5   1  219.38   10.20
   7  -5  -1  207.38    9.90
  -7  -5   1  215.08   10.10
   7  -5  -1  200.28   10.00
  -7  -5   1  212.08   10.10
   7  -5  -1  227.78   10.80
  -7  -5   1  218.48   10.30
   7  -5  -1  221.58   10.50
  -7  -5   1  201.88   10.10
   7  -5  -1  208.98   10.00
   7   5  -1  218.08   10.30
  -7   5   1  198.78    9.90
   7   5  -1  200.78   10.20
  -7   5   1  208.88   10.50
  -7   5   1  208.38   10.40
   7   5  -1  232.18   10.30
  -7   5   1  223.08   10.40
  -7   5   1  222.28    8.90
   7   5  -1  220.98   10.20
   7   5  -1  209.68    9.80
   7   5  -1  202.08   10.40
  -7   5   1  222.78    8.10
   7   5  -1  208.08   10.10
  -7   5   1  206.38    8.90
   7   5  -1  217.58   10.30
  -7   5   1  204.18   10.20
  -7   5   1  222.08   10.30
  -7   5   1  220.48   10.40
   5  -5  -1  212.78   10.30
  -5  -5   1  209.98   10.10
  -5  -5   1  208.78    8.10
   5  -5  -1  212.08   10.00
  -5  -5   1  215.68   10.60
  -5  -5   1  211.18    8.30
   5  -5  -1  206.08   10.20
  -5  -5   1  211.38   10.20
  -5  -5   1  215.38   10.00
   5  -5  -1  225.28   10.10
  -5  -5   1  213.48   10.10
  -5  -5   1  221.18    9.90
   5  -5  -1  219.48   10.10
   5  -5  -1  235.38   10.30
   5  -5  -1  225.88   10.40
   5  -5  -1  219.08    8.90
  -5  -5   1  211.68   10.20
  -5   5   1  232.18   10.40
  -5   5   1  214.28   10.20
  -5   5   1  212.18    9.10
   5   5  -1  208.08    9.70
   5   5  -1  196.28   10.10
   5   5  -1  203.58    9.90
  -5   5   1  206.28   10.30
   5   5  -1  219.18   10.50
   5   5  -1  229.68    9.60
   5   5  -1  192.58    9.90
   5   5  -1  202.38   10.00
  -5   5   1  224.58   10.20
  -5   5   1  245.78   10.60
  -5   5   1  217.98   10.40
  -5   5   1  201.98   10.10
  -5   5   1  225.08    9.10
  -5   5   1  217.78   10.20
  -5   5   1  219.48   10.40
  -5   5   1  215.38    8.00
   5   5  -1  201.58   10.30
   3  -5  -1  684.83   25.30
   3  -5  -1  686.33   25.30
  -3  -5   1  664.13   24.00
  -3  -5   1  689.23   25.60
  -3  -5   1  705.33   26.10
  -3  -5   1  719.13   25.60
  -3  -5   1  708.23   25.20
   3  -5  -1  664.03   25.40
  -3  -5   1  707.13   25.80
   3  -5  -1  668.43   25.40
   3  -5  -1  663.13   25.40
  -3  -5   1  647.54   25.20
   3  -5  -1  663.53   24.60
   3  -5  -1  700.53   23.80
  -3  -5   1  691.73   25.20
   3  -5  -1  664.93   25.20
   3  -5  -1  699.43   25.70
  -3   5   1  684.73   25.60
   3   5  -1  656.23   25.40
   3   5  -1  683.63   24.70
  -3   5   1  678.03   25.50
   3   5  -1  677.53   24.00
  -3   5   1  691.63   25.50
   3   5  -1  692.23   24.90
   3   5  -1  678.93   25.90
  -3   5   1  707.83   26.00
  -3   5   1  664.93   25.50
   3   5  -1  654.43   25.50
  -3   5   1  674.93   25.60
  -3   5   1  637.34   25.10
  -3   5   1  676.13   25.30
   3   5  -1  667.93   25.40
   3   5  -1  677.73   25.30
  -3   5   1  676.63   25.60
   1  -5  -1  544.45   20.80
   1  -5  -1  568.14   20.70
   1  -5  -1  536.65   21.30
  -1  -5   1  584.64   21.40
  -1  -5   1  551.84   20.30
   1  -5  -1  539.35   21.20
  -1  -5   1  534.15   21.30
  -1  -5   1  552.84   20.50
   1  -5  -1  533.25   19.10
   1  -5  -1  536.45   21.30
   1  -5  -1  536.45   21.10
  -1  -5   1  553.24   21.20
   1  -5  -1  555.54   20.80
  -1  -5   1  559.94   21.10
  -1  -5   1  590.64   21.60
   1  -5  -1  560.04   20.70
  -1  -5   1  580.44   22.00
   1  -5  -1  566.64   21.10
  -1  -5   1  571.04   20.60
  -1   5   1  551.64   21.00
   1   5  -1  561.24   21.30
   1   5  -1  557.64   21.20
  -1   5   1  555.14   21.20
   1   5  -1  528.25   20.90
   1   5  -1  572.44   21.90
  -1   5   1  560.64   21.30
  -1   5   1  554.74   21.30
  -1   5   1  561.04   21.30
   1   5  -1  566.64   21.40
   1   5  -1  557.24   20.20
   1   5  -1  544.85   21.40
   1   5  -1  549.25   20.50
  -1   5   1  535.85   21.00
   1   5  -1  561.34   20.60
  -1   5   1  531.25   21.50
  -1   5   1  536.05   21.10
  -1  -5  -1  646.84   25.30
   1  -5   1  657.83   25.30
  -1  -5  -1  662.53   24.70
   1  -5   1  657.93   25.40
   1  -5   1  655.53   25.00
  -1  -5  -1  671.33   24.40
   1  -5   1  674.03   24.70
   1  -5   1  682.03   25.20
  -1  -5  -1  674.83   25.10
  -1  -5  -1  665.43   23.00
  -1  -5  -1  666.73   25.30
   1  -5   1  674.53   25.50
   1  -5   1  685.03   24.20
  -1  -5  -1  680.93   25.60
  -1  -5  -1  679.23   25.00
  -1  -5  -1  660.93   24.40
   1  -5   1  681.73   25.30
   1  -5   1  677.73   25.80
  -1  -5  -1  692.83   25.50
   1   5   1  694.13   25.30
  -1   5  -1  659.93   25.70
  -1   5  -1  698.13   25.60
   1   5   1  669.13   24.30
   1   5   1  671.83   25.40
  -1   5  -1  702.83   24.30
  -1   5  -1  689.23   24.30
  -1   5  -1  690.93   25.90
   1   5   1  669.43   25.80
  -1   5  -1  659.83   25.30
   1   5   1  665.13   25.00
  -1   5  -1  700.03   24.60
   1   5   1  659.73   25.00
  -1   5  -1  669.23   25.20
  -1   5  -1  685.63   24.30
  -1   5  -1  704.63   25.40
   1   5   1  654.63   25.00
  -1   5  -1  684.83   25.10
   1   5   1  681.23   25.20
  -3  -5  -1  463.35   16.10
  -3  -5  -1  481.05   17.50
   3  -5   1  469.55   17.00
   3  -5   1  449.66   18.10
   3  -5   1  469.35   18.10
  -3  -5  -1  451.35   16.90
   3  -5   1  459.85   16.70
  -3  -5  -1  462.85   17.90
   3  -5   1  446.06   18.20
  -3  -5  -1  450.15   18.30
   3  -5   1  460.35   18.40
  -3  -5  -1  442.26   17.00
   3  -5   1  477.05   18.00
   3  -5   1  469.45   18.80
  -3  -5  -1  463.45   18.10
   3   5   1  439.86   17.90
  -3   5  -1  467.25   16.80
   3   5   1  456.95   17.90
  -3   5  -1  450.05   18.20
   3   5   1  427.66   18.10
  -3   5  -1  460.55   16.70
  -3   5  -1  459.75   17.60
   3   5   1  462.95   17.90
  -3   5  -1  470.45   18.80
  -3   5  -1  447.36   18.50
  -3   5  -1  445.96   18.60
   3   5   1  456.85   16.90
   3   5   1  452.15   17.70
  -3   5  -1  487.95   18.50
   3   5   1  466.35   18.70
   3   5   1  468.55   18.50
   3   5   1  474.75   18.20
   3   5   1  482.15   17.90
  -3   5  -1  446.76   18.00
  -3   5  -1  462.55   17.10
   5  -5   1 1115.19   38.70
   5  -5   1 1054.19   38.90
  -5  -5  -1 1053.59   36.70
  -5  -5  -1 1047.50   36.80
   5  -5   1 1094.39   38.60
  -5  -5  -1 1026.30   37.60
   5  -5   1 1061.59   38.50
   5  -5   1 1095.79   38.50
   5  -5   1 1078.09   37.10
   5  -5   1 1087.29   36.40
  -5  -5  -1 1047.10   37.30
   5  -5   1 1081.49   38.40
  -5  -5  -1 1061.79   38.00
  -5  -5  -1 1069.79   38.60
  -5  -5  -1 1069.79   37.40
  -5  -5  -1 1034.90   38.60
   5  -5   1 1069.19   38.60
   5   5   1 1120.19   38.00
   5   5   1 1050.59   36.60
   5   5   1 1062.39   39.00
  -5   5  -1 1028.20   38.20
  -5   5  -1 1048.50   39.00
   5   5   1 1060.49   38.10
  -5   5  -1 1073.49   36.60
  -5   5  -1 1028.90   38.60
  -5   5  -1 1065.59   38.90
   5   5   1 1118.09   38.70
   5   5   1 1077.29   38.90
   5   5   1 1070.99   37.80
   5   5   1 1090.29   38.60
  -5   5  -1 1082.59   37.80
  -5   5  -1 1082.19   38.00
  -5   5  -1 1087.89   38.90
   5   5   1 1072.09   36.70
   5   5   1 1093.39   38.10
  -5   5  -1 1093.79   37.20
   5   5   1 1062.89   38.00
  -5   5  -1 1066.19   38.50
  -5   5  -1 1058.39   36.40
  -7  -5  -1   38.50    3.70
   7  -5   1   39.20    4.80
  -7  -5  -1   46.50    5.00
  -7  -5  -1   41.70    4.80
   7  -5   1   37.30    3.20
  -7  -5  -1   45.80    3.60
   7  -5   1   45.30    4.80
   7  -5   1   35.50    4.20
   7  -5   1   41.20    4.80
  -7  -5  -1   35.10    3.30
  -7  -5  -1   36.90    3.90
  -7  -5  -1   37.70    2.90
   7  -5   1   39.50    4.40
   7  -5   1   36.70    4.40
   7  -5   1   49.80    5.10
  -7  -5  -1   40.90    3.50
   7   5   1   35.70    2.50
   7   5   1   34.70    3.80
  -7   5  -1   39.50    3.50
  -7   5  -1   39.20    2.30
  -7   5  -1   30.30    4.20
  -7   5  -1   32.30    4.10
   7   5   1   36.90    4.70
  -7   5  -1   37.70    4.00
   7   5   1   36.20    4.50
   7   5   1   42.30    4.10
  -7   5  -1   30.70    3.90
   7   5   1   38.00    4.00
  -7   5  -1   39.70    4.60
  -7   5  -1   47.00    4.70
   7   5   1   35.10    3.30
   7   5   1   37.50    3.90
   7   5   1   37.30    4.40
   7   5   1   37.10    3.90
  -7   5  -1   40.10    3.80
  -7   5  -1   45.00    5.30
   7   5   1   38.80    4.70
  -7   5  -1   37.40    2.30
  -9  -5  -1    6.70    1.80
   9  -5   1    3.00    2.80
   9  -5   1    1.30    2.40
  -9  -5  -1    4.30    1.80
   9  -5   1    2.10    2.60
   9  -5   1   12.60    2.90
   9  -5   1    4.90    1.90
  -9  -5  -1    4.80    2.50
  -9  -5  -1    4.40    2.60
  -9  -5  -1    5.20    1.70
   9  -5   1   11.20    3.10
  -9  -5  -1    6.50    2.50
   9  -5   1    4.60    2.50
   9  -5   1   -0.20    2.20
  -9  -5  -1    7.10    2.10
  -9   5  -1    6.20    2.60
  -9   5  -1    5.90    2.20
   9   5   1    6.00    2.20
  -9   5  -1    5.80    2.80
   9   5   1    3.10    2.00
  -9   5  -1    6.00    2.20
  -9   5  -1    2.30    2.30
   9   5   1    4.90    2.10
   9   5   1    1.90    2.60
  -9   5  -1    3.90    2.00
   9   5   1    4.10    2.20
   9   5   1    6.80    2.10
   9   5   1    6.60    2.80
  -9   5  -1    7.20    2.50
   9   5   1    3.00    2.40
  -9   5  -1    7.30    2.50
   9   5   1    4.80    2.00
  -9   5  -1    6.10    2.50
  11  -5   1   63.59    5.50
 -11  -5  -1   64.09    6.60
  11  -5   1   67.69    6.10
 -11  -5  -1   57.29    4.20
 -11  -5  -1   58.19    4.50
 -11  -5  -1   63.69    3.80
  11  -5   1   70.89    6.00
  11  -5   1   81.09    6.60
 -11  -5  -1   65.99    3.80
  11  -5   1   73.49    6.20
  11  -5   1   58.69    4.50
  11  -5   1   79.49    6.70
 -11  -5  -1   68.29    5.90
 -11  -5  -1   61.69    6.40
  11  -5   1   79.19    6.60
  11  -5   1   64.19    6.50
  11   5   1   69.39    5.40
 -11   5  -1   63.89    6.70
  11   5   1   59.49    5.20
 -11   5  -1   62.29    5.70
  11   5   1   63.09    5.20
  11   5   1   57.79    5.80
  11   5   1   58.99    5.20
 -11   5  -1   59.59    5.50
 -11   5  -1   56.79    4.50
  11   5   1   69.99    6.20
  11   5   1   61.39    6.10
  11   5   1   64.79    5.30
 -11   5  -1   61.49    6.00
 -11   5  -1   54.59    5.10
 -11   5  -1   56.99    5.70
  11   5   1   61.89    5.20
 -11   5  -1   60.19    5.70
  13  -5   1   11.70    3.00
  13  -5   1   10.20    3.70
 -13  -5  -1   13.30    1.90
 -13  -5  -1   16.80    3.90
  13  -5   1    9.40    3.00
 -13  -5  -1   14.50    2.70
  13  -5   1   10.00    3.30
  13  -5   1   15.30    3.20
  13  -5   1   12.90    3.40
 -13  -5  -1   14.40    3.70
 -13  -5  -1   17.10    3.40
 -13  -5  -1   16.20    2.00
  13  -5   1   12.50    3.50
  13  -5   1   14.40    3.40
  13  -5   1   13.00    2.80
  13  -5   1   14.20    3.70
 -13   5  -1   15.90    3.30
 -13   5  -1   10.50    3.20
  13   5   1   16.60    3.30
 -13   5  -1   12.10    3.60
  13   5   1   10.40    3.00
  13   5   1   18.30    3.60
 -13   5  -1   16.50    3.30
  13   5   1   19.20    3.20
 -13   5  -1    9.50    3.50
  13   5   1   14.00    2.90
  13   5   1   10.70    2.80
  13   5   1   12.00    2.90
 -13   5  -1   13.10    3.00
  13   5   1   17.20    4.20
 -13   5  -1   13.00    3.70
 -15  -5  -1   31.40    3.80
 -15  -5  -1   34.80    5.60
  15  -5   1   18.50    4.10
 -15  -5  -1   19.40    4.80
  15  -5   1   21.00    4.10
  15  -5   1   22.60    3.70
  15  -5   1   28.60    5.30
  15  -5   1   25.60    3.80
  15  -5   1   31.20    5.20
  15  -5   1   29.80    4.00
  15  -5   1   31.10    4.80
 -15  -5  -1   29.20    2.50
 -15  -5  -1   33.30    4.40
  15  -5   1   28.40    4.10
  15  -5   1   20.70    4.20
  15   5   1   23.70    3.80
  15   5   1   34.90    4.30
  15   5   1   19.70    3.80
  15   5   1   22.40    3.60
 -15   5  -1   18.30    4.50
  15   5   1   30.50    4.10
 -15   5  -1   17.40    4.10
 -15   5  -1   20.70    3.70
 -15   5  -1   20.70    3.70
 -15   5  -1   31.00    4.20
  15   5   1   21.70    4.90
  15   5   1   28.50    3.90
  15   5   1   24.10    4.30
 -15   5  -1   22.90    4.50
 -15   5  -1   18.20    4.50
 -15   5  -1   27.10    4.30
  17  -5   1    4.60    4.20
  17  -5   1    3.40    2.80
  17  -5   1    6.60    3.00
 -17  -5  -1    6.10    3.70
 -17  -5  -1    9.10    4.10
  17  -5   1    8.90    3.00
  17  -5   1    5.60    3.80
  17  -5   1    7.70    3.30
  17  -5   1    7.40    3.50
  17  -5   1    4.30    3.00
 -17  -5  -1    7.90    2.70
  17  -5   1    7.70    3.90
 -17  -5  -1    8.20    3.00
 -17   5  -1    5.70    3.30
 -17   5  -1    3.90    2.60
  17   5   1    5.30    3.00
 -17   5  -1    5.60    2.80
  17   5   1    7.90    4.20
  17   5   1    6.80    3.10
  17   5   1    7.10    3.20
 -17   5  -1   12.40    4.30
  17   5   1    6.10    3.60
 -17   5  -1   -1.00    3.20
  17   5   1    2.70    2.60
  17   5   1    2.30    2.90
 -17   5  -1    6.80    3.40
  19  -5   1    4.00    3.50
 -19  -5  -1   10.30    3.40
  19  -5   1   10.30    3.80
 -19  -5  -1    7.00    4.10
  19  -5   1    8.60    4.00
  19  -5   1   10.40    4.80
  19  -5   1    7.70    3.80
  19  -5   1   15.20    3.30
  19  -5   1    6.60    3.00
  19  -5   1    4.10    4.10
 -19  -5  -1    8.10    4.20
 -19   5  -1   14.10    3.50
 -19   5  -1   11.10    3.60
  19   5   1    9.40    3.30
  19   5   1   13.00    4.50
 -19   5  -1    9.10    4.40
  19   5   1    7.30    3.20
  19   5   1   12.50    3.60
 -19   5  -1    8.30    3.90
  19   5   1   10.30    3.40
 -19   5  -1   12.00    3.40
  19   5   1   14.40    4.80
 -19   5  -1   10.30    4.60
  21  -5   1   67.59    8.40
  21  -5   1   96.09   10.10
  21  -5   1   59.09    7.10
  21  -5   1   73.39    8.00
 -21  -5  -1   67.29    8.20
 -21  -5  -1   90.49    7.00
  21  -5   1   74.09    7.90
 -21  -5  -1   71.59    8.80
  21   5   1   60.39    8.00
 -21   5  -1   70.79    8.50
 -21   5  -1   64.49    8.50
 -21   5  -1   65.49    7.30
  21   5   1   61.09    6.50
  21   5   1   80.79    7.00
  21   5   1   77.59    8.30
  21   5   1   47.50    5.90
 -21   5  -1   84.79    7.00
  23  -5   1   11.20    4.50
  23  -5   1   15.30    4.80
  23  -5   1   12.30    5.70
  23  -5   1   12.10    4.60
 -23  -5  -1   17.60    5.70
 -23  -5  -1    9.20    4.90
  23  -5   1   13.20    5.20
  23   5   1   16.70    4.30
 -23   5  -1   -3.50    3.80
  23   5   1   16.60    4.50
  23   5   1    8.40    4.50
 -23   5  -1   17.30    5.50
 -23   5  -1   14.60    3.70
  23   5   1    9.00    5.20
  23   5   1   10.50    3.70
 -25  -5  -1   37.20    7.40
  25  -5   1   39.80    7.70
  25  -5   1   47.00    7.00
 -25  -5  -1   42.40    7.80
  25  -5   1   36.10    6.30
  25  -5   1   39.60    6.70
  25  -5   1   42.70    8.20
  25   5   1   27.50    7.00
 -25   5  -1   39.90    7.50
  25   5   1   44.00    7.30
  25   5   1   37.90    5.60
  25   5   1   28.80    5.50
 -25   5  -1   58.49    8.50
  27  -5   1    1.20    4.30
  27  -5   1    5.90    4.70
  27  -5   1    0.50    5.30
 -27  -5  -1    3.10    5.10
 -27  -5  -1    0.30    4.20
  27  -5   1    0.10    4.50
  27  -5   1   -0.30    5.80
 -27   5  -1    5.90    5.20
  27   5   1   -2.40    5.20
  27   5   1    2.10    3.60
  27   5   1    6.60    5.20
 -27   5  -1   -1.50    5.00
  27   5   1   -4.20    3.60
  29  -5   1   69.29    9.10
  29  -5   1   44.10    7.60
  29  -5   1   63.39   10.00
 -29  -5  -1   58.69    9.30
  29  -5   1   41.50    7.50
  29  -5   1   61.89   10.10
 -29  -5  -1   48.10    9.00
  29   5   1   46.50    6.50
  29   5   1   43.90    8.50
  29   5   1   56.99    7.60
 -29   5  -1   47.10    9.50
 -29   5  -1   75.79   10.60
  29   5   1   48.60    8.80
  30  -6  -1   43.20    8.50
  30  -6  -1   20.50    7.20
  30  -6  -1   38.80    9.40
 -30  -6   1   42.80    8.70
 -30  -6   1   39.00    8.60
  30  -6  -1   27.80    7.60
  30  -6  -1   22.60    8.10
  30   6  -1   21.40    6.70
  30   6  -1   30.70    8.30
  30   6  -1   31.60    6.80
  30   6  -1   36.40    8.50
 -30   6   1   29.60    8.60
 -30   6   1   35.60    8.30
  28  -6  -1   -2.50    5.60
  28  -6  -1   -6.80    4.90
  28  -6  -1    5.40    5.80
 -28  -6   1    9.50    6.00
  28  -6  -1   -3.20    4.70
  28  -6  -1    4.90    5.10
 -28  -6   1    6.10    5.90
 -28   6   1    4.10    5.80
  28   6  -1   10.00    5.70
  28   6  -1    5.60    4.70
  28   6  -1  -10.40    4.00
 -28   6   1   -5.20    3.80
  28   6  -1    1.40    4.40
  28   6  -1    1.40    5.30
 -28   6   1    6.60    5.30
  26  -6  -1    1.90    5.30
  26  -6  -1   -5.30    4.80
  26  -6  -1   -4.60    4.00
  26  -6  -1    2.80    4.60
 -26  -6   1   -3.00    4.20
 -26  -6   1    6.40    5.30
  26  -6  -1   -0.80    5.70
 -26   6   1    0.90    4.50
 -26   6   1    1.70    4.50
  26   6  -1    0.30    4.30
 -26   6   1   -1.20    4.00
  26   6  -1   -2.10    4.30
  26   6  -1    3.00    4.30
  26   6  -1   -3.70    4.50
  26   6  -1    6.90    4.70
 -24  -6   1   23.00    6.20
  24  -6  -1   21.60    6.80
  24  -6  -1    9.90    4.80
 -24  -6   1   14.20    5.60
  24  -6  -1   20.40    5.80
  24  -6  -1   12.80    5.20
  24  -6  -1   19.00    5.90
 -24   6   1   20.50    6.20
 -24   6   1   19.20    6.00
  24   6  -1   12.60    4.80
 -24   6   1   27.00    6.40
 -24   6   1   22.50    5.10
  24   6  -1   18.70    5.40
  24   6  -1   21.50    5.30
  24   6  -1   17.40    5.90
  24   6  -1   23.10    6.00
 -22  -6   1    7.70    4.40
  22  -6  -1    1.70    4.80
  22  -6  -1   -2.40    3.70
  22  -6  -1    2.00    4.00
 -22  -6   1    6.10    4.50
  22  -6  -1    0.80    4.20
  22  -6  -1   -2.80    4.20
 -22  -6   1    8.30    2.80
 -22   6   1    0.00    3.40
 -22   6   1   -2.80    4.00
 -22   6   1    8.40    4.50
 -22   6   1   -0.10    4.20
  22   6  -1    1.60    3.60
  22   6  -1   -1.10    4.20
  22   6  -1   -4.00    4.20
  22   6  -1    5.70    4.00
  22   6  -1    2.10    3.30
 -20  -6   1  285.57   16.20
  20  -6  -1  306.67   16.60
  20  -6  -1  281.37   15.90
 -20  -6   1  294.57   13.30
 -20  -6   1  311.87   13.70
  20  -6  -1  313.07   16.20
  20  -6  -1  314.37   16.00
 -20  -6   1  275.77   15.90
  20  -6  -1  297.67   15.90
  20   6  -1  297.87   16.40
  20   6  -1  292.27   15.00
 -20   6   1  293.27   15.00
  20   6  -1  277.27   15.20
 -20   6   1  313.77   17.00
  20   6  -1  289.97   15.60
  20   6  -1  285.67   15.20
 -20   6   1  311.17   16.40
 -20   6   1  290.87   16.00
 -20   6   1  312.97   16.60
 -18  -6   1  116.69    7.50
 -18  -6   1  135.29    8.70
  18  -6  -1  123.09   10.40
 -18  -6   1  113.89   10.30
  18  -6  -1  134.79   11.30
  18  -6  -1   95.19    9.30
  18  -6  -1  127.19    7.40
 -18  -6   1  123.69   10.70
 -18  -6   1  126.89    8.00
  18  -6  -1  129.89   10.70
  18  -6  -1  122.39    9.20
 -18   6   1  105.79    9.10
  18   6  -1  102.19    9.00
  18   6  -1  112.89    9.40
 -18   6   1  138.99    8.00
  18   6  -1  111.19   10.10
 -18   6   1  114.99    7.50
 -18   6   1  112.49    9.70
  18   6  -1  126.59   10.50
 -18   6   1  135.59   10.80
  18   6  -1  115.39    8.20
 -18   6   1  143.29   12.30
 -18   6   1  117.39   10.50
 -18   6   1  116.49   10.10
  18   6  -1  122.39    9.10
  16  -6  -1  240.48   12.50
  16  -6  -1  229.88   13.50
  16  -6  -1  212.88   12.80
 -16  -6   1  237.48   12.00
 -16  -6   1  235.08   11.10
 -16  -6   1  202.78   12.80
  16  -6  -1  225.68   12.20
 -16  -6   1  251.67   13.40
  16  -6  -1  226.78   11.00
  16  -6  -1  209.08   12.60
  16  -6  -1  224.68   12.60
 -16  -6   1  234.88   11.50
  16   6  -1  202.48   12.00
  16   6  -1  239.38   12.30
 -16   6   1  240.78   13.50
 -16   6   1  238.48   13.10
 -16   6   1  243.38   12.40
 -16   6   1  237.88   13.10
 -16   6   1  230.68   11.40
  16   6  -1  253.37   13.60
  16   6  -1  240.88   12.00
 -16   6   1  226.88    9.40
 -16   6   1  234.98   12.80
  16   6  -1  221.38   12.30
 -16   6   1  214.48   12.20
  16   6  -1  203.78   11.90
 -16   6   1  235.38    9.80
 -16   6   1  224.88   12.60
  14  -6  -1    0.50    3.40
 -14  -6   1    3.80    2.90
 -14  -6   1   -0.20    2.50
 -14  -6   1    3.00    2.50
  14  -6  -1    0.70    2.60
 -14  -6   1    3.90    3.00
  14  -6  -1    3.40    3.10
  14  -6  -1    0.30    2.90
 -14  -6   1    6.40    2.90
 -14  -6   1    1.00    3.10
  14  -6  -1    6.60    4.10
  14  -6  -1    2.00    3.00
 -14  -6   1    4.30    3.20
  14  -6  -1    3.30    3.40
 -14   6   1   -1.60    2.80
 -14   6   1   -3.90    2.80
  14   6  -1    4.50    3.10
 -14   6   1    4.60    3.70
 -14   6   1   -0.90    3.10
  14   6  -1    9.40    3.50
  14   6  -1    1.60    3.40
 -14   6   1    2.90    3.00
 -14   6   1    2.60    2.70
 -14   6   1    1.00    2.90
  14   6  -1    0.00    2.70
  14   6  -1   -0.30    2.90
 -14   6   1    4.80    3.60
  14   6  -1    4.50    3.10
  14   6  -1    7.70    3.60
 -14   6   1    3.00    2.00
  12  -6  -1  105.99    7.10
  12  -6  -1  113.79    8.20
 -12  -6   1  126.39    7.90
 -12  -6   1  117.09    7.90
 -12  -6   1  126.59    7.30
 -12  -6   1  120.79    7.50
  12  -6  -1   96.59    8.80
 -12  -6   1  109.29    7.30
  12  -6  -1  115.59    8.30
  12  -6  -1  118.89    7.90
  12  -6  -1  123.49    8.20
 -12  -6   1  120.49    8.30
  12  -6  -1  107.29    7.20
 -12   6   1  109.69    8.00
 -12   6   1  103.89    8.60
 -12   6   1  111.59    8.20
  12   6  -1  113.69    8.30
 -12   6   1  124.19    8.10
 -12   6   1  112.89    5.70
  12   6  -1  120.89    7.80
 -12   6   1  119.39    8.10
 -12   6   1  118.79    6.10
 -12   6   1  120.39    7.60
  12   6  -1  124.99    8.00
 -12   6   1  126.69    8.00
  12   6  -1  105.09    7.60
  12   6  -1  114.89    7.80
  12   6  -1  112.89    7.70
 -12   6   1  117.39    8.50
  12   6  -1  127.19    8.00
 -10  -6   1   55.79    5.90
  10  -6  -1   65.49    6.20
  10  -6  -1   59.79    5.30
 -10  -6   1   73.39    7.00
 -10  -6   1   67.39    6.20
  10  -6  -1   57.89    5.60
  10  -6  -1   61.09    5.90
 -10  -6   1   62.29    6.30
  10  -6  -1   56.09    6.40
 -10  -6   1   65.49    5.60
  10  -6  -1   80.29    7.40
  10  -6  -1   62.19    6.40
  10  -6  -1   63.69    5.70
 -10  -6   1   67.29    6.30
  10   6  -1   74.49    6.70
 -10   6   1   57.49    5.80
 -10   6   1   56.19    5.80
  10   6  -1   60.79    6.30
 -10   6   1   57.49    5.90
 -10   6   1   53.39    3.60
 -10   6   1   66.69    4.00
 -10   6   1   47.70    5.80
  10   6  -1   60.39    5.70
 -10   6   1   57.39    4.20
 -10   6   1   65.59    6.90
  10   6  -1   56.29    5.90
 -10   6   1   70.29    6.90
 -10   6   1   58.79    6.00
  10   6  -1   71.69    6.60
  10   6  -1   74.89    6.70
 -10   6   1   54.69    5.80
  10   6  -1   58.49    5.80
  10   6  -1   70.99    6.10
  -8  -6   1  154.18    9.20
  -8  -6   1  167.88    8.80
   8  -6  -1  166.88    8.80
   8  -6  -1  167.88    8.00
   8  -6  -1  153.78    8.60
  -8  -6   1  149.39    8.30
  -8  -6   1  148.49    8.90
   8  -6  -1  141.79    8.90
   8  -6  -1  171.38    9.40
  -8  -6   1  147.59    8.70
  -8  -6   1  171.28    9.00
  -8  -6   1  174.28    9.40
   8  -6  -1  169.08    8.90
   8  -6  -1  181.78    9.20
   8  -6  -1  159.68    9.40
  -8   6   1  174.38    9.10
   8   6  -1  164.88    9.10
  -8   6   1  173.48    9.40
   8   6  -1  164.98    9.40
  -8   6   1  177.28    9.10
  -8   6   1  157.68    6.60
  -8   6   1  169.48    7.60
  -8   6   1  147.99    9.20
   8   6  -1  165.48    8.90
  -8   6   1  171.58    7.50
   8   6  -1  168.28    8.90
   8   6  -1  159.08    9.20
   8   6  -1  165.18    9.20
   8   6  -1  163.68    8.50
  -8   6   1  146.89    9.00
   8   6  -1  164.98    8.90
  -8   6   1  168.68    9.20
  -8   6   1  160.98    9.20
   6  -6  -1   80.69    6.80
  -6  -6   1   64.89    3.60
   6  -6  -1   80.89    6.60
   6  -6  -1   75.19    6.20
   6  -6  -1   63.89    4.30
  -6  -6   1   87.09    7.00
   6  -6  -1   75.19    6.20
  -6  -6   1   89.29    7.00
  -6  -6   1   58.39    5.80
   6  -6  -1   59.39    5.90
   6  -6  -1   68.59    5.40
  -6  -6   1   55.39    5.20
   6  -6  -1   69.89    6.00
  -6  -6   1   65.39    5.70
  -6  -6   1   62.79    5.80
  -6  -6   1   79.89    6.90
   6   6  -1   80.39    6.90
  -6   6   1   57.29    5.70
   6   6  -1   53.59    5.40
  -6   6   1   66.09    4.50
  -6   6   1   81.99    6.70
  -6   6   1   63.39    5.70
   6   6  -1   66.59    5.70
  -6   6   1   68.89    6.20
   6   6  -1   72.59    5.10
  -6   6   1   70.79    3.50
  -6   6   1   64.79    6.30
   6   6  -1   59.59    5.50
   6   6  -1   69.59    6.40
   6   6  -1   63.79    5.80
  -6   6   1   84.19    7.00
   6   6  -1   61.39    6.10
  -6   6   1   55.79    5.40
  -6   6   1   77.79    6.70
  -4  -6   1   96.19    6.90
   4  -6  -1  104.79    6.70
  -4  -6   1  109.59    6.70
   4  -6  -1  107.19    6.50
  -4  -6   1  105.59    6.90
   4  -6  -1  104.09    6.60
   4  -6  -1   97.79    6.80
   4  -6  -1  104.39    6.70
  -4  -6   1  104.99    7.30
  -4  -6   1  103.59    6.80
   4  -6  -1  105.19    6.70
   4  -6  -1   94.69    6.80
   4  -6  -1  102.09    5.80
  -4  -6   1   95.09    5.10
   4  -6  -1   96.39    5.10
  -4  -6   1  107.19    6.50
  -4  -6   1  115.79    6.80
  -4   6   1  104.69    7.00
   4   6  -1   97.89    6.90
  -4   6   1   96.09    6.80
  -4   6   1  101.89    6.90
   4   6  -1  111.99    6.50
  -4   6   1  109.39    6.90
  -4   6   1  109.59    7.20
  -4   6   1   93.79    6.80
  -4   6   1  113.39    7.00
   4   6  -1   95.59    6.70
   4   6  -1  101.89    5.90
  -4   6   1   98.49    6.70
   4   6  -1  112.19    6.80
   4   6  -1  115.29    6.80
  -4   6   1  111.49    6.80
   4   6  -1  117.79    7.20
   4   6  -1   94.59    7.00
   4   6  -1  104.69    5.20
   4   6  -1   93.89    6.60
  -2  -6   1    1.80    2.20
  -2  -6   1    1.70    2.00
   2  -6  -1    3.50    2.40
   2  -6  -1    0.40    2.20
   2  -6  -1   -0.80    2.30
  -2  -6   1    1.20    2.50
  -2  -6   1    4.70    2.60
   2  -6  -1   -0.70    2.10
   2  -6  -1    1.80    1.20
   2  -6  -1    0.70    1.90
  -2  -6   1    1.20    2.30
   2  -6  -1    1.90    1.90
  -2  -6   1    1.60    2.40
   2  -6  -1    4.50    2.60
   2  -6  -1    2.30    1.90
  -2  -6   1    1.00    1.70
  -2  -6   1    1.50    2.00
   2   6  -1    2.70    2.20
   2   6  -1    2.20    2.20
  -2   6   1    0.10    2.20
  -2   6   1    2.10    2.20
   2   6  -1    3.20    2.60
  -2   6   1   -0.10    2.30
  -2   6   1    3.90    2.70
   2   6  -1    3.30    2.70
  -2   6   1    0.70    2.10
   2   6  -1    1.20    1.90
  -2   6   1    2.30    2.40
   2   6  -1   -0.80    2.40
  -2   6   1    1.90    2.40
   2   6  -1   -1.70    2.00
  -2   6   1   -0.80    2.00
  -2   6   1    2.80    2.50
   2   6  -1    1.60    2.20
   0  -6   1  179.98    9.40
   0  -6  -1  170.18    8.90
   0  -6  -1  173.08    8.60
   0  -6   1  163.38    8.20
   0  -6  -1  173.48    8.30
   0  -6   1  171.48    9.00
   0  -6  -1  164.48    6.70
   0  -6  -1  162.78    9.10
   0  -6   1  162.08    9.60
   0  -6  -1  191.08    8.80
   0  -6  -1  172.98    8.50
   0  -6   1  171.48    9.10
   0  -6   1  169.58    9.30
   0  -6   1  166.68    8.70
   0  -6   1  185.88    8.30
   0  -6  -1  185.48    8.90
   0  -6  -1  178.68    9.00
   0  -6  -1  160.58    9.10
   0   6   1  164.78    8.80
   0   6  -1  168.38    9.00
   0   6  -1  176.78    9.40
   0   6   1  179.38    9.20
   0   6  -1  192.78   10.30
   0   6   1  165.38    9.00
   0   6   1  172.98    9.00
   0   6   1  164.48    9.00
   0   6  -1  164.68    8.20
   0   6  -1  185.58    8.60
   0   6  -1  162.78    9.10
   0   6  -1  185.78    9.10
   0   6   1  176.98    8.90
   0   6  -1  170.28    9.50
   0   6   1  169.08    9.50
   0   6   1  186.08    9.10
   2  -6   1   38.20    4.90
   2  -6   1   39.70    5.00
  -2  -6  -1   34.70    3.90
  -2  -6  -1   31.10    3.50
   2  -6   1   41.50    3.80
  -2  -6  -1   30.30    4.40
  -2  -6  -1   35.70    3.70
   2  -6   1   38.80    4.60
  -2  -6  -1   41.00    4.90
   2  -6   1   35.40    4.00
  -2  -6  -1   46.40    4.90
   2  -6   1   43.20    5.00
   2  -6   1   34.70    4.90
  -2  -6  -1   38.70    4.50
  -2  -6  -1   34.50    2.30
   2  -6   1   37.00    4.20
  -2   6  -1   34.20    3.90
  -2   6  -1   43.90    5.00
  -2   6  -1   34.30    4.80
   2   6   1   32.70    4.30
   2   6   1   35.70    4.30
  -2   6  -1   43.70    4.70
   2   6   1   41.10    4.80
   2   6   1   25.30    4.10
  -2   6  -1   28.20    4.00
  -2   6  -1   38.00    3.60
   2   6   1   35.30    4.50
   2   6   1   37.90    4.30
   2   6   1   45.50    4.40
  -2   6  -1   30.50    4.10
   2   6   1   31.90    3.90
  -2   6  -1   34.80    4.80
   4  -6   1  468.05   18.80
   4  -6   1  447.76   18.70
  -4  -6  -1  453.25   17.10
   4  -6   1  463.65   17.30
  -4  -6  -1  459.35   16.30
   4  -6   1  451.95   18.60
   4  -6   1  451.75   18.50
  -4  -6  -1  442.56   18.80
   4  -6   1  461.45   16.80
  -4  -6  -1  466.15   18.70
  -4  -6  -1  459.75   17.00
   4  -6   1  442.66   18.70
   4  -6   1  455.65   18.80
   4  -6   1  455.55   19.20
  -4  -6  -1  450.45   17.70
   4  -6   1  473.45   18.50
  -4  -6  -1  482.25   18.50
  -4   6  -1  449.26   19.20
  -4   6  -1  432.06   18.70
  -4   6  -1  463.55   18.80
  -4   6  -1  443.76   16.90
  -4   6  -1  483.15   19.30
   4   6   1  437.86   18.30
   4   6   1  448.56   18.20
  -4   6  -1  480.85   18.20
  -4   6  -1  489.15   17.60
   4   6   1  425.16   18.30
   4   6   1  473.85   18.80
  -4   6  -1  463.25   19.10
   4   6   1  457.65   18.20
   4   6   1  453.05   19.00
  -4   6  -1  443.76   18.40
   4   6   1  474.65   17.00
  -4   6  -1  453.15   16.80
   4   6   1  461.85   18.70
   6  -6   1  140.49    8.40
  -6  -6  -1  162.88    8.10
  -6  -6  -1  151.68    8.60
   6  -6   1  141.09    6.90
  -6  -6  -1  139.09    8.30
   6  -6   1  149.99    6.10
  -6  -6  -1  144.69    7.50
  -6  -6  -1  136.99    7.20
   6  -6   1  146.99    8.30
  -6  -6  -1  151.98    6.50
   6  -6   1  158.38    8.50
  -6  -6  -1  147.99    6.50
   6  -6   1  133.89    8.20
   6  -6   1  148.69    8.20
   6  -6   1  144.09    8.40
   6  -6   1  157.08    9.00
   6  -6   1  148.69    8.50
  -6   6  -1  131.39    8.30
   6   6   1  134.99    8.30
  -6   6  -1  125.49    8.40
  -6   6  -1  146.59    8.80
  -6   6  -1  149.99    6.10
  -6   6  -1  145.19    7.20
  -6   6  -1  155.08    7.90
   6   6   1  151.48    7.90
  -6   6  -1  136.19    8.00
   6   6   1  143.89    8.70
  -6   6  -1  151.98    6.40
  -6   6  -1  151.48    7.50
   6   6   1  148.09    6.40
  -6   6  -1  136.79    8.30
   6   6   1  153.98    8.50
   6   6   1  134.29    8.70
  -6   6  -1  150.78    8.70
   6   6   1  150.18    8.00
   6   6   1  143.89    6.50
   6   6   1  147.29    8.10
   6   6   1  130.89    7.60
  -8  -6  -1   -0.20    1.70
  -8  -6  -1    2.00    1.90
  -8  -6  -1    0.10    1.50
  -8  -6  -1    0.30    2.30
   8  -6   1    0.20    2.40
  -8  -6  -1   -0.40    1.50
   8  -6   1    2.60    3.00
   8  -6   1    2.70    2.30
   8  -6   1   -2.70    2.20
   8  -6   1    0.80    1.50
  -8  -6  -1    2.60    2.40
   8  -6   1    3.50    2.70
   8  -6   1   -0.30    2.60
   8  -6   1   -0.90    2.30
   8  -6   1    0.70    2.30
  -8  -6  -1    0.20    1.10
  -8   6  -1    4.70    2.90
   8   6   1   -2.60    1.50
   8   6   1   -0.30    2.60
   8   6   1   -0.70    2.00
  -8   6  -1    0.70    2.70
  -8   6  -1    0.50    1.10
  -8   6  -1   -1.10    1.80
   8   6   1   -0.90    2.60
  -8   6  -1    1.60    2.50
  -8   6  -1    1.20    1.90
  -8   6  -1    1.00    1.10
   8   6   1    0.60    1.20
  -8   6  -1    0.20    2.30
   8   6   1   -1.90    2.30
   8   6   1    2.80    2.20
  -8   6  -1   -0.20    2.20
   8   6   1    4.70    2.10
  -8   6  -1   -0.60    2.20
   8   6   1    0.60    2.60
   8   6   1    3.00    2.10
  -8   6  -1   -1.90    2.00
   8   6   1    1.30    2.10
  10  -6   1    5.50    2.90
  10  -6   1    8.10    3.10
 -10  -6  -1    9.70    2.20
  10  -6   1    4.60    2.80
  10  -6   1    5.20    2.80
 -10  -6  -1    6.00    2.80
  10  -6   1   12.80    3.60
  10  -6   1    8.70    3.50
  10  -6   1    6.90    2.90
 -10  -6  -1    6.70    2.20
  10  -6   1    9.50    3.40
  10  -6   1    6.50    2.10
 -10  -6  -1    7.00    3.10
 -10  -6  -1    8.40    2.60
 -10  -6  -1    8.20    2.10
  10   6   1    7.50    2.60
  10   6   1    2.40    3.00
  10   6   1    4.00    2.60
  10   6   1   11.20    2.80
  10   6   1    3.30    2.20
 -10   6  -1    5.90    3.20
 -10   6  -1    7.90    3.20
  10   6   1    1.80    2.80
  10   6   1    7.20    2.80
 -10   6  -1    6.80    2.40
 -10   6  -1    5.30    2.80
 -10   6  -1    8.80    3.10
 -10   6  -1    3.90    2.30
 -10   6  -1    7.60    2.80
 -10   6  -1    6.70    2.90
 -10   6  -1    5.30    2.70
  10   6   1    3.20    3.10
  10   6   1    6.10    2.60
  10   6   1    8.40    3.30
  12  -6   1   38.70    5.00
 -12  -6  -1   39.10    5.10
 -12  -6  -1   37.80    5.30
  12  -6   1   40.10    5.20
 -12  -6  -1   41.90    4.20
  12  -6   1   36.90    4.00
  12  -6   1   41.30    5.30
  12  -6   1   39.80    5.60
  12  -6   1   54.09    5.90
 -12  -6  -1   48.20    3.50
 -12  -6  -1   43.30    4.50
 -12  -6  -1   30.60    5.10
  12  -6   1   34.60    5.20
  12  -6   1   42.00    5.10
  12  -6   1   37.40    5.10
  12  -6   1   50.39    5.50
 -12  -6  -1   47.40    3.80
 -12   6  -1   45.40    5.10
  12   6   1   41.40    4.70
 -12   6  -1   39.70    4.60
 -12   6  -1   30.40    4.90
  12   6   1   35.00    5.40
  12   6   1   45.40    4.80
 -12   6  -1   40.10    5.30
  12   6   1   39.10    5.20
  12   6   1   31.90    4.40
  12   6   1   42.90    5.60
  12   6   1   39.10    4.70
  12   6   1   38.90    4.50
 -12   6  -1   39.40    5.80
  12   6   1   43.10    4.70
 -12   6  -1   36.90    5.00
 -12   6  -1   41.20    5.30
 -12   6  -1   40.80    5.20
 -12   6  -1   42.90    4.40
  14  -6   1    8.00    3.60
 -14  -6  -1    6.10    3.10
  14  -6   1    2.80    3.30
  14  -6   1    8.10    3.40
  14  -6   1    7.70    4.10
 -14  -6  -1    8.00    1.90
  14  -6   1   15.30    3.60
  14  -6   1   10.40    3.90
 -14  -6  -1    9.30    3.80
  14  -6   1    7.20    2.90
  14  -6   1    6.00    3.20
  14  -6   1    8.70    3.10
 -14  -6  -1   12.90    4.00
 -14  -6  -1    7.20    2.60
 -14   6  -1    9.00    3.30
  14   6   1    8.50    3.00
  14   6   1    8.50    3.00
 -14   6  -1   17.50    3.60
 -14   6  -1    7.50    2.90
  14   6   1    9.10    4.00
 -14   6  -1    8.50    3.50
 -14   6  -1    7.00    3.60
  14   6   1    6.00    3.10
 -14   6  -1    7.60    3.40
 -14   6  -1   14.20    4.20
  14   6   1   11.90    3.30
  14   6   1   14.80    3.60
  14   6   1    8.70    3.80
  14   6   1    1.20    3.10
  16  -6   1  534.45   21.50
 -16  -6  -1  483.75   22.10
  16  -6   1  502.05   21.50
 -16  -6  -1  488.35   17.50
  16  -6   1  509.95   21.80
 -16  -6  -1  475.25   21.90
  16  -6   1  501.85   20.10
  16  -6   1  511.95   20.20
  16  -6   1  477.65   22.00
 -16  -6  -1  505.65   19.80
  16  -6   1  468.95   19.90
  16  -6   1  508.75   21.60
  16  -6   1  460.45   20.40
 -16  -6  -1  485.65   20.50
  16   6   1  483.35   20.30
 -16   6  -1  505.95   20.70
 -16   6  -1  507.75   22.10
  16   6   1  486.75   20.20
 -16   6  -1  511.85   20.40
 -16   6  -1  490.95   21.30
  16   6   1  501.75   22.10
 -16   6  -1  484.65   21.20
  16   6   1  510.05   20.80
 -16   6  -1  515.85   22.60
 -16   6  -1  444.26   20.10
  16   6   1  482.25   20.30
  16   6   1  505.95   20.50
  16   6   1  500.15   21.00
  18  -6   1   16.10    4.80
  18  -6   1   19.70    4.70
  18  -6   1    4.10    4.20
  18  -6   1    7.00    3.50
  18  -6   1    9.70    3.60
 -18  -6  -1    7.60    4.10
  18  -6   1    5.10    3.10
 -18  -6  -1   12.50    4.50
 -18  -6  -1   14.70    3.90
  18  -6   1    6.80    4.70
  18  -6   1   19.10    3.80
  18   6   1    9.60    3.80
  18   6   1   12.90    3.80
 -18   6  -1   14.80    4.30
 -18   6  -1   10.40    4.60
  18   6   1   14.60    3.90
  18   6   1    7.60    4.50
  18   6   1    8.00    3.90
 -18   6  -1   16.50    4.80
 -18   6  -1   16.60    3.90
 -18   6  -1    8.00    4.30
 -18   6  -1   15.30    4.00
  18   6   1    7.20    3.50
 -18   6  -1   10.40    3.40
  20  -6   1    7.20    3.20
  20  -6   1    8.30    4.40
  20  -6   1    8.80    4.50
 -20  -6  -1   12.00    4.90
  20  -6   1    3.40    3.20
  20  -6   1    5.20    4.20
  20  -6   1    1.50    3.80
 -20  -6  -1    8.70    4.50
  20  -6   1    6.40    4.90
 -20  -6  -1   12.20    3.90
 -20   6  -1    5.00    3.90
 -20   6  -1    4.80    3.70
  20   6   1    2.60    3.10
 -20   6  -1    6.30    4.30
  20   6   1    4.40    4.40
  20   6   1    6.30    3.50
 -20   6  -1    4.30    3.20
 -20   6  -1    6.50    4.50
  20   6   1    3.80    4.10
  20   6   1    9.30    3.80
  22  -6   1   24.90    6.70
 -22  -6  -1   19.70    5.90
  22  -6   1   31.20    6.10
  22  -6   1   17.40    4.80
 -22  -6  -1   29.70    6.40
  22  -6   1   24.10    5.60
  22  -6   1   28.90    6.10
  22   6   1   28.60    5.10
 -22   6  -1   37.00    5.20
  22   6   1   19.40    5.90
 -22   6  -1   33.30    6.80
  22   6   1   22.30    4.90
  22   6   1   26.90    5.80
 -22   6  -1   30.50    6.60
  22   6   1   32.40    5.40
  24  -6   1   -4.90    4.60
  24  -6   1   -0.40    4.10
  24  -6   1   -8.60    3.80
  24  -6   1   -4.40    3.40
  24  -6   1    2.20    4.20
 -24  -6  -1   -0.50    4.60
 -24  -6  -1    3.40    5.00
 -24   6  -1   -0.40    2.90
  24   6   1   -1.70    3.40
 -24   6  -1    2.10    4.40
  24   6   1   -1.50    4.60
  24   6   1   -1.30    4.70
  24   6   1    0.60    3.20
 -24   6  -1   -3.80    4.00
  26  -6   1    6.70    6.60
 -26  -6  -1   10.70    6.10
 -26  -6  -1    7.40    5.80
  26  -6   1    9.70    4.80
  26  -6   1    6.00    5.70
  26  -6   1   17.70    5.70
  26  -6   1    4.00    4.90
 -26   6  -1    9.50    5.50
  26   6   1   12.90    5.60
  26   6   1   15.20    4.90
  26   6   1    2.70    5.50
 -26   6  -1   10.30    5.90
  26   6   1    6.40    4.00
  28  -6   1  145.39   14.40
 -28  -6  -1   93.49   11.60
  28  -6   1   94.79   10.40
  28  -6   1  104.49   12.50
  28  -6   1   88.89   10.20
 -28  -6  -1   87.29   12.20
  28  -6   1  100.99   10.60
 -28   6  -1  124.99   13.10
 -28   6  -1  102.19   12.60
  28   6   1  101.39   12.30
  28   6   1  109.79   11.60
  28   6   1  100.39    9.10
  28   6   1  114.99   10.50
  27  -7  -1   29.60    7.30
  27  -7  -1   31.20    7.60
 -27  -7   1   37.30    8.10
  27  -7  -1   20.80    7.90
 -27  -7   1   16.50    7.00
  27  -7  -1   32.80    8.10
  27  -7  -1   15.60    5.90
  27   7  -1   37.80    8.10
  27   7  -1   39.00    7.50
 -27   7   1   15.40    6.10
 -27   7   1   14.90    5.20
  27   7  -1   16.80    5.90
  27   7  -1   25.80    7.40
  27   7  -1   19.00    5.70
 -27   7   1   34.60    8.10
  25  -7  -1   16.60    6.80
 -25  -7   1    5.60    5.50
 -25  -7   1    3.20    4.90
  25  -7  -1    0.70    5.20
  25  -7  -1    1.80    5.20
  25  -7  -1   12.60    5.50
  25  -7  -1    0.90    5.00
  25   7  -1    2.00    5.00
 -25   7   1   12.90    6.10
  25   7  -1    3.00    4.50
 -25   7   1    4.40    4.40
  25   7  -1    0.80    4.30
 -25   7   1   12.80    5.90
  25   7  -1    3.40    5.00
  25   7  -1    6.90    4.70
 -23  -7   1    4.80    4.80
  23  -7  -1    3.70    4.80
  23  -7  -1    6.20    4.80
  23  -7  -1   10.90    5.70
  23  -7  -1    3.30    5.10
 -23  -7   1    6.20    4.70
  23  -7  -1    1.70    4.50
  23   7  -1    2.60    4.40
  23   7  -1    4.90    4.40
  23   7  -1   11.60    4.90
 -23   7   1    6.30    5.00
  23   7  -1    0.30    4.50
  23   7  -1    0.00    3.60
 -23   7   1   -0.20    4.30
 -23   7   1    0.00    4.60
 -23   7   1    3.50    4.30
  21  -7  -1   15.90    5.50
  21  -7  -1   14.30    6.00
 -21  -7   1   21.60    6.10
  21  -7  -1   25.30    5.90
 -21  -7   1   19.70    3.80
 -21  -7   1   19.30    5.70
 -21  -7   1   26.00    4.90
  21  -7  -1   23.40    5.80
  21  -7  -1   15.00    5.20
 -21   7   1   16.00    5.40
  21   7  -1   21.50    5.80
  21   7  -1   20.10    5.10
 -21   7   1   15.60    5.40
 -21   7   1   15.30    5.50
 -21   7   1   19.60    6.10
  21   7  -1   21.40    5.70
  21   7  -1   20.50    5.10
  21   7  -1   16.90    5.10
 -21   7   1   19.90    4.80
  19  -7  -1   63.59    8.80
 -19  -7   1   45.90    7.10
  19  -7  -1   46.90    7.00
  19  -7  -1   47.40    7.00
 -19  -7   1   55.79    6.20
  19  -7  -1   51.49    7.40
  19  -7  -1   46.90    5.60
 -19  -7   1   44.50    7.20
 -19  -7   1   42.70    5.10
  19  -7  -1   51.09    7.50
 -19   7   1   50.69    7.00
  19   7  -1   54.39    6.90
  19   7  -1   38.70    6.30
 -19   7   1   35.60    6.70
 -19   7   1   59.89    7.10
 -19   7   1   55.29    7.90
  19   7  -1   60.29    7.60
  19   7  -1   41.20    7.20
  19   7  -1   52.99    6.80
 -19   7   1   62.09    8.50
 -19   7   1   45.40    7.00
  17  -7  -1   20.20    5.00
  17  -7  -1   26.90    4.50
  17  -7  -1   16.00    4.90
 -17  -7   1   18.30    3.90
 -17  -7   1   22.40    5.30
  17  -7  -1   17.40    5.00
  17  -7  -1   15.70    5.30
 -17  -7   1   17.20    4.90
  17  -7  -1   17.70    5.00
 -17  -7   1   21.30    4.50
 -17  -7   1   19.00    4.30
 -17   7   1   19.50    5.10
  17   7  -1   29.30    5.40
 -17   7   1   20.90    5.20
 -17   7   1   14.30    5.10
 -17   7   1   21.60    4.60
  17   7  -1   22.30    4.90
 -17   7   1   20.90    4.70
  17   7  -1   17.30    5.50
  17   7  -1   24.00    5.10
 -17   7   1   18.10    4.90
 -17   7   1   17.40    4.60
  17   7  -1   19.10    4.70
 -15  -7   1  136.39    8.80
 -15  -7   1  110.39    8.40
 -15  -7   1  119.99    7.60
  15  -7  -1  116.89    9.80
  15  -7  -1  108.39    9.10
 -15  -7   1  125.09    9.20
 -15  -7   1  118.69    8.40
  15  -7  -1  108.49   10.10
  15  -7  -1  118.89    9.80
 -15  -7   1  118.39   10.60
  15  -7  -1  120.09   10.40
  15  -7  -1  102.99    7.70
  15  -7  -1  115.89   10.30
 -15   7   1  118.79    6.20
  15   7  -1  129.59    9.10
 -15   7   1  122.49    8.30
  15   7  -1  126.29    9.00
 -15   7   1  133.49   10.70
  15   7  -1  113.69    9.40
 -15   7   1  122.99    9.10
  15   7  -1  103.69    9.80
 -15   7   1  126.79    9.00
 -15   7   1  124.29   10.90
 -15   7   1  106.09    9.90
  15   7  -1  112.29    9.30
 -15   7   1  118.09   10.20
 -15   7   1  132.79    9.80
  13  -7  -1   21.40    4.30
 -13  -7   1   31.70    5.30
 -13  -7   1   32.80    5.50
  13  -7  -1   43.90    6.40
 -13  -7   1   46.30    5.80
 -13  -7   1   42.00    5.60
 -13  -7   1   32.70    4.50
 -13  -7   1   28.20    4.90
  13  -7  -1   33.20    6.20
  13  -7  -1   32.60    4.90
  13  -7  -1   27.60    4.60
  13  -7  -1   30.00    5.30
  13  -7  -1   29.60    5.10
 -13   7   1   47.20    5.80
 -13   7   1   37.50    5.70
  13   7  -1   32.50    5.20
  13   7  -1   28.40    5.00
 -13   7   1   33.00    5.50
 -13   7   1   39.10    3.80
  13   7  -1   37.80    5.40
  13   7  -1   37.30    6.20
 -13   7   1   46.10    6.20
  13   7  -1   32.00    5.30
 -13   7   1   27.20    5.60
  13   7  -1   40.00    5.50
 -13   7   1   37.10    6.00
 -13   7   1   33.40    5.50
 -13   7   1   38.90    5.60
 -11  -7   1   15.00    3.60
 -11  -7   1   11.70    3.90
  11  -7  -1    6.70    3.90
 -11  -7   1   17.40    4.10
  11  -7  -1   14.40    3.70
  11  -7  -1   11.20    4.10
 -11  -7   1   16.50    3.60
 -11  -7   1   14.90    4.00
  11  -7  -1   12.90    3.60
  11  -7  -1   15.00    3.40
  11  -7  -1   14.30    4.10
  11  -7  -1   16.50    3.70
  11   7  -1   17.30    4.80
  11   7  -1   11.10    3.80
 -11   7   1   14.90    4.40
 -11   7   1   21.00    3.00
 -11   7   1    9.40    3.50
  11   7  -1   12.90    4.60
 -11   7   1    9.90    3.50
 -11   7   1   12.30    4.10
 -11   7   1   16.40    4.20
  11   7  -1   14.40    3.70
  11   7  -1   11.20    4.00
  11   7  -1    7.40    3.30
 -11   7   1   19.30    4.60
 -11   7   1   12.20    3.90
 -11   7   1   17.20    2.50
  11   7  -1   20.40    4.20
  11   7  -1   26.50    4.70
 -11   7   1   12.10    4.30
   9  -7  -1   17.60    4.40
  -9  -7   1   16.60    4.00
  -9  -7   1   17.30    3.50
   9  -7  -1   19.10    3.40
  -9  -7   1   17.10    4.10
   9  -7  -1   13.70    3.30
   9  -7  -1   14.80    3.50
   9  -7  -1   21.70    4.10
  -9  -7   1   19.30    4.00
   9  -7  -1   16.80    4.00
   9  -7  -1   13.60    3.90
  -9  -7   1   23.10    4.50
   9  -7  -1   23.00    4.40
  -9  -7   1   17.70    3.60
  -9   7   1   25.50    3.20
   9   7  -1   22.30    4.30
  -9   7   1   18.20    3.80
  -9   7   1   21.00    4.40
  -9   7   1   22.10    2.40
   9   7  -1   25.20    4.80
  -9   7   1   19.30    4.40
   9   7  -1   16.60    3.50
  -9   7   1   13.80    4.00
   9   7  -1   25.60    4.70
   9   7  -1   19.00    3.90
   9   7  -1   20.50    4.40
  -9   7   1   17.00    4.20
   9   7  -1   21.40    4.10
  -9   7   1   18.90    4.20
   9   7  -1   20.60    4.00
  -9   7   1   13.00    3.50
   7  -7  -1  104.49    7.60
  -7  -7   1  103.89    4.80
   7  -7  -1   96.99    7.00
  -7  -7   1   91.99    7.90
  -7  -7   1  102.89    7.50
  -7  -7   1  102.99    6.90
   7  -7  -1   99.79    5.90
   7  -7  -1  106.19    8.60
  -7  -7   1   94.19    6.70
  -7  -7   1  109.09    7.90
   7  -7  -1  103.89    8.40
   7  -7  -1   88.69    6.60
   7  -7  -1  105.29    7.30
  -7  -7   1  110.69    7.40
  -7  -7   1   85.79    7.30
   7  -7  -1  103.99    7.20
  -7   7   1   98.29    7.40
  -7   7   1   98.69    7.50
   7   7  -1  107.19    7.80
  -7   7   1   93.39    8.20
   7   7  -1   83.79    7.40
   7   7  -1   97.69    7.30
   7   7  -1  103.59    7.60
  -7   7   1   96.89    7.50
  -7   7   1   95.39    8.20
   7   7  -1  109.19    7.40
  -7   7   1   94.29    4.70
  -7   7   1  104.59    7.30
   7   7  -1  103.79    7.30
  -7   7   1   82.89    7.50
   7   7  -1  111.69    7.30
  -7   7   1  104.99    7.30
   7   7  -1  103.69    7.50
  -7   7   1   97.59    5.90
   7   7  -1   94.99    6.40
  -5  -7   1   -1.00    2.30
   5  -7  -1   -2.00    1.50
   5  -7  -1    1.10    1.80
  -5  -7   1    3.00    1.60
   5  -7  -1    4.80    3.00
  -5  -7   1    1.90    2.50
  -5  -7   1    2.20    2.90
  -5  -7   1   -0.90    1.90
  -5  -7   1    6.00    2.60
   5  -7  -1    2.00    2.60
   5  -7  -1    6.40    3.00
   5  -7  -1    1.00    2.50
   5  -7  -1    1.70    2.10
  -5  -7   1    1.50    3.00
  -5  -7   1   -0.40    1.60
   5  -7  -1    5.40    3.00
   5  -7  -1    1.80    2.50
  -5  -7   1    2.10    2.80
  -5   7   1    3.40    2.10
  -5   7   1    1.00    2.70
  -5   7   1    0.20    2.50
  -5   7   1    4.70    3.00
  -5   7   1    0.20    2.60
   5   7  -1    1.00    2.60
  -5   7   1    1.70    1.30
  -5   7   1    2.70    2.90
   5   7  -1    0.00    2.50
   5   7  -1    2.30    2.90
   5   7  -1    1.60    2.80
  -5   7   1   -2.30    2.10
   5   7  -1    1.80    2.60
  -5   7   1    5.20    2.80
   5   7  -1    4.70    2.70
  -5   7   1    2.50    2.50
   5   7  -1    0.20    2.40
   5   7  -1    3.10    2.70
   3  -7  -1    4.30    2.40
   3  -7  -1    3.00    2.50
  -3  -7   1    6.40    2.70
   3  -7  -1    6.70    3.00
   3  -7  -1    4.30    2.40
   3  -7  -1    4.40    2.60
   3  -7  -1    5.40    2.90
   3  -7  -1    7.20    2.40
  -3  -7   1    4.90    2.70
  -3  -7   1    7.60    3.10
   3  -7  -1    6.90    1.60
  -3  -7   1    0.80    2.50
  -3  -7   1    6.30    2.90
   3  -7  -1    6.30    3.10
  -3  -7   1    6.70    2.20
  -3  -7   1    6.20    2.70
  -3  -7   1    6.70    2.60
   3   7  -1    3.40    2.50
   3   7  -1    3.10    3.00
   3   7  -1    5.40    2.90
  -3   7   1    4.30    2.80
  -3   7   1    4.90    2.80
  -3   7   1    2.40    3.00
  -3   7   1    1.20    2.70
   3   7  -1    7.70    3.20
  -3   7   1    3.50    2.70
  -3   7   1    4.90    2.90
   3   7  -1    8.30    2.80
  -3   7   1    7.10    2.90
   3   7  -1    7.20    2.70
  -3   7   1    0.60    2.60
   3   7  -1    6.40    3.20
   3   7  -1    6.10    3.00
  -3   7   1    5.70    2.90
  -1  -7   1  306.87   13.80
  -1  -7   1  283.07   13.80
   1  -7  -1  304.57   13.10
  -1  -7   1  281.17   14.30
   1  -7  -1  302.97   13.40
   1  -7  -1  296.67   13.70
   1  -7  -1  278.27   12.90
   1  -7  -1  300.67   14.10
   1  -7  -1  300.27   13.50
   1  -7  -1  306.27   13.60
  -1  -7   1  321.37   12.80
   1  -7  -1  297.87   11.20
  -1  -7   1  309.77   14.20
   1  -7  -1  326.57   14.30
  -1  -7   1  282.07   13.50
  -1  -7   1  308.27   13.10
  -1  -7   1  294.27   14.00
   1  -7  -1  300.87   13.20
  -1   7   1  307.87   13.70
  -1   7   1  290.67   13.80
  -1   7   1  278.67   13.70
  -1   7   1  300.57   14.00
  -1   7   1  279.37   13.60
   1   7  -1  310.77   13.20
   1   7  -1  301.07   13.70
   1   7  -1  282.17   13.70
  -1   7   1  299.67   13.70
   1   7  -1  310.37   14.50
   1   7  -1  298.77   14.20
  -1   7   1  312.67   13.90
   1   7  -1  301.67   14.00
  -1   7   1  282.77   14.20
   1   7  -1  308.27   13.10
  -1  -7  -1  349.87   14.40
   1  -7   1  350.16   14.60
  -1  -7  -1  352.46   14.40
  -1  -7  -1  339.07   12.50
   1  -7   1  337.67   15.60
   1  -7   1  359.56   15.30
  -1  -7  -1  350.86   15.30
  -1  -7  -1  382.66   16.10
  -1  -7  -1  353.56   14.80
   1  -7   1  327.37   16.00
  -1  -7  -1  337.87   14.90
   1  -7   1  350.76   15.60
   1  -7   1  343.27   14.20
   1  -7   1  367.76   15.90
   1  -7   1  359.76   15.80
  -1  -7  -1  322.17   15.50
  -1  -7  -1  355.66   15.00
   1   7   1  333.47   15.20
  -1   7  -1  320.47   15.40
  -1   7  -1  362.36   16.10
  -1   7  -1  331.37   15.90
   1   7   1  335.77   15.00
   1   7   1  350.36   15.30
   1   7   1  341.37   15.40
   1   7   1  341.67   16.00
   1   7   1  369.26   15.30
  -1   7  -1  379.86   15.80
  -1   7  -1  334.17   14.70
   1   7   1  329.77   15.40
  -1   7  -1  356.76   15.90
   1   7   1  349.87   15.60
  -1   7  -1  343.27   14.30
  -1   7  -1  341.17   15.30
   3  -7   1  477.65   19.80
  -3  -7  -1  473.65   19.80
  -3  -7  -1  463.15   17.80
  -3  -7  -1  469.25   17.90
   3  -7   1  469.95   18.90
   3  -7   1  480.35   17.80
  -3  -7  -1  459.25   19.10
  -3  -7  -1  476.95   18.70
  -3  -7  -1  459.95   19.20
   3  -7   1  467.55   19.30
   3  -7   1  492.05   19.70
  -3  -7  -1  450.65   16.50
   3  -7   1  429.06   19.90
   3  -7   1  448.46   19.60
   3  -7   1  474.85   19.80
   3   7   1  462.35   19.40
  -3   7  -1  458.55   19.90
  -3   7  -1  467.05   20.10
  -3   7  -1  472.45   19.60
  -3   7  -1  474.35   18.20
   3   7   1  474.65   19.50
   3   7   1  478.85   20.30
  -3   7  -1  460.65   20.00
   3   7   1  470.95   19.70
   3   7   1  470.25   19.00
  -3   7  -1  432.06   19.10
   3   7   1  448.96   19.10
   3   7   1  470.25   19.40
  -3   7  -1  482.35   19.90
   3   7   1  458.55   19.10
  -3   7  -1  485.15   19.00
  -5  -7  -1   18.60    2.20
   5  -7   1   16.20    2.70
   5  -7   1   22.30    4.00
  -5  -7  -1   18.80    3.80
  -5  -7  -1   29.80    3.10
   5  -7   1   24.10    4.40
   5  -7   1   16.20    3.50
  -5  -7  -1   25.30    3.60
   5  -7   1   15.70    3.70
   5  -7   1   20.50    4.00
   5  -7   1   22.30    2.70
  -5  -7  -1   29.50    4.90
   5  -7   1   18.30    3.90
  -5  -7  -1   13.30    3.20
   5  -7   1   28.50    4.70
  -5  -7  -1   24.60    3.90
  -5  -7  -1   19.50    2.80
  -5   7  -1   26.00    4.70
   5   7   1   23.30    4.30
  -5   7  -1   18.70    3.80
  -5   7  -1   23.10    4.70
   5   7   1   20.80    3.20
  -5   7  -1   31.30    4.80
   5   7   1   17.90    3.50
   5   7   1   18.90    4.00
   5   7   1   11.50    3.50
   5   7   1   13.20    3.10
  -5   7  -1   21.80    3.10
  -5   7  -1   14.90    3.40
   5   7   1   17.40    3.50
  -5   7  -1   13.80    3.70
  -5   7  -1   23.90    2.70
   5   7   1   23.50    4.50
  -5   7  -1   18.40    3.90
   5   7   1   11.80    3.30
  -7  -7  -1  164.88    9.70
   7  -7   1  177.38    9.60
   7  -7   1  163.08   10.00
  -7  -7  -1  151.18    7.20
  -7  -7  -1  158.48    7.10
   7  -7   1  154.58    9.50
  -7  -7  -1  164.28    8.20
   7  -7   1  154.78    9.50
   7  -7   1  160.48    6.80
  -7  -7  -1  151.78    8.90
   7  -7   1  143.79    9.20
  -7  -7  -1  162.38    9.50
   7  -7   1  162.68    7.90
  -7  -7  -1  157.78    8.50
   7  -7   1  163.18    9.70
   7  -7   1  163.18    9.50
  -7   7  -1  162.28    8.10
   7   7   1  176.78    9.40
  -7   7  -1  154.88    9.70
   7   7   1  151.48    8.80
  -7   7  -1  154.68    9.80
   7   7   1  169.08    9.10
  -7   7  -1  158.98    9.40
   7   7   1  155.68   10.90
  -7   7  -1  168.08    9.10
   7   7   1  184.88    9.90
   7   7   1  165.08    9.20
  -7   7  -1  168.88   10.00
   7   7   1  164.58    9.80
   7   7   1  156.78    7.00
  -7   7  -1  157.78    8.30
   7   7   1  188.48   10.50
  -7   7  -1  175.28    9.50
  -7   7  -1  167.98    6.80
   7   7   1  155.98    7.30
  -7   7  -1  166.38   10.10
  -7   7  -1  162.28    7.10
   9  -7   1    2.10    3.00
   9  -7   1    1.90    2.00
   9  -7   1   -1.80    3.00
   9  -7   1   -0.90    2.70
  -9  -7  -1   -1.40    1.70
   9  -7   1    1.90    2.80
   9  -7   1    8.10    3.40
  -9  -7  -1    0.00    2.90
  -9  -7  -1    0.20    2.30
   9  -7   1   10.10    4.30
   9  -7   1   -1.00    2.80
  -9  -7  -1    3.20    2.20
   9  -7   1    3.00    3.00
  -9  -7  -1    4.40    2.90
  -9   7  -1    1.60    3.10
  -9   7  -1    5.20    2.40
  -9   7  -1    2.90    3.10
  -9   7  -1    2.40    2.80
  -9   7  -1   -2.10    2.50
   9   7   1    1.30    2.10
   9   7   1    3.20    1.30
   9   7   1   -1.40    3.00
  -9   7  -1    2.00    2.90
   9   7   1    2.10    3.20
   9   7   1    2.00    2.50
  -9   7  -1    1.70    1.40
   9   7   1    4.80    2.70
  -9   7  -1    3.60    2.50
  -9   7  -1   -0.40    2.70
  -9   7  -1    0.90    1.30
   9   7   1    1.20    2.50
   9   7   1    1.50    2.60
  -9   7  -1   -0.50    2.80
   9   7   1   -0.30    3.00
 -11  -7  -1   13.40    3.90
  11  -7   1   21.00    4.30
  11  -7   1   19.80    4.40
  11  -7   1   17.60    4.40
  11  -7   1   14.70    4.60
  11  -7   1    5.50    3.30
 -11  -7  -1   17.60    2.80
  11  -7   1   22.20    4.60
  11  -7   1   23.30    4.50
  11  -7   1    7.30    3.40
  11  -7   1   16.70    3.00
 -11  -7  -1   14.70    3.90
 -11  -7  -1   18.20    3.60
  11  -7   1   11.90    4.00
 -11   7  -1   14.40    3.80
 -11   7  -1   23.70    3.60
  11   7   1   18.40    3.70
  11   7   1   14.30    3.60
  11   7   1   15.80    4.40
 -11   7  -1   15.30    4.10
 -11   7  -1   19.00    4.20
  11   7   1   14.20    3.50
 -11   7  -1    8.90    4.00
  11   7   1   12.90    3.40
 -11   7  -1   11.80    3.90
  11   7   1   15.90    3.20
 -11   7  -1   12.80    3.10
 -11   7  -1    9.50    3.40
 -11   7  -1   12.30    3.60
  11   7   1   12.40    4.20
  11   7   1    8.20    4.20
  13  -7   1   23.50    3.60
  13  -7   1   27.40    5.30
 -13  -7  -1   24.40    4.50
  13  -7   1   27.20    4.80
  13  -7   1   17.50    4.30
 -13  -7  -1   18.60    4.80
  13  -7   1   17.50    5.10
  13  -7   1   27.70    5.40
  13  -7   1   35.30    5.30
  13  -7   1   14.00    4.10
 -13  -7  -1   24.20    3.10
 -13  -7  -1   30.00    4.30
  13  -7   1   18.70    4.40
 -13   7  -1   22.30    4.90
  13   7   1   25.40    4.60
  13   7   1   25.00    4.30
  13   7   1   18.00    3.90
  13   7   1   10.30    4.50
  13   7   1   29.10    4.30
  13   7   1   12.10    4.60
 -13   7  -1   23.30    4.50
 -13   7  -1   31.20    5.60
 -13   7  -1   31.00    4.00
 -13   7  -1   29.10    5.60
  13   7   1   25.60    5.10
 -13   7  -1   20.80    4.50
 -13   7  -1   21.10    3.80
  13   7   1   19.10    4.00
 -13   7  -1   17.10    4.50
 -13   7  -1   24.80    5.00
 -15  -7  -1  212.88    9.00
  15  -7   1  200.58   11.20
 -15  -7  -1  223.58   11.80
  15  -7   1  211.08   12.30
 -15  -7  -1  230.18   13.10
 -15  -7  -1  191.78   12.60
  15  -7   1  200.18   12.70
  15  -7   1  184.78   10.20
  15  -7   1  208.88   11.60
  15  -7   1  202.28   12.30
  15  -7   1  214.78   11.20
  15  -7   1  228.28   12.80
 -15  -7  -1  217.28   10.80
  15  -7   1  210.88   12.20
  15   7   1  204.38   11.10
 -15   7  -1  195.98   12.00
  15   7   1  211.48   13.40
 -15   7  -1  218.08   12.80
 -15   7  -1  198.28   12.10
 -15   7  -1  216.18   11.50
  15   7   1  208.98   11.40
  15   7   1  230.78   13.20
 -15   7  -1  205.68   10.80
  15   7   1  212.48   11.40
  15   7   1  195.88   10.70
 -15   7  -1  199.98   10.40
  15   7   1  204.78   12.70
 -15   7  -1  227.88   12.40
 -15   7  -1  204.28   12.90
 -17  -7  -1  153.68   11.60
  17  -7   1  175.78   11.30
  17  -7   1  182.58   11.80
  17  -7   1  214.18   10.70
 -17  -7  -1  175.58   12.00
  17  -7   1  173.28   10.10
  17  -7   1  168.98   11.30
  17  -7   1  174.28   12.10
  17  -7   1  167.68   11.30
 -17  -7  -1  188.88   10.80
  17   7   1  180.28   12.10
  17   7   1  164.08   10.20
  17   7   1  168.48   10.20
  17   7   1  177.38   10.50
 -17   7  -1  192.98   11.60
 -17   7  -1  182.68   10.60
  17   7   1  164.78   11.80
 -17   7  -1  182.48   11.60
 -17   7  -1  193.58   10.30
 -17   7  -1  191.48   12.70
  17   7   1  174.18   10.40
 -17   7  -1  188.98   12.10
  19  -7   1   -5.30    2.70
  19  -7   1    5.90    4.90
  19  -7   1    0.40    3.90
 -19  -7  -1    3.50    4.00
  19  -7   1    0.20    3.40
  19  -7   1    4.60    4.30
 -19  -7  -1    2.70    4.00
 -19  -7  -1    9.80    3.80
  19  -7   1    2.20    3.40
  19  -7   1    3.70    4.00
  19   7   1    4.50    3.50
  19   7   1   -0.60    4.40
  19   7   1   -0.20    3.40
  19   7   1    4.90    4.40
 -19   7  -1   -0.90    3.40
  19   7   1    2.20    3.70
 -19   7  -1    8.70    4.40
 -19   7  -1    4.50    3.40
 -19   7  -1   -2.70    3.60
 -19   7  -1    1.40    4.00
 -19   7  -1    2.40    4.10
  19   7   1    2.90    3.20
 -21  -7  -1   38.30    7.20
  21  -7   1   40.00    6.60
  21  -7   1   33.90    7.20
  21  -7   1   27.50    6.10
  21  -7   1   30.00    6.50
 -21  -7  -1   44.50    7.60
  21  -7   1   41.10    6.60
 -21  -7  -1   47.00    6.40
  21   7   1   26.00    5.90
  21   7   1   22.80    6.20
 -21   7  -1   38.00    7.30
  21   7   1   44.00    6.10
 -21   7  -1   31.30    5.10
  21   7   1   21.40    6.10
  21   7   1   50.49    6.40
 -21   7  -1   44.80    7.60
  21   7   1   24.20    5.00
  23  -7   1   13.40    5.40
 -23  -7  -1    5.90    5.20
  23  -7   1   -2.40    4.00
  23  -7   1   12.30    6.10
  23  -7   1    2.90    4.30
 -23  -7  -1    8.60    5.10
  23  -7   1   10.50    6.00
 -23   7  -1    6.60    5.00
  23   7   1    5.50    4.00
  23   7   1    2.70    3.70
 -23   7  -1    0.80    4.50
  23   7   1    8.50    5.20
 -23   7  -1   14.60    4.40
  23   7   1    9.40    5.80
  25  -7   1    4.40    5.80
 -25  -7  -1    2.80    5.40
 -25  -7  -1    7.30    5.50
  25  -7   1   -3.50    5.10
  25  -7   1   -2.30    4.10
  25  -7   1   -7.00    3.90
  25  -7   1   -3.10    4.40
  25   7   1   -2.40    3.70
 -25   7  -1   -2.40    4.40
 -25   7  -1    0.40    4.90
  25   7   1    3.10    3.80
  25   7   1    2.80    5.20
  25   7   1    2.00    4.90
  27  -7   1   25.50    7.60
  27  -7   1   20.80    7.70
  27  -7   1    7.90    6.10
  27  -7   1   17.10    6.10
  27  -7   1   23.20    6.70
 -27  -7  -1   22.50    7.40
 -27  -7  -1   17.80    6.80
  27   7   1   15.90    6.90
 -27   7  -1   15.90    6.40
  27   7   1   20.10    5.60
 -27   7  -1   14.80    6.90
  27   7   1   30.30    7.40
  27   7   1   15.10    5.00
 -26  -8   1    8.90    6.30
  26  -8  -1    1.00    5.20
  26  -8  -1    5.70    7.10
  26  -8  -1    3.00    6.10
  26  -8  -1   -4.40    4.90
  26  -8  -1    3.70    6.10
 -26  -8   1    0.90    5.20
 -26   8   1   -3.00    5.00
  26   8  -1   -5.90    4.40
 -26   8   1    3.00    4.50
 -26   8   1    7.20    5.60
  26   8  -1    1.20    4.60
  26   8  -1   -3.00    5.40
  26   8  -1    6.10    4.70
  26   8  -1    9.00    6.50
  24  -8  -1   -0.70    4.60
  24  -8  -1   -1.70    5.50
  24  -8  -1    4.60    5.90
 -24  -8   1    2.60    5.10
 -24  -8   1   -2.90    4.40
  24  -8  -1    2.20    5.50
  24  -8  -1    1.40    4.70
 -24   8   1    0.50    5.10
  24   8  -1   -1.10    4.20
  24   8  -1    1.60    4.30
  24   8  -1   -2.90    4.10
 -24   8   1    7.80    4.70
  24   8  -1    1.70    5.10
 -24   8   1   -3.60    4.20
  24   8  -1   -2.40    4.80
  22  -8  -1    3.70    5.10
  22  -8  -1    9.80    5.40
 -22  -8   1    2.90    4.70
  22  -8  -1    0.40    4.50
 -22  -8   1   -1.70    4.50
  22  -8  -1    5.90    5.00
  22  -8  -1    5.80    4.90
 -22   8   1    1.50    5.30
 -22   8   1    3.80    4.80
  22   8  -1    7.80    5.40
 -22   8   1   -4.00    3.70
  22   8  -1    7.80    4.60
  22   8  -1    3.40    5.20
 -22   8   1    3.00    4.50
  22   8  -1   -5.60    4.00
  22   8  -1    4.30    4.30
 -22   8   1    2.60    5.00
  22   8  -1    1.00    4.20
 -20  -8   1   34.70    6.80
  20  -8  -1   32.00    6.70
 -20  -8   1   44.60    6.20
  20  -8  -1   36.60    7.40
  20  -8  -1   41.80    7.20
 -20  -8   1   29.50    7.00
 -20  -8   1   40.80    5.10
  20  -8  -1   36.80    6.80
  20  -8  -1   36.80    6.80
  20   8  -1   46.20    7.10
  20   8  -1   34.00    6.80
  20   8  -1   43.60    7.50
 -20   8   1   29.00    6.70
  20   8  -1   42.80    6.90
  20   8  -1   39.10    6.50
 -20   8   1   41.50    7.70
 -20   8   1   39.40    6.60
  20   8  -1   48.90    6.90
 -20   8   1   48.00    7.90
 -20   8   1   41.10    7.00
 -20   8   1   60.79    8.50
  18  -8  -1   12.10    4.70
  18  -8  -1   18.10    5.10
 -18  -8   1    8.10    4.70
  18  -8  -1   11.90    5.60
  18  -8  -1    4.80    3.50
 -18  -8   1   15.60    5.20
 -18  -8   1   15.00    3.80
  18  -8  -1    5.40    4.50
 -18  -8   1   12.40    4.30
  18  -8  -1   11.30    5.20
 -18   8   1    5.30    4.50
  18   8  -1    9.70    4.80
  18   8  -1    7.40    4.30
  18   8  -1    5.90    4.10
 -18   8   1   13.80    5.20
 -18   8   1    8.70    4.90
  18   8  -1    5.90    4.10
 -18   8   1    4.60    3.80
  18   8  -1    9.10    5.00
  18   8  -1    4.90    4.50
 -18   8   1   14.60    5.40
 -18   8   1   14.20    4.60
 -16  -8   1   -1.60    3.30
  16  -8  -1   12.10    4.30
  16  -8  -1    6.10    4.00
  16  -8  -1   -2.90    3.10
  16  -8  -1   -0.90    4.10
 -16  -8   1   -0.30    3.70
  16  -8  -1   -1.50    4.10
 -16  -8   1    7.00    4.30
 -16  -8   1    5.90    3.00
 -16  -8   1    2.90    3.50
  16  -8  -1    6.40    4.30
  16   8  -1    9.70    4.10
  16   8  -1   -0.50    3.40
  16   8  -1   -0.10    4.00
  16   8  -1    3.00    4.30
 -16   8   1   10.70    4.90
 -16   8   1   -1.50    3.70
 -16   8   1   -2.60    4.00
  16   8  -1    6.20    3.70
 -16   8   1   -0.30    3.90
 -16   8   1    3.40    3.90
 -16   8   1    7.70    4.10
  16   8  -1    5.50    3.80
 -14  -8   1   20.50    4.90
 -14  -8   1   21.30    4.00
  14  -8  -1   22.70    4.50
 -14  -8   1   27.00    5.30
 -14  -8   1   30.70    5.50
  14  -8  -1   15.70    5.00
  14  -8  -1   14.10    4.80
  14  -8  -1   16.00    4.30
  14  -8  -1   15.90    5.60
  14  -8  -1   25.10    5.20
 -14  -8   1   25.60    5.60
  14   8  -1   10.90    4.70
  14   8  -1   21.70    5.00
 -14   8   1   24.70    5.30
  14   8  -1   24.90    5.20
  14   8  -1   15.30    5.30
 -14   8   1   20.50    5.60
 -14   8   1   17.60    4.60
 -14   8   1   19.70    4.90
 -14   8   1   15.10    5.00
 -14   8   1   17.70    4.80
  14   8  -1   17.10    4.50
  14   8  -1    9.60    4.20
 -14   8   1   17.40    4.90
 -12  -8   1   26.60    5.30
  12  -8  -1   31.40    6.00
  12  -8  -1   26.50    4.50
 -12  -8   1   31.80    5.30
 -12  -8   1   34.50    5.90
  12  -8  -1   25.00    5.70
  12  -8  -1   41.70    6.70
  12  -8  -1   23.50    4.60
 -12  -8   1   28.10    5.30
 -12  -8   1   26.00    4.30
  12  -8  -1   27.60    4.70
  12  -8  -1   28.20    5.30
 -12   8   1   28.80    3.60
 -12   8   1   26.00    5.00
 -12   8   1   29.90    5.50
  12   8  -1   28.60    5.00
  12   8  -1   24.10    5.00
 -12   8   1   34.20    3.20
  12   8  -1   30.10    6.00
 -12   8   1   33.50    5.60
  12   8  -1   32.60    5.50
  12   8  -1   29.10    5.30
 -12   8   1   27.80    5.80
 -12   8   1   24.30    5.70
 -12   8   1   35.20    5.80
 -12   8   1   28.80    5.60
  12   8  -1   29.40    5.40
  10  -8  -1    5.70    2.90
 -10  -8   1   -1.90    2.70
 -10  -8   1   -1.90    2.40
 -10  -8   1   -0.30    3.30
 -10  -8   1    0.90    3.20
  10  -8  -1   -1.60    3.40
 -10  -8   1   -0.70    3.10
  10  -8  -1    1.20    2.40
  10  -8  -1    7.80    4.20
  10  -8  -1    0.90    2.80
  10  -8  -1    5.30    3.60
  10  -8  -1    1.40    2.80
 -10   8   1    3.40    3.70
 -10   8   1    5.20    3.80
 -10   8   1    2.00    3.50
 -10   8   1   -4.00    2.90
  10   8  -1    3.40    3.30
  10   8  -1    1.30    3.40
  10   8  -1   -0.80    2.90
  10   8  -1    1.70    2.80
  10   8  -1   -3.50    3.50
 -10   8   1   -1.20    2.20
  10   8  -1    5.50    3.50
 -10   8   1   -1.30    3.50
 -10   8   1    3.70    3.20
  10   8  -1    4.80    3.60
 -10   8   1    1.50    1.70
   8  -8  -1   39.40    5.30
  -8  -8   1   50.19    6.40
  -8  -8   1   46.50    3.10
  -8  -8   1   48.00    6.00
   8  -8  -1   50.19    6.50
   8  -8  -1   39.70    5.30
  -8  -8   1   68.29    7.50
   8  -8  -1   53.59    4.90
   8  -8  -1   45.40    5.90
   8  -8  -1   43.30    6.20
  -8  -8   1   54.29    5.70
   8  -8  -1   47.90    6.30
  -8  -8   1   38.80    5.90
   8  -8  -1   50.59    6.30
  -8  -8   1   61.39    7.00
  -8   8   1   53.49    6.50
  -8   8   1   46.80    3.40
  -8   8   1   40.30    6.00
   8   8  -1   36.60    6.00
   8   8  -1   51.69    6.30
  -8   8   1   48.00    6.20
   8   8  -1   49.80    6.00
  -8   8   1   46.80    6.10
   8   8  -1   46.30    6.30
  -8   8   1   56.99    4.90
   8   8  -1   47.70    6.20
   8   8  -1   42.90    5.70
  -8   8   1   57.49    6.80
  -8   8   1   34.90    5.70
   8   8  -1   46.70    5.30
  -8   8   1   52.99    6.30
   6  -8  -1  170.18    9.90
   6  -8  -1  173.58   10.40
  -6  -8   1  183.68   10.10
   6  -8  -1  181.28   10.30
   6  -8  -1  193.68   10.80
  -6  -8   1  174.68   10.50
  -6  -8   1  183.48    7.90
  -6  -8   1  160.78    9.80
   6  -8  -1  165.78   10.60
  -6  -8   1  176.28   10.50
   6  -8  -1  167.98    8.20
  -6  -8   1  167.58   10.20
  -6  -8   1  172.18   10.40
  -6  -8   1  174.58    7.70
   6  -8  -1  184.58   10.60
   6  -8  -1  177.18   10.40
  -6   8   1  164.18   10.50
   6   8  -1  158.58   10.20
  -6   8   1  174.08   10.60
  -6   8   1  177.28   10.90
  -6   8   1  191.68   11.00
   6   8  -1  200.98   10.50
  -6   8   1  182.78   10.50
   6   8  -1  180.88   10.90
   6   8  -1  189.28   10.50
  -6   8   1  166.78    7.50
  -6   8   1  181.08   10.40
   6   8  -1  183.88   10.50
  -6   8   1  163.98   10.10
   6   8  -1  164.88   10.40
  -6   8   1  172.48    8.80
   4  -8  -1   84.99    7.90
  -4  -8   1  109.89    8.40
   4  -8  -1  107.19    8.70
  -4  -8   1   81.99    8.30
   4  -8  -1   76.69    5.80
   4  -8  -1   84.29    7.50
   4  -8  -1   91.19    7.80
  -4  -8   1   88.29    5.50
  -4  -8   1   79.49    8.10
   4  -8  -1   70.89    6.80
  -4  -8   1   73.29    7.00
  -4  -8   1  102.39    8.70
   4  -8  -1   82.09    4.90
  -4  -8   1   92.99    7.70
   4  -8  -1  115.89    9.20
   4  -8  -1  101.79    8.70
  -4  -8   1   90.99    8.30
   4   8  -1   68.19    7.30
  -4   8   1   91.59    8.30
  -4   8   1   99.19    8.30
   4   8  -1   90.99    7.00
  -4   8   1   85.09    8.10
   4   8  -1   79.19    7.10
   4   8  -1   96.69    8.30
   4   8  -1   98.99    7.30
  -4   8   1   71.19    7.10
   4   8  -1   85.09    7.80
  -4   8   1   91.59    8.00
  -4   8   1   92.29    7.30
  -4   8   1   79.09    7.50
  -2  -8   1  967.70   35.30
   2  -8  -1  915.21   33.70
   2  -8  -1  912.91   35.00
   2  -8  -1  912.11   31.70
   2  -8  -1  906.51   34.60
   2  -8  -1  877.21   34.80
  -2  -8   1  903.51   35.60
  -2  -8   1  940.71   35.20
   2  -8  -1  876.31   31.50
   2  -8  -1  908.01   34.80
   2  -8  -1  907.31   34.20
  -2  -8   1  846.52   34.20
   2  -8  -1  891.31   33.80
  -2  -8   1  914.31   33.90
  -2  -8   1  880.51   34.60
   2  -8  -1  936.31   34.20
   2  -8  -1  868.91   34.20
  -2  -8   1  915.71   35.00
  -2  -8   1  977.50   33.20
  -2   8   1  921.61   34.80
   2   8  -1  889.41   34.50
   2   8  -1  879.91   34.70
  -2   8   1  911.31   34.80
  -2   8   1  923.21   35.00
   2   8  -1  914.51   35.20
   2   8  -1  958.20   34.10
  -2   8   1  901.51   34.50
  -2   8   1  909.91   34.90
  -2   8   1  906.81   35.00
  -2   8   1  887.91   34.50
   2   8  -1  926.01   34.00
   2   8  -1  910.21   35.10
   0  -8  -1  385.16   16.30
   0  -8  -1  363.06   16.60
   0  -8   1  411.16   17.80
   0  -8  -1  353.26   16.30
   0  -8  -1  374.66   17.10
   0  -8   1  402.86   16.30
   0  -8   1  356.96   17.90
   0  -8  -1  394.06   17.10
   0  -8   1  346.77   17.30
   0  -8  -1  371.96   14.00
   0  -8  -1  413.36   16.70
   0  -8   1  395.86   16.20
   0  -8  -1  375.06   17.50
   0  -8   1  379.86   17.30
   0  -8  -1  414.56   18.00
   0  -8   1  366.46   17.00
   0   8  -1  404.96   18.20
   0   8  -1  374.86   16.30
   0   8  -1  400.56   17.90
   0   8   1  371.16   17.00
   0   8   1  378.96   17.40
   0   8   1  400.06   17.40
   0   8   1  417.36   17.40
   0   8   1  394.96   17.40
   0   8  -1  396.46   17.60
   0   8   1  403.26   17.50
   0   8  -1  373.16   16.60
   0   8  -1  396.96   17.80
   0   8   1  422.06   17.80
   2  -8   1   81.19    7.90
  -2  -8  -1   79.09    6.20
  -2  -8  -1   69.99    3.70
   2  -8   1   67.59    7.00
  -2  -8  -1   82.59    7.20
   2  -8   1   58.69    6.80
  -2  -8  -1   69.59    6.60
  -2  -8  -1   72.69    5.30
   2  -8   1   70.89    5.30
  -2  -8  -1   66.19    6.50
  -2  -8  -1   68.99    6.40
   2  -8   1   85.89    7.60
  -2  -8  -1   68.09    7.30
   2  -8   1   65.59    6.30
   2  -8   1   70.59    7.40
   2  -8   1   80.49    7.50
   2   8   1   73.79    6.80
  -2   8  -1   83.19    7.10
  -2   8  -1   76.29    7.50
   2   8   1   68.69    6.80
   2   8   1   68.69    6.70
   2   8   1   55.79    6.20
   2   8   1   60.89    6.70
  -2   8  -1   55.79    6.10
  -2   8  -1   71.79    7.50
  -2   8  -1   76.19    7.20
  -2   8  -1   62.99    6.70
   2   8   1   85.29    7.50
   2   8   1   66.89    6.90
  -2   8  -1   78.79    5.80
   4  -8   1    9.70    3.70
   4  -8   1   15.20    3.90
   4  -8   1   13.80    4.30
   4  -8   1   21.60    3.10
   4  -8   1   27.30    4.60
  -4  -8  -1   18.20    3.20
  -4  -8  -1   17.20    4.20
  -4  -8  -1   17.90    3.80
  -4  -8  -1    9.70    3.50
  -4  -8  -1   16.30    3.50
  -4  -8  -1   18.40    2.20
  -4  -8  -1   14.00    3.00
   4  -8   1   13.50    4.20
   4  -8   1   18.40    4.30
   4  -8   1   11.70    3.70
  -4   8  -1   14.70    3.30
   4   8   1   16.20    4.00
   4   8   1   19.70    4.20
  -4   8  -1   16.50    4.40
   4   8   1   17.90    4.10
   4   8   1   19.50    4.20
  -4   8  -1   20.10    3.90
   4   8   1   16.30    3.90
  -4   8  -1   16.10    3.90
   4   8   1    7.50    3.50
   4   8   1   14.70    4.20
  -4   8  -1   15.20    4.30
  -4   8  -1   18.60    4.30
  -4   8  -1   17.70    4.50
   6  -8   1   13.80    4.00
  -6  -8  -1   14.40    3.70
  -6  -8  -1   18.70    2.60
   6  -8   1   12.70    4.00
  -6  -8  -1   13.70    3.30
  -6  -8  -1   12.00    3.70
   6  -8   1   10.00    3.70
   6  -8   1   13.20    3.70
  -6  -8  -1   12.30    3.20
  -6  -8  -1   15.10    2.70
  -6  -8  -1   15.00    2.70
   6  -8   1   22.20    4.70
   6  -8   1   16.40    4.50
  -6  -8  -1    6.80    3.60
   6  -8   1    9.00    3.70
   6  -8   1   19.60    2.60
   6   8   1   16.30    4.30
  -6   8  -1   10.80    3.80
   6   8   1   11.20    3.60
   6   8   1   13.60    4.00
  -6   8  -1   12.40    3.20
   6   8   1    9.80    3.30
   6   8   1   15.20    3.90
  -6   8  -1   13.10    4.30
  -6   8  -1   19.20    3.50
  -6   8  -1   19.40    4.00
  -6   8  -1   19.50    4.40
   6   8   1   18.50    4.20
  -6   8  -1   14.10    4.00
  -6   8  -1   14.40    4.30
   6   8   1    8.00    4.20
  -8  -8  -1   18.30    2.40
   8  -8   1   19.40    4.70
  -8  -8  -1   24.20    3.70
   8  -8   1   19.90    4.40
   8  -8   1   16.70    4.30
  -8  -8  -1   15.10    4.30
  -8  -8  -1   19.90    4.50
   8  -8   1   10.20    4.10
   8  -8   1   16.90    4.50
  -8  -8  -1   22.00    4.20
   8  -8   1   22.40    5.00
   8  -8   1   13.80    4.30
   8  -8   1   18.60    3.20
  -8   8  -1   19.70    3.30
  -8   8  -1   19.60    4.30
   8   8   1   13.90    3.80
  -8   8  -1   16.20    4.70
  -8   8  -1    9.40    4.00
   8   8   1   15.20    2.80
  -8   8  -1   24.70    5.20
  -8   8  -1   20.00    4.50
   8   8   1   17.00    4.60
   8   8   1   16.90    4.10
   8   8   1   15.00    4.40
   8   8   1   13.10    4.10
  -8   8  -1   12.60    3.20
   8   8   1   20.00    4.20
  -8   8  -1   17.60    4.20
   8   8   1   14.20    5.30
  -8   8  -1   19.10    2.60
 -10  -8  -1    9.50    2.90
 -10  -8  -1    7.80    3.90
  10  -8   1    3.30    3.40
  10  -8   1    9.90    4.10
  10  -8   1    4.20    4.00
  10  -8   1   12.90    4.40
  10  -8   1   10.00    3.80
 -10  -8  -1    8.60    3.90
  10  -8   1    1.30    3.70
 -10  -8  -1    3.70    3.00
  10  -8   1    9.30    3.60
  10  -8   1   12.20    4.60
  10  -8   1    5.80    2.50
 -10   8  -1    4.10    3.40
  10   8   1    7.00    4.20
  10   8   1    3.70    3.90
 -10   8  -1    4.80    3.30
 -10   8  -1    4.40    2.60
 -10   8  -1   10.70    3.90
  10   8   1    7.50    2.80
 -10   8  -1    6.60    4.00
  10   8   1    8.30    3.40
  10   8   1    3.00    3.30
 -10   8  -1    2.90    3.60
 -10   8  -1   11.40    4.20
  10   8   1    2.40    3.80
  10   8   1   11.10    3.50
 -10   8  -1    0.70    2.70
 -10   8  -1   10.30    1.80
  12  -8   1   -0.20    3.50
  12  -8   1    1.50    3.20
  12  -8   1    5.40    4.10
  12  -8   1   -0.70    3.30
 -12  -8  -1   -3.80    2.90
  12  -8   1    1.30    2.40
 -12  -8  -1    1.00    3.40
  12  -8   1    6.00    3.70
 -12  -8  -1    4.00    2.90
 -12  -8  -1   -0.20    2.20
  12  -8   1    1.90    3.80
  12  -8   1    2.70    4.00
  12  -8   1    0.40    3.10
 -12   8  -1    2.30    3.70
 -12   8  -1    1.60    3.20
  12   8   1    1.40    3.80
 -12   8  -1   -0.90    3.10
  12   8   1   -0.90    3.00
  12   8   1   -5.70    3.40
  12   8   1    5.10    3.30
 -12   8  -1    1.10    3.40
  12   8   1    6.20    4.20
 -12   8  -1   -1.30    3.70
 -12   8  -1    4.90    2.80
 -12   8  -1    1.40    2.70
  12   8   1    3.90    3.30
  12   8   1    3.90    2.80
  14  -8   1   56.99    7.50
  14  -8   1   54.79    7.00
 -14  -8  -1   81.59    8.40
 -14  -8  -1   72.49    8.50
  14  -8   1   63.79    7.90
  14  -8   1   78.99    7.70
  14  -8   1   70.69    7.90
  14  -8   1   88.09    8.70
 -14  -8  -1   75.99    5.20
  14  -8   1   51.39    6.90
 -14   8  -1   66.99    8.50
 -14   8  -1   77.79    7.40
  14   8   1   71.79    7.20
  14   8   1   52.69    7.70
  14   8   1   69.99    8.30
  14   8   1   70.39    7.20
  14   8   1   74.39    6.70
 -14   8  -1   72.99    8.20
  14   8   1   60.89    6.70
 -14   8  -1   76.59    6.60
  14   8   1   61.99    7.90
 -14   8  -1   67.89    7.90
 -14   8  -1   74.99    6.30
 -14   8  -1   59.19    7.20
  16  -8   1  110.89   10.40
  16  -8   1   92.49    8.80
 -16  -8  -1  122.09    9.10
  16  -8   1  118.19   10.40
  16  -8   1  116.99   10.40
 -16  -8  -1  102.89   10.50
  16  -8   1  119.89   11.20
  16  -8   1  139.79    9.20
  16  -8   1  104.99   10.10
  16   8   1  117.19   11.50
  16   8   1   97.99    9.90
 -16   8  -1  134.59   12.20
 -16   8  -1  118.49   10.20
  16   8   1  120.39   10.80
  16   8   1  123.09    9.80
  16   8   1  109.89    8.40
  16   8   1  117.79    9.50
 -16   8  -1  119.29   11.00
 -16   8  -1  106.29    7.70
 -16   8  -1  124.59    9.20
  16   8   1  119.19    8.90
 -16   8  -1  110.09    9.90
  18  -8   1    1.60    3.40
  18  -8   1    2.70    3.90
  18  -8   1    0.70    3.90
  18  -8   1   -1.50    4.50
 -18  -8  -1   -4.30    3.30
  18  -8   1    0.50    3.80
  18  -8   1    4.00    4.10
 -18  -8  -1    2.70    4.30
  18  -8   1    7.30    4.50
  18   8   1    6.80    3.80
 -18   8  -1    1.60    3.20
  18   8   1    4.70    3.60
 -18   8  -1   -0.90    3.90
 -18   8  -1   -2.20    3.90
  18   8   1   -1.40    3.30
  18   8   1   -6.70    4.30
  18   8   1    2.40    4.60
 -18   8  -1    2.00    4.20
 -18   8  -1    1.00    3.90
  18   8   1    7.30    4.80
  18   8   1    2.40    3.50
 -18   8  -1    6.30    3.80
  20  -8   1  155.68   12.20
 -20  -8  -1  180.18   11.10
  20  -8   1  158.38   11.90
  20  -8   1  174.48   13.10
  20  -8   1  138.69   13.60
  20  -8   1  158.38   12.10
  20  -8   1  157.08   12.00
 -20  -8  -1  161.98   12.50
 -20  -8  -1  174.68   14.40
  20   8   1  167.38   10.90
  20   8   1  162.18   10.90
  20   8   1  156.48   13.90
 -20   8  -1  152.28   13.90
 -20   8  -1  183.78   12.60
 -20   8  -1  166.48   13.80
 -20   8  -1  166.08   13.70
  20   8   1  180.98   11.30
 -20   8  -1  182.38   11.20
  20   8   1  158.18   13.80
  20   8   1  181.48   11.10
  22  -8   1   21.60    6.20
  22  -8   1   28.60    7.40
 -22  -8  -1   26.00    6.70
  22  -8   1   35.20    6.90
 -22  -8  -1   28.40    6.80
  22  -8   1   24.90    6.50
  22  -8   1   26.40    6.20
  22   8   1   24.10    5.20
  22   8   1   27.80    5.60
 -22   8  -1   31.80    7.30
 -22   8  -1   28.80    7.20
 -22   8  -1   25.70    5.30
  22   8   1   21.80    6.30
  22   8   1   17.10    6.10
  22   8   1   21.70    6.00
  24  -8   1    1.30    5.60
  24  -8   1    5.60    5.00
 -24  -8  -1   14.20    6.10
  24  -8   1    4.50    5.00
  24  -8   1    6.10    5.70
 -24  -8  -1    0.90    5.00
  24  -8   1    4.90    5.40
 -24   8  -1   10.60    5.90
  24   8   1    4.40    5.30
  24   8   1    5.70    4.20
 -24   8  -1    5.30    4.10
  24   8   1    1.70    3.90
 -24   8  -1   16.10    6.60
  24   8   1    7.50    5.80
  26  -8   1    7.40    5.80
  26  -8   1    0.30    5.70
 -26  -8  -1   -5.00    5.20
 -26  -8  -1   -5.10    5.60
  26  -8   1    9.80    5.60
  26  -8   1    4.20    6.50
  26  -8   1    7.30    7.40
  26   8   1   -1.30    5.60
  26   8   1    7.20    4.40
 -26   8  -1   12.10    6.30
 -26   8  -1   12.90    6.40
  26   8   1    0.20    5.60
  26   8   1    7.00    4.40
  25  -9  -1   17.20    6.80
  25  -9  -1   23.50    7.00
  25  -9  -1   14.50    7.90
  25  -9  -1   15.90    7.20
 -25  -9   1   13.10    6.40
 -25  -9   1   14.70    6.90
  25  -9  -1   14.90    6.90
 -25   9   1   11.60    6.40
 -25   9   1   17.70    7.20
  25   9  -1    8.40    6.40
  25   9  -1   10.10    6.70
  25   9  -1    8.40    5.10
 -25   9   1   21.40    6.40
  25   9  -1   19.20    6.10
  25   9  -1   16.30    5.90
 -23  -9   1   10.30    6.00
  23  -9  -1    9.40    6.10
  23  -9  -1   18.40    7.30
  23  -9  -1    4.50    5.20
 -23  -9   1   16.60    6.60
  23  -9  -1   19.20    6.80
  23  -9  -1   13.70    6.50
  23   9  -1    5.30    4.90
  23   9  -1    4.40    5.30
  23   9  -1   15.40    5.80
 -23   9   1    8.40    9.10
 -23   9   1   11.70    5.20
  23   9  -1   10.40    6.10
 -23   9   1   17.30    6.10
 -23   9   1    9.80    5.70
  23   9  -1    8.40    6.00
  23   9  -1    8.00    5.10
 -23   9   1   19.60    7.10
 -21  -9   1   30.60    7.60
 -21  -9   1   23.90    6.70
  21  -9  -1   16.20    6.90
  21  -9  -1   25.40    6.60
  21  -9  -1   28.10    6.70
  21  -9  -1   19.30    6.00
  21  -9  -1   31.30    6.90
  21   9  -1   34.70    7.60
 -21   9   1   34.70    7.50
  21   9  -1   36.30    6.90
 -21   9   1   29.50    6.90
 -21   9   1   28.20    7.10
  21   9  -1   31.60    6.80
  21   9  -1   23.70    6.90
  21   9  -1   33.00    6.60
 -21   9   1   40.10    7.50
  21   9  -1   24.40    6.00
 -21   9   1   23.50    6.00
  19  -9  -1   -6.80    3.90
  19  -9  -1   -0.80    4.30
 -19  -9   1   -0.10    2.80
  19  -9  -1    4.50    4.10
 -19  -9   1   -5.20    3.80
  19  -9  -1    2.20    4.90
  19  -9  -1    4.20    5.50
 -19  -9   1    1.70    3.80
  19   9  -1    3.60    4.30
 -19   9   1    3.10    5.20
 -19   9   1   14.10    5.50
 -19   9   1    2.30    4.70
 -19   9   1   -2.60    3.80
  19   9  -1   -2.80    4.60
 -19   9   1   -0.80    3.90
  19   9  -1   -1.90    3.80
  19   9  -1   -2.70    4.50
  19   9  -1    1.80    3.90
  19   9  -1    2.00    4.20
  17  -9  -1   37.50    7.00
  17  -9  -1   42.10    7.50
  17  -9  -1   50.09    7.80
  17  -9  -1   36.30    5.70
 -17  -9   1   30.40    5.90
 -17  -9   1   43.90    5.70
  17  -9  -1   37.80    6.40
 -17  -9   1   36.70    7.20
  17  -9  -1   38.90    7.20
  17   9  -1   36.90    7.10
  17   9  -1   37.10    6.50
  17   9  -1   25.90    6.30
  17   9  -1   17.60    5.30
 -17   9   1   41.50    6.90
 -17   9   1   40.00    7.40
 -17   9   1   43.70    8.40
 -17   9   1   30.50    6.40
  17   9  -1   33.40    6.10
  17   9  -1   33.10    6.50
 -17   9   1   33.10    6.80
 -17   9   1   37.50    7.20
  15  -9  -1    0.10    4.00
  15  -9  -1   -1.70    4.10
  15  -9  -1   -3.50    3.90
  15  -9  -1   -0.60    3.40
 -15  -9   1    2.20    3.20
  15  -9  -1    4.60    4.90
 -15  -9   1    7.80    4.30
  15  -9  -1    4.20    3.50
 -15  -9   1    2.40    3.80
 -15  -9   1   -2.30    2.90
  15   9  -1    5.00    4.00
  15   9  -1    7.30    4.50
  15   9  -1    5.70    4.50
 -15   9   1   -0.40    4.10
  15   9  -1   -1.20    3.50
 -15   9   1   -3.60    3.80
 -15   9   1    6.50    4.20
 -15   9   1    4.80    4.60
 -15   9   1   -0.80    3.50
  15   9  -1   -1.50    3.30
 -15   9   1    1.20    3.90
  15   9  -1    6.50    4.70
 -13  -9   1   25.00    6.20
  13  -9  -1   25.20    6.00
  13  -9  -1   27.00    6.20
  13  -9  -1   42.80    6.20
  13  -9  -1   25.90    6.00
 -13  -9   1   36.10    6.00
  13  -9  -1   21.20    4.40
 -13  -9   1   25.30    5.40
 -13  -9   1   28.80    4.90
 -13  -9   1   20.50    5.10
  13  -9  -1   23.00    5.30
 -13   9   1   36.30    6.30
 -13   9   1   47.20    7.20
  13   9  -1   29.70    6.20
  13   9  -1   20.40    5.20
 -13   9   1   33.60    6.30
  13   9  -1   31.50    5.10
  13   9  -1   21.50    5.80
  13   9  -1   29.80    5.60
  13   9  -1   26.90    5.70
 -13   9   1   24.50    6.00
 -13   9   1   29.50    5.70
 -13   9   1   29.00    6.30
  13   9  -1   26.40    5.60
 -11  -9   1  178.48   10.70
  11  -9  -1  159.78   11.70
  11  -9  -1  176.68   12.00
  11  -9  -1  167.58    9.60
 -11  -9   1  196.38   11.60
 -11  -9   1  198.08   11.90
  11  -9  -1  206.88   12.70
  11  -9  -1  163.68   11.00
 -11  -9   1  202.18   12.20
  11  -9  -1  170.58   11.30
 -11  -9   1  173.88   11.50
 -11   9   1  171.18   12.20
  11   9  -1  191.38   12.40
 -11   9   1  182.18   11.60
 -11   9   1  186.08    9.10
  11   9  -1  178.68   11.70
 -11   9   1  184.98   11.90
 -11   9   1  186.78   11.90
 -11   9   1  184.68   11.90
  11   9  -1  192.38   11.80
  11   9  -1  181.48   10.30
  11   9  -1  185.98   11.70
  11   9  -1  179.38   12.10
 -11   9   1  196.08   12.60
 -11   9   1  169.18   11.20
  11   9  -1  178.58   11.50
  -9  -9   1   15.00    4.20
   9  -9  -1   15.50    4.30
  -9  -9   1   13.20    4.40
  -9  -9   1   19.40    4.90
  -9  -9   1   10.10    4.50
   9  -9  -1   11.60    4.50
  -9  -9   1   11.20    4.30
   9  -9  -1   18.90    5.10
   9  -9  -1   21.60    3.60
   9  -9  -1   10.60    4.40
   9  -9  -1   10.50    4.00
   9   9  -1   16.60    4.30
  -9   9   1   19.60    3.50
  -9   9   1   17.90    4.50
   9   9  -1   20.20    4.80
  -9   9   1   11.50    4.80
   9   9  -1   12.50    4.60
  -9   9   1   19.20    5.10
  -9   9   1   15.50    4.70
  -9   9   1   16.50    4.70
   9   9  -1   19.10    5.20
   9   9  -1   16.50    4.70
   9   9  -1   17.30    4.00
   9   9  -1   19.00    4.80
  -9   9   1   23.90    5.30
  -7  -9   1  220.18   12.70
  -7  -9   1  216.78   12.80
   7  -9  -1  222.88   13.00
   7  -9  -1  204.78   12.70
   7  -9  -1  199.08   12.00
  -7  -9   1  202.78   12.20
   7  -9  -1  214.68   12.30
  -7  -9   1  208.18   11.60
  -7  -9   1  211.68   12.10
   7  -9  -1  229.38   12.80
  -7  -9   1  208.78    9.00
   7  -9  -1  196.88   11.90
   7  -9  -1  208.68    9.80
  -7   9   1  194.58   12.30
  -7   9   1  233.88   13.00
  -7   9   1  202.28   11.90
  -7   9   1  221.38   13.10
   7   9  -1  203.58   12.10
   7   9  -1  199.18   12.10
   7   9  -1  236.18   13.00
  -7   9   1  221.08   12.50
   7   9  -1  213.18   13.10
  -7   9   1  206.48   10.40
  -7   9   1  224.08   12.60
   7   9  -1  201.48   12.30
  -7   9   1  212.78    8.90
   7   9  -1  204.48   12.00
  -7   9   1  209.18   12.40
   5  -9  -1  265.67   14.20
  -5  -9   1  262.67   11.00
  -5  -9   1  258.27   13.80
   5  -9  -1  252.97   10.80
   5  -9  -1  239.08   13.10
  -5  -9   1  248.48   13.80
   5  -9  -1  260.07   14.10
   5  -9  -1  234.38   13.30
  -5  -9   1  254.87   13.20
  -5  -9   1  263.57   14.20
   5  -9  -1  269.67   12.00
  -5  -9   1  255.97   13.40
  -5  -9   1  254.57   11.10
   5  -9  -1  244.48   13.30
  -5  -9   1  239.98   12.90
   5  -9  -1  247.68   13.60
   5  -9  -1  244.38   13.50
   5   9  -1  237.78   13.90
   5   9  -1  245.58   13.90
  -5   9   1  254.27   14.20
   5   9  -1  254.57   13.20
  -5   9   1  278.17   13.90
   5   9  -1  258.47   13.50
  -5   9   1  234.08   13.60
  -5   9   1  250.77   13.30
  -5   9   1  286.57   14.50
  -5   9   1  246.58   11.90
   5   9  -1  249.18   13.20
  -5   9   1  244.78   10.40
  -5   9   1  266.27   14.20
  -5   9   1  261.77   13.90
   5   9  -1  250.37   13.80
   3  -9  -1   71.19    7.80
   3  -9  -1   54.89    6.30
   3  -9  -1   74.49    7.40
  -3  -9   1   50.49    6.30
   3  -9  -1   63.79    6.00
  -3  -9   1   68.79    7.70
   3  -9  -1   64.99    7.30
   3  -9  -1   63.09    7.20
  -3  -9   1   53.59    6.70
  -3  -9   1   64.09    6.90
  -3  -9   1   60.49    7.00
   3  -9  -1   67.09    6.90
  -3  -9   1   64.69    5.90
   3  -9  -1   61.69    4.20
  -3  -9   1   38.60    6.30
   3  -9  -1   58.49    7.10
   3   9  -1   60.09    7.10
  -3   9   1   52.29    7.10
  -3   9   1   47.00    6.40
  -3   9   1   57.19    6.70
  -3   9   1   83.39    8.40
  -3   9   1   56.39    6.60
   3   9  -1   58.09    6.40
   3   9  -1   76.99    7.70
   3   9  -1   72.69    6.80
  -3   9   1   58.39    7.00
  -3   9   1   71.19    7.70
   3   9  -1   46.60    6.70
   3   9  -1   75.29    7.90
   1  -9  -1   31.60    5.80
  -1  -9   1   13.10    4.20
   1  -9  -1   26.80    5.00
  -1  -9   1   24.00    4.20
  -1  -9   1   18.70    4.60
   1  -9  -1   23.10    5.40
   1  -9  -1   26.30    2.50
   1  -9  -1   22.50    4.50
   1  -9  -1   13.70    3.90
  -1  -9   1   19.30    4.30
   1  -9  -1   21.80    4.40
  -1  -9   1   16.30    4.20
  -1  -9   1   19.60    4.80
   1  -9  -1   23.80    4.20
  -1  -9   1   22.60    4.10
   1   9  -1   22.90    5.10
   1   9  -1   24.50    5.50
   1   9  -1   18.40    5.00
   1   9  -1   20.30    4.50
  -1   9   1   24.20    5.00
  -1   9   1   14.40    4.60
  -1   9   1   14.60    4.60
   1   9  -1   21.90    4.30
   1   9  -1   17.00    5.00
  -1   9   1   19.10    4.50
  -1   9   1   26.00    5.20
  -1   9   1   14.20    4.70
  -1   9   1   23.00    4.70
  -1  -9  -1  489.35   20.40
  -1  -9  -1  486.35   19.80
   1  -9   1  495.25   20.90
   1  -9   1  480.95   19.90
   1  -9   1  492.75   21.60
   1  -9   1  455.45   21.80
  -1  -9  -1  493.75   21.60
  -1  -9  -1  446.76   20.50
   1  -9   1  490.55   21.60
   1  -9   1  491.05   21.20
   1  -9   1  477.65   21.40
  -1  -9  -1  481.45   21.10
  -1  -9  -1  502.95   20.50
   1  -9   1  475.45   19.40
  -1  -9  -1  491.55   19.60
   1   9   1  500.65   21.30
   1   9   1  487.25   20.90
  -1   9  -1  442.66   21.30
  -1   9  -1  448.26   19.70
   1   9   1  502.15   21.50
   1   9   1  491.45   21.20
  -1   9  -1  462.45   21.40
   1   9   1  495.05   21.20
   1   9   1  484.05   21.30
  -1   9  -1  490.75   21.50
  -1   9  -1  440.66   21.60
  -1   9  -1  474.65   20.90
  -1   9  -1  472.65   20.50
   3  -9   1   17.70    4.40
  -3  -9  -1   20.70    3.70
  -3  -9  -1   23.40    3.90
  -3  -9  -1   24.00    4.80
   3  -9   1   11.40    4.10
   3  -9   1   17.50    5.00
  -3  -9  -1   25.10    4.90
   3  -9   1   20.10    3.50
  -3  -9  -1    9.80    3.50
   3  -9   1   17.30    5.00
   3  -9   1   13.90    4.40
  -3  -9  -1   11.10    4.30
   3  -9   1   14.70    4.30
   3  -9   1   11.00    4.40
  -3   9  -1   17.20    5.00
  -3   9  -1   13.80    3.60
  -3   9  -1   12.80    4.10
   3   9   1   22.80    4.90
   3   9   1   24.00    5.20
  -3   9  -1   12.60    4.70
   3   9   1   14.60    4.40
  -3   9  -1   24.10    5.30
  -3   9  -1   14.80    4.90
   3   9   1   11.70    4.20
   3   9   1   13.50    4.50
   3   9   1   12.20    4.20
  -3   9  -1   10.70    4.20
  -5  -9  -1   11.40    3.00
  -5  -9  -1   18.10    4.40
  -5  -9  -1   12.90    3.60
   5  -9   1    7.40    4.30
   5  -9   1    4.20    3.70
   5  -9   1   12.90    2.80
   5  -9   1   12.50    4.20
   5  -9   1    3.80    3.60
  -5  -9  -1   12.50    3.00
  -5  -9  -1   10.80    4.00
   5  -9   1   11.00    3.80
   5  -9   1    6.00    4.10
   5  -9   1    2.80    4.00
  -5  -9  -1   11.20    4.40
  -5   9  -1   10.10    4.50
   5   9   1   11.10    3.80
  -5   9  -1   16.10    4.50
  -5   9  -1   11.60    4.70
   5   9   1   12.00    4.00
  -5   9  -1   12.20    4.10
  -5   9  -1    6.70    3.00
  -5   9  -1    6.30    4.10
   5   9   1    8.80    3.60
   5   9   1    5.30    4.50
  -5   9  -1   13.70    3.90
   5   9   1    5.10    3.90
   5   9   1    7.40    4.10
   7  -9   1  199.98    9.10
   7  -9   1  217.08   12.80
   7  -9   1  221.38   12.40
   7  -9   1  226.68   12.80
  -7  -9  -1  196.58   10.70
  -7  -9  -1  206.58    9.30
   7  -9   1  204.78   12.40
   7  -9   1  217.78   12.50
  -7  -9  -1  206.38   11.70
  -7  -9  -1  209.08   12.30
  -7  -9  -1  199.98   12.40
   7  -9   1  194.28   12.00
   7  -9   1  220.38   13.10
   7   9   1  207.28   12.10
  -7   9  -1  236.88   12.10
   7   9   1  211.48   12.80
  -7   9  -1  219.18   10.70
  -7   9  -1  190.28   12.50
  -7   9  -1  222.88   12.30
   7   9   1  210.38   12.60
  -7   9  -1  170.88   12.20
   7   9   1  227.68   12.40
  -7   9  -1  212.28   10.50
  -7   9  -1  215.18   13.00
   7   9   1  221.18   12.00
   7   9   1  231.48   12.70
  -7   9  -1  221.68   12.60
   9  -9   1   55.99    7.40
  -9  -9  -1   60.79    6.00
   9  -9   1   56.29    7.10
   9  -9   1   72.59    8.00
   9  -9   1   80.49    8.50
  -9  -9  -1   63.99    6.80
  -9  -9  -1   67.09    8.00
   9  -9   1   54.89    7.50
   9  -9   1   62.19    7.90
  -9  -9  -1   59.69    7.50
   9  -9   1   48.40    6.80
  -9   9  -1   52.09    6.90
   9   9   1   47.90    6.40
  -9   9  -1   73.09    7.40
  -9   9  -1   55.59    5.60
  -9   9  -1   52.79    6.70
  -9   9  -1   67.99    5.80
  -9   9  -1   58.39    7.30
  -9   9  -1   52.19    7.40
   9   9   1   60.99    7.30
   9   9   1   55.09    6.60
  -9   9  -1   63.49    8.10
   9   9   1   61.29    7.60
   9   9   1   57.59    6.80
  -9   9  -1   67.79    6.00
   9   9   1   61.59    7.80
  11  -9   1  129.99    9.60
 -11  -9  -1  130.79    7.90
 -11  -9  -1  134.09   11.50
  11  -9   1  133.79    9.60
  11  -9   1  139.29    9.00
  11  -9   1  112.69   10.60
 -11  -9  -1  145.89   11.70
  11  -9   1  104.49   10.20
  11  -9   1  133.09   11.20
  11  -9   1  140.39   11.70
 -11  -9  -1  126.69    9.00
 -11   9  -1  135.49    9.50
 -11   9  -1  114.59   10.80
  11   9   1  107.49   10.10
  11   9   1   97.99   10.30
 -11   9  -1  134.19    8.30
  11   9   1  107.29    9.50
  11   9   1  123.79   10.30
 -11   9  -1  145.49   10.70
  11   9   1  116.19    9.50
 -11   9  -1  122.79    7.80
 -11   9  -1  123.79    9.40
 -11   9  -1  120.69   10.30
  11   9   1  129.29   11.10
  13  -9   1   11.80    4.70
  13  -9   1   10.00    4.40
 -13  -9  -1    7.60    4.00
  13  -9   1   21.40    5.10
  13  -9   1   14.10    5.40
  13  -9   1   11.40    5.00
  13  -9   1   20.00    5.40
 -13  -9  -1   21.60    3.70
 -13  -9  -1   19.10    4.90
  13  -9   1   10.90    4.50
  13   9   1   22.90    5.80
 -13   9  -1   12.20    4.90
 -13   9  -1    5.90    4.70
  13   9   1   12.50    4.40
 -13   9  -1   15.30    5.00
 -13   9  -1    7.40    4.50
  13   9   1    8.00    4.10
  13   9   1   10.20    4.20
 -13   9  -1   11.30    3.50
 -13   9  -1   16.10    4.60
  13   9   1   15.70    5.40
  13   9   1   11.40    5.00
  15  -9   1   31.60    6.30
  15  -9   1   40.70    7.20
  15  -9   1   62.29    7.90
  15  -9   1   55.99    7.60
  15  -9   1   53.99    7.70
 -15  -9  -1   44.90    6.90
  15  -9   1   44.70    6.50
  15  -9   1   44.70    7.00
 -15  -9  -1   51.09    7.90
 -15   9  -1   49.10    7.70
 -15   9  -1   57.99    7.30
  15   9   1   52.29    7.80
 -15   9  -1   49.99    5.90
 -15   9  -1   63.49    8.10
 -15   9  -1   49.30    7.30
  15   9   1   50.29    6.70
  15   9   1   47.80    7.80
  15   9   1   43.60    6.50
 -15   9  -1   41.20    7.10
  15   9   1   52.09    6.70
  15   9   1   64.09    8.60
  17  -9   1  103.99    9.40
 -17  -9  -1  125.09   11.00
  17  -9   1   86.09    9.40
  17  -9   1  131.09   10.60
  17  -9   1  129.19   11.90
  17  -9   1   83.59    9.90
 -17  -9  -1  104.99   10.90
  17  -9   1   91.69    9.60
  17  -9   1  102.59   10.00
  17   9   1  114.09    9.70
  17   9   1   95.19   10.40
  17   9   1   95.09    9.40
  17   9   1   87.29    9.70
 -17   9  -1  114.09   11.70
 -17   9  -1   97.59   10.30
 -17   9  -1  103.09   10.10
 -17   9  -1  104.49   10.50
  17   9   1  117.49   10.10
 -17   9  -1  107.69    9.90
 -19  -9  -1   78.59   10.10
  19  -9   1   85.29    9.80
  19  -9   1  111.19   11.00
  19  -9   1   89.39    9.10
 -19  -9  -1  112.09   10.40
  19  -9   1   76.79    9.80
  19  -9   1   97.99    9.30
  19  -9   1   86.09   10.50
  19  -9   1  100.79   10.10
 -19   9  -1  118.09   11.70
  19   9   1  102.49    9.60
 -19   9  -1   92.59   11.40
 -19   9  -1   84.09    8.90
 -19   9  -1  118.29   11.10
 -19   9  -1  127.29   11.50
  19   9   1   78.19    8.70
  19   9   1  127.49   12.60
  19   9   1  106.59   10.90
  19   9   1  107.09    9.60
  21  -9   1   44.60    7.80
  21  -9   1   45.60    7.80
  21  -9   1   45.60    7.70
 -21  -9  -1   29.50    7.30
 -21  -9  -1   48.00    7.20
  21  -9   1   24.80    7.20
  21  -9   1   36.20    7.60
 -21   9  -1   41.70    8.30
  21   9   1   23.40    7.10
 -21   9  -1   45.00    8.20
 -21   9  -1   39.40    6.50
 -21   9  -1   43.40    7.80
  21   9   1   44.90    8.00
  21   9   1   33.80    6.30
  21   9   1   35.90    6.10
  23  -9   1   -7.80    4.90
  23  -9   1    2.00    4.90
  23  -9   1   -8.50    4.70
  23  -9   1   -2.80    4.90
 -23  -9  -1    1.40    5.40
  23  -9   1    2.40    4.90
  23   9   1   -5.10    5.00
 -23   9  -1   -2.10    4.10
 -23   9  -1   -5.60    4.80
  23   9   1   -5.00    4.90
  23   9   1    1.70    4.20
 -23   9  -1   13.90    6.10
  23   9   1   -2.30    4.00
  25  -9   1    3.10    5.50
  25  -9   1    1.60    5.30
  25  -9   1   -4.10    5.60
  25  -9   1    4.90    5.30
  25  -9   1    3.10    6.40
 -25  -9  -1   -1.20    5.90
  25   9   1   -6.20    3.60
  25   9   1    5.30    4.90
 -25   9  -1   -5.20    5.10
 -25   9  -1    6.20    5.70
  25   9   1   -3.20    5.80
  25   9   1   -4.90    5.20
  22 -10  -1    0.30    5.00
 -22 -10   1   16.10    6.30
  22 -10  -1   -9.40    5.40
  22 -10  -1    0.60    5.20
  22  10  -1   -0.60    5.30
 -22  10   1    2.60    4.60
  22  10  -1    2.90    5.10
  22  10  -1   10.50    5.50
  22  10  -1    9.80    5.60
 -22  10   1    4.60    6.00
  22  10  -1    0.00    4.50
 -22  10   1    5.70    5.90
 -22  10   1    7.30    6.10
 -22  10   1    2.80    5.30
  20 -10  -1   -6.90    4.50
 -20 -10   1    5.50    5.80
  20 -10  -1   -5.40    5.30
 -20 -10   1    3.00    4.20
  20 -10  -1   -1.10    6.10
  20 -10  -1    0.50    5.00
  20  10  -1    7.00    4.80
 -20  10   1    2.40    4.50
  20  10  -1    7.70    4.80
  20  10  -1    1.10    5.00
 -20  10   1    3.70    5.30
 -20  10   1    1.70    5.50
 -20  10   1    7.90    5.70
  20  10  -1   -4.00    4.80
 -20  10   1    7.90    5.10
  20  10  -1   -2.70    4.50
  18 -10  -1    5.60    5.10
  18 -10  -1   -2.90    4.90
 -18 -10   1    2.90    4.30
  18 -10  -1   -0.80    4.50
  18 -10  -1   -2.70    4.60
 -18 -10   1   -4.70    3.00
 -18 -10   1   -2.90    4.20
  18 -10  -1    6.50    4.30
 -18  10   1   -4.90    4.60
 -18  10   1   -5.30    4.00
 -18  10   1   -0.20    5.40
  18  10  -1    5.30    4.80
  18  10  -1    2.00    4.50
  18  10  -1    9.10    5.50
 -18  10   1    4.90    5.10
  18  10  -1    0.80    4.80
  18  10  -1    0.50    4.00
 -18  10   1   -0.10    4.30
  16 -10  -1   -2.00    4.30
  16 -10  -1    2.60    4.10
  16 -10  -1    6.90    4.70
  16 -10  -1    9.90    4.30
 -16 -10   1   10.40    4.00
 -16 -10   1    5.20    4.70
  16 -10  -1   16.10    6.10
 -16 -10   1    4.60    4.40
  16  10  -1    1.50    4.40
  16  10  -1    3.00    4.70
  16  10  -1   -0.60    4.20
 -16  10   1    3.80    5.10
 -16  10   1    4.10    4.40
  16  10  -1   -0.80    3.90
 -16  10   1   -1.90    4.80
  16  10  -1    3.70    4.80
 -16  10   1    5.70    4.80
 -16  10   1    9.60    5.20
 -14 -10   1    5.50    4.50
  14 -10  -1   12.00    5.00
  14 -10  -1    8.00    4.10
  14 -10  -1   15.20    8.70
  14 -10  -1    5.40    5.00
  14 -10  -1   14.80    5.60
 -14 -10   1   10.10    5.20
 -14 -10   1    3.20    4.40
 -14 -10   1    7.60    3.90
  14 -10  -1    5.40    3.50
 -14  10   1    8.50    5.30
 -14  10   1    4.40    4.50
  14  10  -1    7.40    4.60
  14  10  -1   -1.10    3.40
 -14  10   1    6.00    4.30
  14  10  -1   12.50    5.00
  14  10  -1    8.70    4.80
 -14  10   1   11.60    4.90
  14  10  -1    4.20    5.10
 -14  10   1   10.70    5.00
  14  10  -1    9.00    5.10
  14  10  -1    6.60    4.40
  12 -10  -1   29.00    5.10
  12 -10  -1   33.40    7.70
  12 -10  -1   21.20    5.10
  12 -10  -1   29.60    6.60
 -12 -10   1   20.60    5.70
  12 -10  -1   27.00    6.40
 -12 -10   1   26.00    6.00
 -12 -10   1   26.00    5.40
 -12 -10   1   13.10    5.10
 -12 -10   1   23.80    5.00
  12 -10  -1   19.50    5.40
  12  10  -1   18.90    5.60
 -12  10   1   23.20    5.80
 -12  10   1   19.90    5.80
 -12  10   1   24.80    5.70
  12  10  -1   25.00    6.00
  12  10  -1   25.40    5.60
  12  10  -1   21.80    5.30
 -12  10   1   21.30    5.30
  12  10  -1   16.80    5.80
  12  10  -1   23.30    4.80
 -12  10   1   27.10    6.00
  12  10  -1   16.20    5.50
 -12  10   1   33.60    6.80
 -10 -10   1   13.60    4.40
 -10 -10   1    9.80    4.20
 -10 -10   1   10.50    4.60
  10 -10  -1   12.80    4.90
  10 -10  -1   10.50    4.60
  10 -10  -1   13.40    5.30
  10 -10  -1   16.10    4.70
  10 -10  -1   13.50    5.30
 -10 -10   1   15.30    5.10
 -10 -10   1   19.50    5.10
  10 -10  -1   20.30    8.40
  10  10  -1   11.30    4.70
 -10  10   1    3.20    3.90
 -10  10   1    5.20    4.90
  10  10  -1    9.20    4.90
 -10  10   1    6.20    4.60
  10  10  -1    5.20    4.50
 -10  10   1    9.10    8.10
  10  10  -1   11.80    5.30
 -10  10   1   11.80    5.10
 -10  10   1    9.90    4.20
  10  10  -1   10.30    5.00
  10  10  -1   12.20    4.70
  -8 -10   1   -3.60    3.30
   8 -10  -1    6.20    4.40
   8 -10  -1   -1.30    3.10
  -8 -10   1   -3.10    3.50
  -8 -10   1   -1.50    3.30
   8 -10  -1    2.30    4.30
  -8 -10   1    1.60    3.90
  -8 -10   1   -1.20    3.10
   8 -10  -1   -3.40    3.10
   8  10  -1   -0.40    3.90
  -8  10   1    3.70    4.00
   8  10  -1    0.10    3.50
  -8  10   1    2.10    3.80
  -8  10   1    2.40    2.80
   8  10  -1    2.30    3.80
  -8  10   1    1.20    4.00
   8  10  -1   -4.90    3.70
  -8  10   1   -2.20    3.90
  -8  10   1   -2.80    3.20
  -8  10   1    0.40    4.20
  -8  10   1    3.90    4.30
   8  10  -1    2.00    3.70
   8  10  -1    0.80    3.80
  -6 -10   1    6.90    4.40
   6 -10  -1   10.20    4.30
   6 -10  -1    1.40    3.80
   6 -10  -1    3.60    4.00
   6 -10  -1    4.20    4.10
  -6 -10   1    6.50    4.10
  -6 -10   1    4.60    3.90
   6 -10  -1    6.00    3.80
  -6 -10   1    5.40    3.50
  -6 -10   1    3.40    4.50
  -6  10   1   -0.30    4.00
   6  10  -1    3.30    3.30
   6  10  -1    2.10    3.90
   6  10  -1    1.40    3.80
  -6  10   1    6.80    3.20
  -6  10   1    2.90    4.20
  -6  10   1    7.10    4.00
  -6  10   1    3.70    4.40
   6  10  -1    3.80    4.20
  -6  10   1    7.90    4.60
  -6  10   1   -1.20    3.30
   6  10  -1    2.00    3.80
   6  10  -1   13.90    4.70
  -6  10   1   13.80    4.70
   4 -10  -1   -1.60    3.70
   4 -10  -1    0.00    3.40
  -4 -10   1   -1.10    2.50
   4 -10  -1   -1.30    3.60
  -4 -10   1    4.70    3.30
  -4 -10   1    4.10    3.70
  -4 -10   1    1.20    4.00
  -4 -10   1   -1.70    4.30
  -4 -10   1    4.90    4.00
   4 -10  -1   -0.70    2.60
  -4 -10   1    3.80    2.80
   4 -10  -1    1.80    3.40
   4 -10  -1    0.70    3.60
   4  10  -1    1.90    3.60
  -4  10   1    2.90    3.70
  -4  10   1    5.80    4.10
  -4  10   1    3.80    4.10
  -4  10   1    0.90    4.00
   4  10  -1    1.10    3.10
  -4  10   1   -0.50    3.90
  -4  10   1   -2.80    4.00
  -4  10   1   -0.80    3.50
   4  10  -1   -2.60    3.80
   4  10  -1   -0.10    3.60
   4  10  -1    2.40    4.00
   4  10  -1    2.30    3.50
   2 -10  -1    5.40    3.90
   2 -10  -1    2.80    3.90
   2 -10  -1    0.40    3.50
  -2 -10   1   -2.50    3.50
  -2 -10   1   -1.30    2.80
  -2 -10   1   -1.00    3.70
   2 -10  -1    4.10    3.70
  -2 -10   1    3.90    3.50
  -2 -10   1    0.60    3.00
  -2 -10   1    5.10    4.60
   2 -10  -1    3.30    2.90
   2 -10  -1   -2.70    3.30
   2  10  -1    7.10    4.30
   2  10  -1    2.50    4.10
  -2  10   1    6.50    4.20
  -2  10   1   -5.10    3.40
   2  10  -1    1.90    3.70
  -2  10   1    9.80    4.50
  -2  10   1    2.80    4.20
   2  10  -1   -0.30    3.40
  -2  10   1    5.60    4.30
   2  10  -1   -3.90    2.90
   2  10  -1    8.40    4.70
   2  10  -1    2.20    4.10
  -2  10   1    8.90    4.00
  -2  10   1   -2.30    3.70
   0 -10  -1   -3.30    3.50
   0 -10   1   -1.50    3.80
   0 -10   1    6.30    4.20
   0 -10  -1    4.00    3.40
   0 -10   1    0.90    3.50
   0 -10  -1   -0.30    3.10
   0 -10   1   -1.10    3.10
   0 -10  -1    2.80    3.80
   0 -10   1    1.20    3.70
   0 -10   1   -1.10    2.60
   0 -10  -1    0.60    3.00
   0 -10  -1   -6.00    2.70
   0 -10   1   -4.60    3.10
   0  10  -1    1.10    3.90
   0  10   1   -3.30    3.10
   0  10   1    0.60    3.90
   0  10   1   -3.80    3.60
   0  10  -1    0.30    4.40
   0  10  -1    3.20    4.30
   0  10   1    0.30    3.70
   0  10   1    4.20    3.90
   0  10  -1    1.40    3.60
   0  10   1    0.20    3.70
   0  10  -1    0.30    3.50
   0  10   1    4.80    3.80
   0  10  -1    0.30    3.00
   0  10  -1    1.70    3.80
   2 -10   1  169.68   11.40
   2 -10   1  152.48   11.30
  -2 -10  -1  180.68    9.70
   2 -10   1  144.49   11.10
  -2 -10  -1  144.79   11.20
  -2 -10  -1  179.08   10.50
   2 -10   1  181.08   11.50
  -2 -10  -1  171.98    9.70
  -2 -10  -1  164.38   10.50
   2 -10   1  179.38    9.50
   2 -10   1  167.98   11.00
   2 -10   1  159.68   10.10
  -2 -10  -1  196.18   11.50
  -2  10  -1  157.38   11.50
  -2  10  -1  172.88   12.10
   2  10   1  177.28   11.40
  -2  10  -1  195.48   11.60
  -2  10  -1  176.58   12.30
  -2  10  -1  176.48   10.80
  -2  10  -1  168.68   10.10
   2  10   1  159.48   11.40
   2  10   1  153.88   11.10
   2  10   1  166.88   11.40
  -2  10  -1  149.69   11.60
   2  10   1  180.68   12.00
   2  10   1  149.69   10.80
  -4 -10  -1    3.90    3.80
   4 -10   1   -1.40    3.30
  -4 -10  -1    3.50    3.80
   4 -10   1    0.50    4.30
   4 -10   1    5.70    4.10
  -4 -10  -1    2.40    2.70
   4 -10   1    2.10    3.90
  -4 -10  -1   -0.80    2.60
   4 -10   1   -2.50    3.30
  -4 -10  -1    4.30    3.20
   4 -10   1    1.50    2.40
  -4 -10  -1   -0.80    3.30
   4 -10   1   -0.90    3.60
  -4  10  -1    7.30    4.40
  -4  10  -1    4.90    3.00
  -4  10  -1    0.50    3.60
  -4  10  -1    5.50    3.90
   4  10   1    5.10    3.80
   4  10   1   -6.80    3.10
   4  10   1    0.60    4.30
   4  10   1    0.00    3.40
   4  10   1   -0.10    3.60
  -4  10  -1    0.00    3.60
  -4  10  -1    1.50    4.20
   4  10   1    2.60    3.70
  -4  10  -1    6.50    4.10
   6 -10   1   10.60    5.10
  -6 -10  -1   11.50    4.70
   6 -10   1    7.30    4.40
   6 -10   1   14.90    4.80
   6 -10   1    4.10    4.10
  -6 -10  -1   12.60    4.30
   6 -10   1    9.80    4.90
   6 -10   1    1.60    3.70
  -6 -10  -1    2.60    3.10
  -6 -10  -1    1.70    3.50
  -6  10  -1    1.90    4.10
  -6  10  -1    4.70    4.20
  -6  10  -1    2.60    3.60
  -6  10  -1    6.20    4.00
  -6  10  -1    9.10    3.40
   6  10   1    6.70    4.30
   6  10   1    8.30    4.30
   6  10   1    7.10    4.00
  -6  10  -1    5.00    3.20
  -6  10  -1    8.70    4.50
   6  10   1    8.70    3.90
  -6  10  -1    5.70    4.20
   6  10   1    6.60    4.90
   6  10   1   14.90    4.70
  -8 -10  -1   16.30    5.50
   8 -10   1   17.80    5.30
   8 -10   1   34.60    6.70
  -8 -10  -1   34.80    6.00
   8 -10   1   22.80    5.30
  -8 -10  -1   26.20    5.40
  -8 -10  -1   21.80    4.40
   8 -10   1   31.00    6.20
   8 -10   1   21.70    5.30
   8 -10   1   33.50    6.30
  -8  10  -1   25.30    5.60
  -8  10  -1   22.30    5.80
   8  10   1   28.70    6.60
   8  10   1   24.30    5.60
   8  10   1   21.70    5.10
   8  10   1   15.80    5.40
  -8  10  -1   23.90    5.20
   8  10   1   13.40    4.50
   8  10   1   21.40    5.40
  -8  10  -1   20.90    4.00
  -8  10  -1   19.50    5.60
  -8  10  -1   17.10    5.40
  10 -10   1   45.20    7.30
  10 -10   1   33.10    6.40
 -10 -10  -1   52.29    6.90
  10 -10   1   54.89    7.80
  10 -10   1   43.30    6.00
  10 -10   1   44.50    7.20
 -10 -10  -1   42.40    7.00
  10 -10   1   46.40    7.00
 -10 -10  -1   37.80    6.80
  10 -10   1   41.20    6.80
 -10 -10  -1   47.10    5.60
 -10  10  -1   54.09    7.30
  10  10   1   38.10    6.00
 -10  10  -1   46.40    5.40
  10  10   1   46.10    6.80
 -10  10  -1   32.30    6.90
  10  10   1   36.70    6.90
  10  10   1   37.50    5.90
 -10  10  -1   45.90    6.70
  10  10   1   48.90    7.50
 -10  10  -1   33.20    6.10
 -10  10  -1   41.20    7.40
  10  10   1   53.39    7.80
  12 -10   1   19.70    5.30
  12 -10   1   30.80    6.50
 -12 -10  -1   22.10    5.50
  12 -10   1   22.60    5.90
  12 -10   1   21.70    5.60
  12 -10   1   10.60    4.60
 -12 -10  -1   27.60    6.60
  12 -10   1   23.40    5.10
  12 -10   1   24.20    5.90
 -12 -10  -1   20.60    3.90
 -12  10  -1   16.40    5.10
  12  10   1   25.80    5.20
  12  10   1   20.00    5.10
  12  10   1   18.70    5.10
 -12  10  -1   27.30    5.80
  12  10   1   27.60    6.80
  12  10   1   34.90    7.10
 -12  10  -1   19.90    5.30
 -12  10  -1   18.30    5.80
  12  10   1   14.10    5.40
 -12  10  -1   25.40    6.20
 -14 -10  -1  105.79   10.70
  14 -10   1   92.39    9.70
  14 -10   1   84.59    8.80
 -14 -10  -1  100.39   10.60
  14 -10   1   82.99    9.50
  14 -10   1   69.79    8.10
  14 -10   1   84.09   10.20
  14 -10   1  113.79   11.50
  14 -10   1   77.29    8.80
  14  10   1   83.19    8.70
  14  10   1   64.19    7.90
 -14  10  -1   78.69    8.90
 -14  10  -1   79.99    9.10
  14  10   1   86.59    9.40
  14  10   1   55.69    8.50
 -14  10  -1  111.69   10.30
 -14  10  -1   94.39   10.20
  14  10   1   74.49    8.40
 -14  10  -1   70.29    9.40
 -16 -10  -1   48.30    8.10
  16 -10   1   42.00    7.30
  16 -10   1   52.89    8.00
  16 -10   1   38.20    7.50
  16 -10   1   44.00    7.70
 -16 -10  -1   67.79    8.60
  16 -10   1   45.20    7.30
  16 -10   1   60.09    8.00
  16 -10   1   38.10    6.60
 -16  10  -1   34.20    7.30
 -16  10  -1   43.40    8.00
  16  10   1   47.20    7.00
  16  10   1   39.70    6.40
 -16  10  -1   41.40    6.50
  16  10   1   42.30    6.70
  16  10   1   51.69    8.10
  16  10   1   45.70    7.80
 -16  10  -1   43.10    7.80
 -16  10  -1   47.80    7.30
 -18 -10  -1    3.60    5.10
  18 -10   1   10.70    5.20
  18 -10   1   -0.40    3.90
  18 -10   1   -1.90    4.50
  18 -10   1   11.50    5.50
  18 -10   1    6.30    5.60
  18 -10   1    5.10    5.10
  18 -10   1   -2.30    4.70
 -18 -10  -1   -2.40    4.30
 -18  10  -1    8.40    4.70
 -18  10  -1   -6.80    3.70
  18  10   1    9.00    5.70
  18  10   1    1.10    4.20
 -18  10  -1   -1.70    4.40
  18  10   1    3.80    4.10
  18  10   1    2.50    4.20
  18  10   1    6.90    5.40
 -18  10  -1    3.40    5.00
 -18  10  -1   -1.10    4.40
  20 -10   1    8.30    4.80
 -20 -10  -1    0.60    5.40
  20 -10   1   -0.60    4.70
  20 -10   1    2.30    5.70
  20 -10   1    4.80    5.60
  20 -10   1    1.50    4.80
 -20 -10  -1    0.80    4.20
  20  10   1   -2.90    4.40
  20  10   1    2.20    5.20
  20  10   1    2.80    4.40
  20  10   1    0.30    5.10
 -20  10  -1   -2.70    5.10
 -20  10  -1   -0.50    4.90
 -20  10  -1    2.40    5.60
  20  10   1   -4.70    3.90
 -20  10  -1   -3.10    4.00
  22 -10   1  -10.00    5.30
 -22 -10  -1   -4.70    5.30
  22 -10   1    2.40    5.90
  22 -10   1   -3.70    5.20
  22 -10   1   -0.70    4.50
  22 -10   1    2.40    5.30
 -22  10  -1   -0.40    4.20
  22  10   1    0.70    4.30
  22  10   1    2.90    4.50
  22  10   1   -3.00    5.40
 -22  10  -1    1.30    5.50
 -22  10  -1    5.90    5.10
  22  10   1   -0.50    5.70
 -22  10  -1   -1.50    5.30
  21 -11  -1    0.50    6.30
 -21 -11   1    3.90    6.10
  21 -11  -1    4.20    6.20
  21 -11  -1   -3.50    5.40
  21  11  -1   -2.20    5.30
 -21  11   1    6.40    5.70
 -21  11   1    6.90    6.40
 -21  11   1   -3.60    4.80
  21  11  -1   -0.50    4.70
  21  11  -1    0.10    4.90
 -21  11   1   -1.50    5.40
  21  11  -1  -15.10    4.80
 -21  11   1    2.30    4.80
  21  11  -1    2.90    6.00
  19 -11  -1    1.70    5.60
 -19 -11   1   15.90    5.40
  19 -11  -1    3.70    5.10
  19 -11  -1    0.90    5.40
 -19 -11   1    0.30    5.10
  19  11  -1    0.90    4.70
  19  11  -1    8.10    5.80
 -19  11   1    4.00    5.50
  19  11  -1    0.10    5.10
 -19  11   1    7.30    6.10
 -19  11   1   -8.50    5.10
 -19  11   1   -2.20    4.60
  19  11  -1   10.80    5.60
 -19  11   1    7.50    5.70
  19  11  -1   -2.30    4.60
  17 -11  -1   46.50    8.30
  17 -11  -1   29.00    6.40
 -17 -11   1   29.60    7.50
 -17 -11   1   20.20    6.40
  17 -11  -1   26.90    7.80
 -17 -11   1   40.30    7.40
  17 -11  -1   41.50    7.90
 -17  11   1   20.40    6.40
 -17  11   1   37.30    7.60
  17  11  -1   26.50    6.80
  17  11  -1   26.30    6.30
  17  11  -1   35.50    8.10
 -17  11   1   22.90    6.50
 -17  11   1   22.60    7.30
 -17  11   1   34.10    8.30
  17  11  -1   19.00    5.80
  17  11  -1   45.40    8.00
  15 -11  -1    6.20    5.10
 -15 -11   1    6.50    4.00
  15 -11  -1    5.70    4.30
  15 -11  -1    6.60    5.40
 -15 -11   1    7.40    4.70
 -15 -11   1    9.90    5.40
  15 -11  -1    2.90    4.80
 -15  11   1   -3.30    4.30
 -15  11   1   15.00    5.40
  15  11  -1   12.10    5.60
  15  11  -1   -2.70    4.20
  15  11  -1    3.60    5.50
  15  11  -1    3.80    5.10
[truncated: 1,569,366 more chars]
