# Supplementary material for: Crystal structure of (E)-2-hy­droxy-1,2-di­phenyl­ethan-1-one oxime
Source: Acta Crystallogr E Crystallogr Commun. 2017 Jun 20;73(Pt 7):1062–5. doi: 10.1107/S2056989017008866 (PMC5499291; doi:10.1107/S2056989017008866)
Supplement: Supplementary file 2 [file e-73-01062-Isup2.hkl]

data_I                                                                          
_shelx_title ' Coco010_0m_a.res in C2/c'                                        
_shelx_refln_list_code          4                                               
_shelx_F_calc_maximum      260.18                                               
_exptl_crystal_F_000       960.00                                               
_reflns_d_resolution_high  0.8409                                               
                                                                                
loop_                                                                           
 _space_group_symop_operation_xyz                                               
 'x, y, z'                                                                      
 '-x, y, -z+1/2'                                                                
 'x+1/2, y+1/2, z'                                                              
 '-x+1/2, y+1/2, -z+1/2'                                                        
 '-x, -y, -z'                                                                   
 'x, -y, z-1/2'                                                                 
 '-x+1/2, -y+1/2, -z'                                                           
 'x+1/2, -y+1/2, z-1/2'                                                         
                                                                                
_cell_length_a    24.1434                                                       
_cell_length_b    10.5348                                                       
_cell_length_c     8.9006                                                       
_cell_angle_alpha  90.000                                                       
_cell_angle_beta   93.042                                                       
_cell_angle_gamma  90.000                                                       
                                                                                
_shelx_F_squared_multiplier     1.000                                           
                                                                                
loop_                                                                           
 _refln_index_h                                                                 
 _refln_index_k                                                                 
 _refln_index_l                                                                 
 _refln_F_squared_calc                                                          
 _refln_F_squared_meas                                                          
 _refln_F_squared_sigma                                                         
 _refln_observed_status                                                         
   4   0   0       3665.44       3629.50        31.65 o                         
   6   0   0      33083.94      33541.25       233.03 o                         
   8   0   0        938.41        925.91         9.27 o                         
  10   0   0       5314.04       5584.52        48.24 o                         
  12   0   0       9090.86      10145.98        91.31 o                         
  14   0   0       1067.04        985.24        13.62 o                         
  16   0   0       5262.76       5523.40        53.33 o                         
  18   0   0         59.62         34.34         4.92 o                         
  20   0   0       1171.40       1117.11        20.22 o                         
  22   0   0         10.26          7.40         6.54 o                         
  24   0   0        554.34        425.20        21.42 o                         
  26   0   0         90.81        106.37        12.11 o                         
  28   0   0        136.60        147.26        13.96 o                         
   1   1   0       6829.51       6317.05        86.13 o                         
   3   1   0        321.88        259.64         2.30 o                         
   5   1   0      12468.32      12437.17        54.52 o                         
   7   1   0        178.96        179.93         2.20 o                         
   9   1   0       1277.73       1296.81         8.37 o                         
  11   1   0       1797.74       1781.28        11.94 o                         
  13   1   0       1324.83       1333.49        10.08 o                         
  15   1   0         40.16         52.49         3.29 o                         
  17   1   0          7.85          5.04         3.01 o                         
  19   1   0         75.92         61.87         4.35 o                         
  21   1   0        369.12        311.87         8.61 o                         
  23   1   0          0.22          0.68         4.94 o                         
  25   1   0        111.62         97.88         8.59 o                         
  27   1   0          4.42          7.91         7.50 o                         
   0   2   0       4912.23       5038.45        33.59 o                         
   2   2   0        972.25        999.90         5.62 o                         
   4   2   0       3670.97       3523.88        16.98 o                         
   6   2   0        443.75        432.43         3.46 o                         
   8   2   0       1213.57       1117.22         7.22 o                         
  10   2   0       1830.23       1663.69        10.89 o                         
  12   2   0        313.84        271.35         5.34 o                         
  14   2   0        581.02        574.49         6.05 o                         
  16   2   0         27.53         16.13         2.79 o                         
  18   2   0        134.02        113.41         4.75 o                         
  20   2   0        148.48        148.43         6.58 o                         
  22   2   0        161.94        157.66         7.33 o                         
  24   2   0        129.69        127.14         8.17 o                         
  26   2   0         34.04         39.40         8.64 o                         
  28   2   0        147.72        181.15        12.08 o                         
   1   3   0      29241.67      29250.22       132.00 o                         
   3   3   0       1757.44       1615.76         8.66 o                         
   5   3   0       6279.76       6313.07        32.77 o                         
   7   3   0       5341.50       5274.33        28.82 o                         
   9   3   0       1416.63       1309.82         9.25 o                         
  11   3   0        308.54        363.14         5.80 o                         
  13   3   0       1257.99       1333.85        10.03 o                         
  15   3   0        144.98        128.17         3.64 o                         
  17   3   0          3.01          6.94         2.68 o                         
  19   3   0        322.14        286.11         6.99 o                         
  21   3   0        247.36        258.24         8.50 o                         
  23   3   0          0.20          0.01         6.07 o                         
  25   3   0          1.21         -0.38         7.09 o                         
  27   3   0        195.77        195.15        12.16 o                         
   0   4   0       4694.27       4553.58        35.40 o                         
   2   4   0       8401.70       8175.71        44.16 o                         
   4   4   0       1467.07       1420.12         9.87 o                         
   6   4   0        253.47        265.75         5.07 o                         
   8   4   0        112.05         81.51         3.02 o                         
  10   4   0       2161.00       2270.59        15.87 o                         
  12   4   0          5.40          2.74         2.22 o                         
  14   4   0       3365.94       3451.53        23.25 o                         
  16   4   0         62.10         61.63         3.37 o                         
  18   4   0          0.85         -4.09         3.40 o                         
  20   4   0        593.38        613.98        14.26 o                         
  22   4   0         60.46         51.29         7.55 o                         
  24   4   0        464.24        483.54        16.87 o                         
  26   4   0        134.58        104.37         9.93 o                         
   1   5   0         39.85         31.64         2.77 o                         
   3   5   0       1837.59       1787.12        12.84 o                         
   5   5   0        199.46        210.11         4.73 o                         
   7   5   0       4807.95       5126.53        32.78 o                         
   9   5   0        559.37        508.61         6.97 o                         
  11   5   0       2119.97       2057.30        16.09 o                         
  13   5   0         84.86         86.18         3.89 o                         
  15   5   0        786.05        767.52         9.29 o                         
  17   5   0       2871.55       2998.21        25.74 o                         
  19   5   0        283.24        270.65         8.54 o                         
  21   5   0        127.54        123.00         8.50 o                         
  23   5   0          0.55        -10.39         6.93 o                         
  25   5   0         34.39         24.74         8.38 o                         
   0   6   0       1786.27       1568.12        20.69 o                         
   2   6   0        523.19        444.67         6.75 o                         
   4   6   0        389.10        360.28         6.49 o                         
   6   6   0       1515.55       1349.79        10.77 o                         
   8   6   0       2831.74       2836.68        20.69 o                         
  10   6   0       3603.75       3730.00        25.39 o                         
  12   6   0        283.59        271.76         6.04 o                         
  14   6   0        534.59        553.76         8.76 o                         
  16   6   0        121.02        144.94         6.13 o                         
  18   6   0         66.39         59.56         5.42 o                         
  20   6   0        233.91        233.92         9.45 o                         
  22   6   0         18.67         17.39         7.50 o                         
  24   6   0        181.92        200.00        11.78 o                         
   1   7   0          0.31          2.06         2.83 o                         
   3   7   0        249.59        196.24         5.21 o                         
   5   7   0        851.90        916.38         9.61 o                         
   7   7   0          0.07          2.23         2.74 o                         
   9   7   0        177.27        162.91         5.06 o                         
  11   7   0          5.77         11.54         3.67 o                         
  13   7   0        118.50        107.85         5.16 o                         
  15   7   0         32.01         33.61         4.87 o                         
  17   7   0       1496.51       1466.06        16.65 o                         
  19   7   0        496.46        515.40        16.12 o                         
  21   7   0         87.47         80.45         8.29 o                         
  23   7   0         11.43          7.45         8.37 o                         
   0   8   0        815.47        751.53        18.24 o                         
   2   8   0        331.38        313.71         7.37 o                         
   4   8   0        279.32        300.98         7.15 o                         
   6   8   0        209.52        204.30         5.89 o                         
   8   8   0        272.80        288.48         7.99 o                         
  10   8   0         94.96         79.55         5.03 o                         
  12   8   0        488.75        477.22        10.61 o                         
  14   8   0        483.13        461.91        11.96 o                         
  16   8   0        203.10        215.83         8.43 o                         
  18   8   0        192.82        179.92         8.82 o                         
  20   8   0         14.80         15.80         7.30 o                         
  22   8   0         54.76         68.26         9.25 o                         
   1   9   0        189.95        158.45         6.48 o                         
   3   9   0        118.14        107.15         5.83 o                         
   5   9   0         17.95         14.03         4.31 o                         
   7   9   0       1434.05       1409.69        14.80 o                         
   9   9   0        651.64        628.91        11.65 o                         
  11   9   0        236.18        238.48         8.10 o                         
  13   9   0         48.81         48.29         6.16 o                         
  15   9   0         55.00         53.05         6.88 o                         
  17   9   0         41.81         70.51         7.61 o                         
  19   9   0          7.18         23.99         7.74 o                         
   0  10   0       1422.10       1391.93        23.10 o                         
   2  10   0        127.26        129.17         6.81 o                         
   4  10   0       2047.30       2096.30        21.55 o                         
   6  10   0        935.03        899.66        19.21 o                         
   8  10   0        282.03        266.44         8.95 o                         
  10  10   0          2.41         -6.03         5.75 o                         
  12  10   0         15.41         26.06         6.53 o                         
  14  10   0          1.91          3.61         6.53 o                         
  16  10   0         25.45         33.84         7.86 o                         
   1  11   0         28.50         29.03         5.78 o                         
   3  11   0       1234.20       1306.28        17.89 o                         
   5  11   0          0.71         -1.93         6.41 o                         
   7  11   0         43.16         57.06         7.71 o                         
   9  11   0          0.00          0.19         6.95 o                         
  11  11   0        172.85        183.06        10.38 o                         
  13  11   0         37.15         43.39         9.11 o                         
   0  12   0        748.56        779.10        23.31 o                         
   2  12   0        600.35        588.66        20.65 o                         
   4  12   0          0.22         -0.58         6.81 o                         
   6  12   0          1.33         -6.61         7.19 o                         
   8  12   0          0.60          2.32         7.46 o                         
 -27   1   1        194.38        185.22        10.32 o                         
 -25   1   1        212.85        162.71         8.54 o                         
 -23   1   1        364.36        279.21         9.51 o                         
 -21   1   1        317.24        293.54         9.38 o                         
 -19   1   1        201.47        198.71         6.51 o                         
 -17   1   1        437.99        445.12         8.49 o                         
 -15   1   1          6.39         -0.68         2.89 o                         
 -13   1   1       2477.00       2771.80        21.54 o                         
 -11   1   1       5381.20       5915.48        37.12 o                         
  -9   1   1      13090.32      13575.43        69.78 o                         
  -7   1   1          5.63          2.55         1.09 o                         
  -5   1   1      31382.93      33291.70       148.28 o                         
  -3   1   1         66.09         76.25         1.66 o                         
  -1   1   1       3608.36       3506.77        18.58 o                         
   1   1   1      13723.55      12757.62        70.21 o                         
   3   1   1       1326.54       1279.80         7.13 o                         
   5   1   1        141.14        139.28         1.97 o                         
   7   1   1       5310.16       5373.99        26.79 o                         
   9   1   1       3623.25       3593.84        20.85 o                         
  11   1   1        187.81        212.36         3.45 o                         
  13   1   1        928.63        924.96         7.91 o                         
  15   1   1       2591.41       2906.12        19.88 o                         
  17   1   1        213.56        188.24         4.56 o                         
  19   1   1        520.70        515.87         8.05 o                         
  21   1   1        133.17        122.86         6.67 o                         
  23   1   1        404.22        370.15        15.26 o                         
  25   1   1        435.39        422.33        13.35 o                         
  27   1   1         71.18        137.65        10.95 o                         
 -28   2   1        166.97        179.72        12.32 o                         
 -26   2   1         71.54         80.58         8.75 o                         
 -24   2   1         10.39          4.99         5.77 o                         
 -22   2   1        282.87        220.82         8.98 o                         
 -20   2   1          1.07         -2.17         4.52 o                         
 -18   2   1        524.09        557.33        10.47 o                         
 -16   2   1       2073.64       2377.54        19.41 o                         
 -14   2   1       1225.82       1289.04        11.18 o                         
 -12   2   1        157.28        176.35         4.23 o                         
 -10   2   1       6319.94       6504.44        36.14 o                         
  -8   2   1        906.43        796.09         6.07 o                         
  -6   2   1      12139.82      12305.37        55.54 o                         
  -4   2   1        116.89        121.93         1.90 o                         
  -2   2   1      12619.20      12620.60        55.99 o                         
   0   2   1      34902.71      34527.96       156.53 o                         
   2   2   1      23838.78      23396.62       104.48 o                         
   4   2   1        515.68        502.05         3.60 o                         
   6   2   1       4088.19       3960.51        20.94 o                         
   8   2   1       6623.30       6589.01        36.36 o                         
  10   2   1       6363.19       6540.24        36.90 o                         
  12   2   1        786.73        680.66         6.42 o                         
  14   2   1        934.84        926.79         8.11 o                         
  16   2   1         76.00         62.65         2.92 o                         
  18   2   1        131.75        125.78         3.94 o                         
  20   2   1        114.88        103.34         4.95 o                         
  22   2   1          1.40          9.98         5.47 o                         
  24   2   1        926.68        979.80        18.34 o                         
  26   2   1         67.36         75.34         9.38 o                         
  28   2   1        511.62        610.20        30.16 o                         
 -27   3   1         28.66         50.20         9.09 o                         
 -25   3   1         42.60         54.92         8.69 o                         
 -23   3   1       1164.49       1152.56        18.49 o                         
 -21   3   1        533.06        488.14        10.76 o                         
 -19   3   1        410.65        358.62         8.22 o                         
 -17   3   1         37.51         35.72         3.16 o                         
 -15   3   1        139.99        134.52         4.37 o                         
 -13   3   1         83.61         54.19         2.73 o                         
 -11   3   1        157.90        150.65         3.78 o                         
  -9   3   1        659.93        680.95         6.69 o                         
  -7   3   1       1780.08       1828.20        11.88 o                         
  -5   3   1        221.96        239.16         3.83 o                         
  -3   3   1         60.54         59.20         1.69 o                         
  -1   3   1        588.35        564.56         4.16 o                         
   1   3   1      17530.57      17261.10        80.82 o                         
   3   3   1        705.37        638.34         4.36 o                         
   5   3   1      11753.17      11833.83        60.25 o                         
   7   3   1         59.99         78.00         2.49 o                         
   9   3   1        246.91        194.94         3.67 o                         
  11   3   1        236.13        264.72         4.71 o                         
  13   3   1       2482.76       2510.73        17.59 o                         
  15   3   1        113.42        104.14         3.64 o                         
  17   3   1       4708.03       4752.18        32.63 o                         
  19   3   1          0.00         -0.21         3.41 o                         
  21   3   1         69.31         69.75         5.93 o                         
  23   3   1         13.50         -0.82         6.26 o                         
  25   3   1        303.33        248.50        15.61 o                         
  27   3   1         17.32         36.39         9.33 o                         
 -26   4   1         46.81         62.52         9.19 o                         
 -24   4   1         45.48         69.99         8.16 o                         
 -22   4   1          0.17         -0.60         5.46 o                         
 -20   4   1        248.94        224.10         7.95 o                         
 -18   4   1        118.56         98.68         5.02 o                         
 -16   4   1        335.68        334.27         7.71 o                         
 -14   4   1        158.43        134.94         4.44 o                         
 -12   4   1        469.86        501.55         9.39 o                         
 -10   4   1       2058.47       2038.03        15.54 o                         
  -8   4   1       1636.24       1594.19        12.47 o                         
  -6   4   1        395.49        352.49         6.35 o                         
  -4   4   1       1668.92       1646.74        11.40 o                         
  -2   4   1        797.15        748.90         6.27 o                         
   0   4   1       8612.16       8501.22        45.25 o                         
   2   4   1       1414.38       1242.49         9.02 o                         
   4   4   1       1662.21       1567.35        10.57 o                         
   6   4   1        603.97        626.36         6.82 o                         
   8   4   1       2815.53       2868.66        18.57 o                         
  10   4   1       1540.33       1433.86        11.10 o                         
  12   4   1        845.38        736.63         7.52 o                         
  14   4   1        278.49        230.24         5.20 o                         
  16   4   1        169.90        138.62         4.70 o                         
  18   4   1       2392.29       2290.50        20.12 o                         
  20   4   1         93.05        111.89         6.34 o                         
  22   4   1        515.28        521.33        14.66 o                         
  24   4   1        631.52        635.68        17.24 o                         
  26   4   1        426.52        439.76        16.63 o                         
 -25   5   1        104.06        105.58        10.26 o                         
 -23   5   1         13.27          9.50         6.86 o                         
 -21   5   1        454.88        440.89        13.34 o                         
 -19   5   1         31.31         44.78         5.09 o                         
 -17   5   1       1334.11       1239.36        15.10 o                         
 -15   5   1        184.60        160.97         5.21 o                         
 -13   5   1        309.56        298.53         6.46 o                         
 -11   5   1         95.58         92.83         4.34 o                         
  -9   5   1          3.61          2.57         2.54 o                         
  -7   5   1       1637.21       1604.23        12.57 o                         
  -5   5   1       1471.60       1617.16        12.14 o                         
  -3   5   1       4982.11       5103.94        32.52 o                         
  -1   5   1       3959.98       4158.85        26.29 o                         
   1   5   1       4932.24       5070.19        30.46 o                         
   3   5   1       3055.05       3455.50        22.55 o                         
   5   5   1       7492.56       8035.99        45.62 o                         
   7   5   1        318.39        290.08         4.58 o                         
   9   5   1         30.79         39.11         2.97 o                         
  11   5   1        420.79        479.38         7.03 o                         
  13   5   1        143.48        106.02         4.16 o                         
  15   5   1        229.41        197.65         6.68 o                         
  17   5   1         46.73         44.66         4.72 o                         
  19   5   1         85.32         74.71         5.85 o                         
  21   5   1        509.64        541.62        17.48 o                         
  23   5   1         56.47         90.16         8.85 o                         
  25   5   1        281.58        301.76        14.44 o                         
 -24   6   1        124.48        143.66        10.56 o                         
 -22   6   1         14.26         14.30         7.09 o                         
 -20   6   1       2125.79       2232.18        26.86 o                         
 -18   6   1        876.87        912.20        14.34 o                         
 -16   6   1       1734.49       1724.82        17.15 o                         
 -14   6   1          8.59         18.46         4.06 o                         
 -12   6   1        885.39        875.65        10.55 o                         
 -10   6   1        423.75        468.60         7.86 o                         
  -8   6   1       1229.34       1229.23        11.44 o                         
  -6   6   1        449.70        517.18        10.42 o                         
  -4   6   1        802.84        780.01         8.18 o                         
  -2   6   1          9.09         11.11         2.74 o                         
   0   6   1       1330.59       1301.29        11.40 o                         
   2   6   1        353.55        275.38         5.50 o                         
   4   6   1       3529.73       3439.20        23.04 o                         
   6   6   1       1002.24       1096.52         9.35 o                         
   8   6   1          0.13          3.95         2.27 o                         
  10   6   1         55.76         50.61         3.50 o                         
  12   6   1        342.48        309.75         6.14 o                         
  14   6   1         63.42         67.70         4.52 o                         
  16   6   1       3491.58       3713.22        29.49 o                         
  18   6   1         83.30         88.81         6.19 o                         
  20   6   1         25.86         46.39         6.52 o                         
  22   6   1        193.38        209.95        11.08 o                         
  24   6   1          1.47        -10.94         7.84 o                         
 -23   7   1         26.94         29.15         8.60 o                         
 -21   7   1        137.74        148.78         9.15 o                         
 -19   7   1        379.36        376.80        11.28 o                         
 -17   7   1        147.62        153.08         7.58 o                         
 -15   7   1        926.22        896.11        13.11 o                         
 -13   7   1        266.05        265.78         7.66 o                         
 -11   7   1        125.83        114.47         5.19 o                         
  -9   7   1        161.22        146.97         5.17 o                         
  -7   7   1        783.19        750.88         8.91 o                         
  -5   7   1         12.13         13.00         2.87 o                         
  -3   7   1         36.62         39.11         3.42 o                         
  -1   7   1       2229.35       2248.19        17.74 o                         
   1   7   1       2717.35       2608.89        19.82 o                         
   3   7   1       3600.41       3503.13        25.80 o                         
   5   7   1        178.94        156.86         5.49 o                         
   7   7   1       1196.03       1219.42        10.74 o                         
   9   7   1          7.63         12.56         3.03 o                         
  11   7   1        110.57        117.76         5.03 o                         
  13   7   1        206.11        180.05         6.67 o                         
  15   7   1       1583.25       1571.28        16.26 o                         
  17   7   1       1331.55       1349.28        17.85 o                         
  19   7   1          5.72         16.75         5.94 o                         
  21   7   1        296.35        276.49        14.82 o                         
  23   7   1         31.79         50.13         9.50 o                         
 -22   8   1         22.69         19.59         8.23 o                         
 -20   8   1        330.77        307.60        11.23 o                         
 -18   8   1         68.71         73.81         7.24 o                         
 -16   8   1         27.49         22.55         6.26 o                         
 -14   8   1        168.32        151.37         7.48 o                         
 -12   8   1        219.51        222.88         7.29 o                         
 -10   8   1          5.63          9.10         4.25 o                         
  -8   8   1        383.33        364.19         7.49 o                         
  -6   8   1       1273.45       1321.92        13.32 o                         
  -4   8   1        631.37        663.92        13.18 o                         
  -2   8   1       6648.35       6830.35        45.58 o                         
   0   8   1       2877.34       2911.27        24.91 o                         
   2   8   1        570.04        537.89         9.20 o                         
   4   8   1        114.97        127.61         5.17 o                         
   6   8   1        134.36        112.98         4.82 o                         
   8   8   1        133.40        134.57         5.30 o                         
  10   8   1         46.83         51.87         4.60 o                         
  12   8   1         17.86         11.01         4.59 o                         
  14   8   1        521.47        525.97        11.74 o                         
  16   8   1        807.47        871.88        15.67 o                         
  18   8   1          5.48         11.92         6.18 o                         
  20   8   1       1108.19       1258.03        20.71 o                         
 -19   9   1          1.49          3.72         7.11 o                         
 -17   9   1        241.26        276.40        10.82 o                         
 -15   9   1          4.88         12.36         6.13 o                         
 -13   9   1        222.26        218.98         8.71 o                         
 -11   9   1       1352.73       1369.55        16.84 o                         
  -9   9   1        129.82        125.49         6.69 o                         
  -7   9   1       1541.54       1588.09        16.77 o                         
  -5   9   1       1882.04       1905.08        17.33 o                         
  -3   9   1        496.72        468.07        11.24 o                         
  -1   9   1        153.59        164.17         6.28 o                         
   1   9   1       3410.11       3608.25        29.62 o                         
   3   9   1        158.84        129.59         6.39 o                         
   5   9   1         86.19         75.67         5.49 o                         
   7   9   1       1535.83       1591.08        17.10 o                         
   9   9   1        489.06        456.50        10.30 o                         
  11   9   1        980.48        949.63        16.54 o                         
  13   9   1        103.09        105.22         7.33 o                         
  15   9   1        401.08        377.95        11.74 o                         
  17   9   1        814.22        792.27        19.63 o                         
  19   9   1        751.03        752.48        24.41 o                         
 -16  10   1         28.60         32.38         8.02 o                         
 -14  10   1         61.67         56.39         7.37 o                         
 -12  10   1        172.22        179.74         8.64 o                         
 -10  10   1         71.40         83.85         7.60 o                         
  -8  10   1          3.91          0.21         5.63 o                         
  -6  10   1         35.65         35.83         6.06 o                         
  -4  10   1          1.57          8.14         5.16 o                         
  -2  10   1         18.46         14.98         5.37 o                         
   0  10   1          2.32          0.87         4.99 o                         
   2  10   1       1258.68       1272.26        17.20 o                         
   4  10   1          1.02         11.71         5.07 o                         
   6  10   1         46.38         51.83         6.21 o                         
   8  10   1        156.18        179.14         8.58 o                         
  10  10   1        333.20        330.50        10.42 o                         
  12  10   1        197.63        169.60         8.94 o                         
  14  10   1        593.21        636.47        20.83 o                         
  16  10   1        334.07        347.46        12.74 o                         
 -13  11   1          0.15          1.75         7.69 o                         
 -11  11   1          0.18        -10.14         6.76 o                         
  -9  11   1        466.68        426.14        13.79 o                         
  -7  11   1         22.03         33.56         6.59 o                         
  -5  11   1          0.11         -3.12         5.91 o                         
  -3  11   1        958.71        974.19        16.43 o                         
  -1  11   1         22.75         23.05         6.02 o                         
   1  11   1        495.19        524.28        15.12 o                         
   3  11   1        126.35        119.86         7.93 o                         
   5  11   1          7.79          3.43         6.32 o                         
   7  11   1        133.43        119.16         8.90 o                         
   9  11   1         51.51         51.75         7.73 o                         
  11  11   1          9.65         25.61         7.29 o                         
  13  11   1         14.94         18.21         7.91 o                         
  -6  12   1        133.41        159.97        10.21 o                         
  -4  12   1          7.24          2.88         6.52 o                         
  -2  12   1        333.06        300.83        10.84 o                         
   0  12   1         12.19         13.20         6.69 o                         
   2  12   1         85.56         87.77         8.56 o                         
   4  12   1          3.72         31.10         7.87 o                         
   6  12   1        547.18        653.96        22.98 o                         
 -28   0   2        158.91        116.79        14.87 o                         
 -26   0   2        190.57        191.25        14.37 o                         
 -24   0   2        428.83        332.63        14.49 o                         
 -22   0   2        727.20        733.89        22.05 o                         
 -20   0   2       3199.94       3049.49        37.67 o                         
 -18   0   2        687.42        646.17        14.77 o                         
 -16   0   2       2633.64       2692.83        29.43 o                         
 -14   0   2        180.57        147.89         6.50 o                         
 -12   0   2        189.83        200.52         6.09 o                         
 -10   0   2       2507.36       2782.65        24.59 o                         
  -8   0   2       2183.11       2184.39        18.70 o                         
  -6   0   2      67694.47      71587.02       420.72 o                         
  -4   0   2      23009.85      23545.52       144.11 o                         
  -2   0   2      24111.94      24302.09       153.57 o                         
   0   0   2       4113.60       3981.25        26.30 o                         
   2   0   2         22.37         20.49         1.54 o                         
   4   0   2       8964.71       8618.44        61.31 o                         
   6   0   2       2302.43       1980.69        17.55 o                         
   8   0   2       9288.19       9600.45        85.01 o                         
  10   0   2       7654.90       8302.83        67.90 o                         
  12   0   2        768.50        775.93        10.79 o                         
  14   0   2       4323.83       4316.83        45.07 o                         
  16   0   2       5806.93       5967.26        63.34 o                         
  18   0   2       6192.83       6168.42        66.01 o                         
  20   0   2         35.34         29.47         6.10 o                         
  22   0   2          0.00         -1.53         7.55 o                         
  24   0   2        125.82        101.39        11.40 o                         
  26   0   2          8.58         15.14        10.51 o                         
 -27   1   2          0.08          1.97         6.53 o                         
 -25   1   2         23.37         33.43         6.37 o                         
 -23   1   2        354.01        285.60         9.22 o                         
 -21   1   2        404.91        331.10         9.25 o                         
 -19   1   2        124.10         96.36         5.59 o                         
 -17   1   2        857.18        798.30        10.81 o                         
 -15   1   2        204.84        202.79         5.74 o                         
 -13   1   2       2014.60       2168.76        16.36 o                         
 -11   1   2      11184.52      12602.44        70.65 o                         
  -9   1   2         57.10         93.23         2.81 o                         
  -7   1   2       1622.33       1702.28        10.09 o                         
  -5   1   2        910.98        842.65         5.36 o                         
  -3   1   2       1885.76       1811.43         9.55 o                         
  -1   1   2        876.18        836.15         5.11 o                         
   1   1   2       9515.11       9326.23        43.87 o                         
   3   1   2       8547.65       8258.12        40.67 o                         
   5   1   2       2178.98       2018.15        12.79 o                         
   7   1   2        357.53        318.39         4.28 o                         
   9   1   2          3.84          7.53         2.07 o                         
  11   1   2        300.17        263.89         4.48 o                         
  13   1   2         99.12        119.97         3.36 o                         
  15   1   2        469.57        425.35         6.56 o                         
  17   1   2        613.86        538.09         7.98 o                         
  19   1   2       2711.99       2676.16        23.07 o                         
  21   1   2          0.03          0.74         4.80 o                         
  23   1   2          0.02         -2.42         5.64 o                         
  25   1   2          5.62          1.49         6.83 o                         
  27   1   2         93.41        105.05        10.41 o                         
 -28   2   2         15.04         20.73         8.18 o                         
 -26   2   2         97.61         77.60         8.46 o                         
 -24   2   2         66.67         94.71         6.98 o                         
 -22   2   2        125.47        109.29         6.77 o                         
 -20   2   2        343.82        300.54        10.47 o                         
 -18   2   2        417.69        406.54         8.96 o                         
 -16   2   2        219.95        214.42         4.28 o                         
 -14   2   2        995.76        997.68         9.23 o                         
 -12   2   2        573.78        658.22         6.64 o                         
 -10   2   2         31.87         34.60         2.69 o                         
  -8   2   2       2129.92       2354.91        15.36 o                         
  -6   2   2         34.52         24.98         1.80 o                         
  -4   2   2        199.37        225.74         3.89 o                         
  -2   2   2       2564.45       2476.56        12.35 o                         
   0   2   2      23754.71      23488.23       107.18 o                         
   2   2   2       8542.85       8389.26        39.88 o                         
   4   2   2       6584.10       6193.25        32.55 o                         
   6   2   2        397.84        383.51         4.62 o                         
   8   2   2       1448.39       1499.20        10.08 o                         
  10   2   2       1708.08       1819.43        11.99 o                         
  12   2   2        435.65        347.60         6.21 o                         
  14   2   2        781.66        694.44         7.00 o                         
  16   2   2       1235.98       1152.88        10.63 o                         
  18   2   2          0.87         -2.98         3.19 o                         
  20   2   2        129.26        126.80         5.40 o                         
  22   2   2        196.37        182.11         8.42 o                         
  24   2   2        381.69        394.58        16.26 o                         
  26   2   2         44.00         65.29         9.81 o                         
 -27   3   2        230.68        244.24        12.85 o                         
 -25   3   2         31.25         34.02         6.92 o                         
 -23   3   2        162.69        147.58         8.19 o                         
 -21   3   2          3.23          4.41         5.11 o                         
 -19   3   2       1867.57       1794.86        24.34 o                         
 -17   3   2         18.66         14.68         3.22 o                         
 -15   3   2        672.78        651.38         9.63 o                         
 -13   3   2        392.64        396.65         7.03 o                         
 -11   3   2        567.14        543.70         6.35 o                         
  -9   3   2        235.38        172.83         4.19 o                         
  -7   3   2       2769.46       2818.18        17.36 o                         
  -5   3   2        389.18        454.53         4.97 o                         
  -3   3   2        448.64        394.70         4.27 o                         
  -1   3   2      15890.16      16034.86        79.37 o                         
   1   3   2          1.09          3.28         1.40 o                         
   3   3   2        827.55        958.50         6.77 o                         
   5   3   2        218.99        201.66         3.72 o                         
   7   3   2       1990.56       2174.25        14.83 o                         
   9   3   2       1269.61       1258.99        10.67 o                         
  11   3   2        231.45        204.28         4.45 o                         
  13   3   2         28.08         58.82         3.15 o                         
  15   3   2        759.85        682.14         8.00 o                         
  17   3   2       8027.41       8267.54        53.59 o                         
  19   3   2         30.76         42.96         4.25 o                         
  21   3   2         16.04         17.49         5.96 o                         
  23   3   2        477.99        416.95        14.64 o                         
  25   3   2         17.11         32.04         8.40 o                         
  27   3   2        116.52        186.02        13.47 o                         
 -26   4   2          1.64          7.28         7.72 o                         
 -24   4   2         26.99         30.95         7.77 o                         
 -22   4   2        372.43        332.48        10.56 o                         
 -20   4   2        427.87        395.41        10.46 o                         
 -18   4   2       2428.40       2454.25        21.38 o                         
 -16   4   2       1450.25       1478.00        14.24 o                         
 -14   4   2        568.60        538.25         9.47 o                         
 -12   4   2       1149.37       1157.53        11.60 o                         
 -10   4   2       2216.90       2281.12        16.91 o                         
  -8   4   2         58.16         63.10         3.03 o                         
  -6   4   2        962.91        936.32         8.78 o                         
  -4   4   2       1615.64       1671.29        12.17 o                         
  -2   4   2       1554.68       1640.25        11.86 o                         
   0   4   2       5956.81       6714.24        38.85 o                         
   2   4   2        395.69        496.66         5.54 o                         
   4   4   2       4894.23       4968.40        30.13 o                         
   6   4   2       4032.77       4536.09        28.23 o                         
   8   4   2        698.24        744.87         7.57 o                         
  10   4   2          3.65         11.50         2.61 o                         
  12   4   2        362.08        381.18         6.71 o                         
  14   4   2        175.77        182.09         5.31 o                         
  16   4   2         17.17         28.43         3.89 o                         
  18   4   2       5265.75       5625.73        43.34 o                         
  20   4   2       1937.72       1933.40        20.72 o                         
  22   4   2        135.61        113.40         9.01 o                         
  24   4   2        820.95        818.48        36.23 o                         
  26   4   2        195.90        209.51        12.64 o                         
 -25   5   2         33.95         53.57         8.51 o                         
 -23   5   2          1.44          3.19         7.06 o                         
 -21   5   2         49.17         35.11         6.16 o                         
 -19   5   2        628.66        627.46        12.05 o                         
 -17   5   2        901.18        872.42        12.29 o                         
 -15   5   2         33.38         31.42         4.34 o                         
 -13   5   2       1155.77       1178.70        11.97 o                         
 -11   5   2        313.53        390.97         7.00 o                         
  -9   5   2          1.63          2.93         2.61 o                         
  -7   5   2        326.36        358.34         7.19 o                         
  -5   5   2        163.28        193.28         4.74 o                         
  -3   5   2         16.62         12.04         2.67 o                         
  -1   5   2       1343.14       1392.65        12.23 o                         
   1   5   2       2435.21       2430.77        17.11 o                         
   3   5   2         62.36         48.49         2.87 o                         
   5   5   2          0.00          1.50         2.11 o                         
   7   5   2       1334.29       1342.48        10.80 o                         
   9   5   2        236.39        182.28         5.58 o                         
  11   5   2        957.84        927.02         9.50 o                         
  13   5   2         16.15         19.78         3.10 o                         
  15   5   2          1.00          4.75         3.56 o                         
  17   5   2          4.85          7.87         4.26 o                         
  19   5   2        700.55        739.76        14.45 o                         
  21   5   2          3.84          8.86         6.12 o                         
  23   5   2          8.98         13.53         8.19 o                         
  25   5   2        462.79        479.26        19.87 o                         
 -24   6   2         34.14         31.09         8.24 o                         
 -22   6   2          9.07         21.90         7.42 o                         
 -20   6   2        516.27        445.58        12.20 o                         
 -18   6   2         17.00         23.72         5.02 o                         
 -16   6   2        875.80        900.12        16.71 o                         
 -14   6   2       1266.01       1335.63        15.02 o                         
 -12   6   2          1.43          2.14         3.63 o                         
 -10   6   2         35.94         29.30         3.76 o                         
  -8   6   2        420.94        390.98         7.18 o                         
  -6   6   2         36.11         47.22         3.27 o                         
  -4   6   2       1216.77       1314.58        11.89 o                         
  -2   6   2       1911.64       1836.60        15.30 o                         
   0   6   2          4.18          9.40         2.97 o                         
   2   6   2         19.70          7.10         2.78 o                         
   4   6   2        431.14        506.63         7.82 o                         
   6   6   2         76.45         45.95         2.80 o                         
   8   6   2       1371.50       1377.83        11.72 o                         
  10   6   2       1380.55       1420.31        12.44 o                         
  12   6   2        141.85        111.15         4.23 o                         
  14   6   2        269.16        261.24         8.11 o                         
  16   6   2         57.40         59.17         5.40 o                         
  18   6   2        649.58        686.34        12.90 o                         
  20   6   2        556.11        579.61        14.02 o                         
  22   6   2        491.75        550.55        18.86 o                         
  24   6   2       1200.07       1368.28        26.56 o                         
 -23   7   2        155.87        157.14        10.43 o                         
 -21   7   2        375.83        382.70        12.99 o                         
 -19   7   2        173.70        153.56         8.31 o                         
 -17   7   2        125.14        138.48         7.06 o                         
 -15   7   2        500.89        515.36        11.15 o                         
 -13   7   2        710.43        687.45        12.10 o                         
 -11   7   2        220.33        205.55         6.84 o                         
  -9   7   2          1.04          1.03         3.52 o                         
  -7   7   2        441.62        442.89         7.79 o                         
  -5   7   2       1076.13       1114.09        11.52 o                         
  -3   7   2       1628.54       1761.78        15.07 o                         
  -1   7   2        432.63        393.27         7.63 o                         
   1   7   2        512.57        477.63         8.56 o                         
   3   7   2        109.44        119.60         4.81 o                         
   5   7   2         66.36         42.59         3.78 o                         
   7   7   2         78.84         82.20         4.10 o                         
   9   7   2         66.70         79.46         3.95 o                         
  11   7   2          3.51          1.88         3.49 o                         
  13   7   2        337.26        293.76         7.96 o                         
  15   7   2          1.52         -7.57         5.05 o                         
  17   7   2         98.55        115.32         6.88 o                         
  19   7   2        526.79        553.95        13.27 o                         
  21   7   2        350.10        315.31        11.95 o                         
 -20   8   2          2.19          1.90         6.61 o                         
 -18   8   2        965.81       1051.82        17.04 o                         
 -16   8   2         77.65         81.79         6.98 o                         
 -14   8   2        540.44        530.42        14.69 o                         
 -12   8   2         24.43         32.64         5.48 o                         
 -10   8   2        211.19        231.25         7.72 o                         
  -8   8   2        229.08        235.20         6.96 o                         
  -6   8   2        386.32        362.05         9.64 o                         
  -4   8   2        310.28        276.47         6.56 o                         
  -2   8   2        348.69        319.20         8.11 o                         
   0   8   2        233.89        230.67         7.90 o                         
   2   8   2         30.08         35.37         4.31 o                         
   4   8   2         46.37         44.52         4.47 o                         
   6   8   2       1128.61       1179.79        13.45 o                         
   8   8   2         17.59         12.53         4.11 o                         
  10   8   2        114.28        123.35         5.66 o                         
  12   8   2        155.90        174.21         7.41 o                         
  14   8   2         78.04         73.23         6.51 o                         
  16   8   2          0.27         15.29         5.82 o                         
  18   8   2        241.18        267.09        10.57 o                         
  20   8   2         30.08         13.09         7.48 o                         
 -19   9   2        103.30        137.54         9.77 o                         
 -17   9   2         32.04         27.91         6.94 o                         
 -15   9   2        838.50        876.96        16.41 o                         
 -13   9   2        117.40        134.83         7.45 o                         
 -11   9   2        141.78        131.42         7.17 o                         
  -9   9   2        187.38        203.57         8.48 o                         
  -7   9   2        564.87        495.00        12.08 o                         
  -5   9   2        273.27        236.77         7.61 o                         
  -3   9   2       1195.25       1256.76        14.78 o                         
  -1   9   2        202.84        200.79         7.26 o                         
   1   9   2        679.26        653.47        14.48 o                         
   3   9   2        112.39        108.39         6.02 o                         
   5   9   2        965.40        913.65        13.66 o                         
   7   9   2        239.52        273.98         8.21 o                         
   9   9   2          1.31         -1.72         5.27 o                         
  11   9   2        239.95        244.27         9.12 o                         
  13   9   2          5.58          4.48         5.98 o                         
  15   9   2         11.23         20.51         6.48 o                         
  17   9   2         88.70         88.23         8.04 o                         
 -16  10   2          0.01         -1.69         7.06 o                         
 -14  10   2        146.16        154.46         8.91 o                         
 -12  10   2          2.99         -1.75         6.13 o                         
 -10  10   2        883.97        874.19        17.39 o                         
  -8  10   2         72.32         66.94         6.92 o                         
  -6  10   2        256.61        263.80        10.77 o                         
  -4  10   2         14.67         16.71         5.50 o                         
  -2  10   2       1943.95       1900.91        20.44 o                         
   0  10   2        186.16        180.43         7.43 o                         
   2  10   2         72.17         84.11         6.13 o                         
   4  10   2         82.03         76.04         6.17 o                         
   6  10   2         23.42         19.19         5.80 o                         
   8  10   2         30.37         47.13         6.53 o                         
  10  10   2        477.45        455.03        12.17 o                         
  12  10   2        230.05        206.49         9.46 o                         
  14  10   2        120.45        106.05         8.80 o                         
  16  10   2         13.49         12.79         7.58 o                         
 -11  11   2        143.10        153.91         9.61 o                         
  -9  11   2        402.45        430.72        12.85 o                         
  -7  11   2        898.91       1003.79        25.59 o                         
  -5  11   2         24.68         30.43         6.47 o                         
  -3  11   2        143.40        152.02         8.03 o                         
  -1  11   2         33.70         30.49         6.22 o                         
   1  11   2        953.88        974.07        18.91 o                         
   3  11   2          5.15         14.27         6.34 o                         
   5  11   2         31.44         24.20         6.61 o                         
   7  11   2         96.97         85.29         7.87 o                         
   9  11   2         48.34         51.18         8.27 o                         
  11  11   2         55.80         71.37         8.65 o                         
  -6  12   2         23.36         26.97         7.25 o                         
  -4  12   2        141.46        157.66         9.30 o                         
  -2  12   2          0.91          5.28         6.45 o                         
   0  12   2        179.68        224.79        10.45 o                         
   2  12   2         56.50         83.93         8.54 o                         
   4  12   2        286.58        299.58        12.86 o                         
 -27   1   3         77.02         79.11         8.54 o                         
 -25   1   3          7.35          1.85         5.74 o                         
 -23   1   3          7.73         13.52         5.57 o                         
 -21   1   3        824.10        733.55        14.42 o                         
 -19   1   3        495.03        461.68        12.60 o                         
 -17   1   3        984.38       1011.94        12.01 o                         
 -15   1   3        954.07        948.81         9.37 o                         
 -13   1   3       1231.20       1244.36        10.52 o                         
 -11   1   3       4317.49       4608.42        29.93 o                         
  -9   1   3          1.30          4.38         2.32 o                         
  -7   1   3       1317.25       1471.17        10.08 o                         
  -5   1   3      10316.21      11194.93        58.24 o                         
  -3   1   3         61.27         40.58         1.89 o                         
  -1   1   3       6158.52       6143.76        32.14 o                         
   1   1   3         53.42         55.52         1.61 o                         
   3   1   3       1561.46       1673.88        10.06 o                         
   5   1   3        158.97        133.32         2.62 o                         
   7   1   3       2147.77       2266.82        17.47 o                         
   9   1   3        210.91        237.99         6.06 o                         
  11   1   3        106.24        102.94         3.33 o                         
  13   1   3          0.14          5.58         2.12 o                         
  15   1   3        163.92        119.12         4.08 o                         
  17   1   3       3471.24       3417.98        26.89 o                         
  19   1   3        161.56        152.49         5.84 o                         
  21   1   3         16.14         18.31         4.94 o                         
  23   1   3        978.92        957.38        17.57 o                         
  25   1   3        419.00        461.90        18.57 o                         
 -26   2   3        108.17        121.33         8.39 o                         
 -24   2   3         94.82         94.86         6.91 o                         
 -22   2   3       1068.55        990.91        15.25 o                         
 -20   2   3        630.25        595.33        14.96 o                         
 -18   2   3         92.14         90.07         3.93 o                         
 -16   2   3        292.62        289.35         5.63 o                         
 -14   2   3        502.16        571.10         7.33 o                         
 -12   2   3       3113.84       3181.11        21.57 o                         
 -10   2   3       4509.73       5056.26        31.16 o                         
  -8   2   3         35.61         31.65         2.71 o                         
  -6   2   3         45.08         20.44         2.32 o                         
  -4   2   3       4426.12       4800.25        27.27 o                         
  -2   2   3       2066.20       2094.96        13.09 o                         
   0   2   3        670.09        632.23         5.41 o                         
   2   2   3       7790.16       8180.86        44.30 o                         
   4   2   3       4843.70       5119.65        29.17 o                         
   6   2   3        439.28        394.72         4.78 o                         
   8   2   3       4033.01       4459.71        29.97 o                         
  10   2   3         26.80         13.71         2.44 o                         
  12   2   3          9.13         14.99         2.66 o                         
  14   2   3        583.49        550.30         6.53 o                         
  16   2   3        947.06        896.30         9.76 o                         
  18   2   3       1273.85       1255.16        13.21 o                         
  20   2   3        929.15        886.72        12.34 o                         
  22   2   3        120.06        118.69         7.75 o                         
  24   2   3        444.47        442.59        14.57 o                         
  26   2   3         62.24         90.35        10.07 o                         
 -27   3   3         59.09         31.08         8.35 o                         
 -25   3   3         15.05         28.57         7.04 o                         
 -23   3   3        169.15        144.82         8.30 o                         
 -21   3   3        274.74        264.10         9.53 o                         
 -19   3   3        126.44        112.90         4.82 o                         
 -17   3   3        601.43        591.73        10.13 o                         
 -15   3   3        300.68        295.78         6.61 o                         
 -13   3   3       2127.67       2247.49        21.87 o                         
 -11   3   3        436.50        434.35         7.37 o                         
  -9   3   3       4454.63       4942.79        30.21 o                         
  -7   3   3         25.51         13.41         2.56 o                         
  -5   3   3       1070.24       1104.33         8.88 o                         
  -3   3   3       5282.80       5323.44        30.50 o                         
  -1   3   3         80.30         71.12         2.68 o                         
   1   3   3       4977.84       5201.86        30.08 o                         
   3   3   3        840.80        750.33         6.76 o                         
   5   3   3        258.78        245.41         4.74 o                         
   7   3   3        296.22        278.25         4.21 o                         
   9   3   3         12.41          4.90         1.95 o                         
  11   3   3         27.33         30.71         2.39 o                         
  13   3   3        810.06        778.44         8.08 o                         
  15   3   3        200.97        209.58         5.22 o                         
  17   3   3         12.69         12.22         3.95 o                         
  19   3   3        388.21        332.52         8.11 o                         
  21   3   3       1405.85       1380.78        18.36 o                         
  23   3   3         15.00         14.22         7.17 o                         
  25   3   3         66.38         75.43         9.65 o                         
 -26   4   3        344.32        343.49        13.35 o                         
 -24   4   3         10.54          7.63         6.50 o                         
 -22   4   3          1.28         -4.28         6.09 o                         
 -20   4   3       1965.53       2038.29        23.95 o                         
 -18   4   3        762.61        780.44        12.27 o                         
 -16   4   3        714.42        667.86         9.97 o                         
 -14   4   3         23.57         27.85         3.50 o                         
 -12   4   3          1.23          6.08         2.88 o                         
 -10   4   3        208.32        200.67         4.63 o                         
  -8   4   3          2.76         -3.79         2.53 o                         
  -6   4   3        201.02        246.41         5.85 o                         
  -4   4   3       1782.81       1781.28        12.83 o                         
  -2   4   3       2588.31       2639.50        17.73 o                         
   0   4   3        142.23        159.51         3.73 o                         
   2   4   3       1665.58       1572.28        11.47 o                         
   4   4   3       7301.02       8059.55        47.41 o                         
   6   4   3       4320.47       4376.95        28.90 o                         
   8   4   3        425.12        407.42         6.23 o                         
  10   4   3        194.93        206.93         5.49 o                         
  12   4   3          0.30          0.59         2.40 o                         
  14   4   3        969.13       1022.17        10.57 o                         
  16   4   3       1912.23       1821.90        17.37 o                         
  18   4   3        169.78        171.96         6.48 o                         
  20   4   3        963.90        915.83        14.70 o                         
  22   4   3         96.31        128.67         8.98 o                         
  24   4   3        426.01        440.85        15.73 o                         
 -25   5   3          3.38          6.14         8.04 o                         
 -23   5   3         43.36         45.85         7.68 o                         
 -21   5   3          6.02          2.09         5.77 o                         
 -19   5   3        221.79        208.79         8.23 o                         
 -17   5   3        214.57        221.16         7.00 o                         
 -15   5   3        722.28        717.32        10.70 o                         
 -13   5   3         14.27         16.42         3.41 o                         
 -11   5   3          3.24          5.04         3.08 o                         
  -9   5   3        683.42        646.21         8.68 o                         
  -7   5   3        658.51        701.22         8.25 o                         
  -5   5   3          0.41          0.74         2.45 o                         
  -3   5   3         37.92         22.07         2.89 o                         
  -1   5   3       3772.95       3986.14        26.90 o                         
   1   5   3        221.11        156.01         3.85 o                         
   3   5   3        557.92        523.75         6.97 o                         
   5   5   3        692.55        640.18         7.11 o                         
   7   5   3       1137.49       1214.11        11.18 o                         
   9   5   3       1063.07       1088.86        11.58 o                         
  11   5   3        271.80        256.43         6.39 o                         
  13   5   3        584.80        593.93         8.47 o                         
  15   5   3       6689.27       7129.46        52.43 o                         
  17   5   3        685.85        623.38        10.79 o                         
  19   5   3       1479.16       1531.38        19.39 o                         
  21   5   3       1061.29       1072.26        21.77 o                         
  23   5   3        158.98        194.07        11.04 o                         
 -24   6   3          8.75         -0.61         7.77 o                         
 -22   6   3        273.22        273.35        11.00 o                         
 -20   6   3          2.19         -1.49         5.43 o                         
 -18   6   3        313.75        273.36         8.81 o                         
 -16   6   3       1257.64       1270.90        14.87 o                         
 -14   6   3        545.66        563.86        10.34 o                         
 -12   6   3         40.15         35.00         3.91 o                         
 -10   6   3        287.33        256.28         7.18 o                         
  -8   6   3        767.56        749.11         9.60 o                         
  -6   6   3        508.85        493.49         7.79 o                         
  -4   6   3        475.00        429.98         8.27 o                         
  -2   6   3        158.28         88.27         4.12 o                         
   0   6   3        773.27        808.18         8.70 o                         
   2   6   3        979.35        952.47        10.02 o                         
   4   6   3        362.12        369.51         6.59 o                         
   6   6   3         77.59         73.27         3.56 o                         
   8   6   3          7.94         10.13         3.37 o                         
  10   6   3        448.91        409.22        10.27 o                         
  12   6   3         53.02         54.48         5.02 o                         
  14   6   3         90.48        110.03         5.81 o                         
  16   6   3          1.18          7.07         4.84 o                         
  18   6   3         34.13         45.28         6.36 o                         
  20   6   3          0.05         -5.32         6.39 o                         
  22   6   3        156.18        223.38        11.22 o                         
 -21   7   3         14.10         18.65         7.10 o                         
 -19   7   3         30.60         24.98         6.43 o                         
 -17   7   3       1186.39       1232.77        17.03 o                         
 -15   7   3         85.13         75.21         6.11 o                         
 -13   7   3       1214.75       1247.10        15.13 o                         
 -11   7   3         26.49         18.50         4.42 o                         
  -9   7   3        139.15        129.62         6.10 o                         
  -7   7   3        202.14        211.38         6.13 o                         
  -5   7   3       1837.50       1834.84        17.30 o                         
  -3   7   3       1177.53       1099.92        13.08 o                         
  -1   7   3       2003.21       1871.56        16.89 o                         
   1   7   3        287.68        280.64         6.76 o                         
   3   7   3        596.71        559.83         9.73 o                         
   5   7   3         24.80         28.03         3.71 o                         
   7   7   3          0.54         -0.32         3.23 o                         
   9   7   3        604.32        561.33        10.21 o                         
  11   7   3        693.25        632.66        13.24 o                         
  13   7   3         13.85          6.92         4.82 o                         
  15   7   3         28.76         34.90         5.99 o                         
  17   7   3        194.35        176.50         8.78 o                         
  19   7   3        251.87        251.74        10.50 o                         
  21   7   3         11.25          7.47         7.67 o                         
 -20   8   3         10.74         11.52         7.03 o                         
 -18   8   3        724.97        774.62        15.38 o                         
 -16   8   3          1.01         -8.12         5.41 o                         
 -14   8   3        446.47        430.54        11.92 o                         
 -12   8   3          0.05          1.39         5.14 o                         
 -10   8   3        514.77        524.79        10.91 o                         
  -8   8   3        309.08        278.07         7.75 o                         
  -6   8   3       1588.36       1608.73        16.65 o                         
  -4   8   3         98.89         89.19         5.49 o                         
  -2   8   3        170.32        160.27         6.12 o                         
   0   8   3       1116.33       1107.86        13.60 o                         
   2   8   3         63.03         57.74         4.94 o                         
   4   8   3        365.09        357.75         8.50 o                         
   6   8   3         21.30         12.50         4.58 o                         
   8   8   3        741.57        752.74        17.32 o                         
  10   8   3        786.44        741.82        15.05 o                         
  12   8   3         11.80          3.33         5.80 o                         
  14   8   3        738.79        688.45        14.93 o                         
  16   8   3         84.57         83.73         7.55 o                         
  18   8   3        511.01        507.18        16.03 o                         
  20   8   3        154.17        202.61        11.00 o                         
 -17   9   3        561.64        563.43        15.92 o                         
 -15   9   3        606.50        587.88        14.41 o                         
 -13   9   3       2563.34       2625.86        28.27 o                         
 -11   9   3       1115.79       1173.49        17.16 o                         
  -9   9   3        332.45        354.23        10.62 o                         
  -7   9   3        329.27        312.82         9.32 o                         
  -5   9   3        532.19        516.64        12.33 o                         
  -3   9   3       1035.56       1019.76        13.83 o                         
  -1   9   3       1570.56       1588.52        18.87 o                         
   1   9   3         46.77         39.23         5.49 o                         
   3   9   3        305.71        276.76         8.24 o                         
   5   9   3        314.20        264.01         8.14 o                         
   7   9   3         68.79         74.21         6.17 o                         
   9   9   3        151.55        103.36         6.86 o                         
  11   9   3        260.21        244.56         9.68 o                         
  13   9   3          0.25          0.74         6.19 o                         
  15   9   3          6.47         -4.68         6.34 o                         
  17   9   3         22.45         40.76         8.01 o                         
 -14  10   3        224.49        239.88        10.57 o                         
 -12  10   3         82.19        124.64         8.57 o                         
 -10  10   3        130.43        116.65         7.88 o                         
  -8  10   3        168.33        170.20         8.57 o                         
  -6  10   3         17.76          5.35         5.63 o                         
  -4  10   3          6.27         -0.03         5.30 o                         
  -2  10   3         94.32         94.75         6.31 o                         
   0  10   3         18.75         20.58         5.43 o                         
   2  10   3         98.82         93.52         6.81 o                         
   4  10   3         20.59         24.29         6.08 o                         
   6  10   3         23.02         34.13         6.16 o                         
   8  10   3         99.63         91.64         7.38 o                         
  10  10   3        459.23        407.11        15.36 o                         
  12  10   3         53.82         39.03         7.45 o                         
  14  10   3          2.71          9.15         6.90 o                         
 -11  11   3         96.22        108.11         9.01 o                         
  -9  11   3        105.44        132.92         8.84 o                         
  -7  11   3        122.62        116.52         8.34 o                         
  -5  11   3          1.55         -3.15         6.25 o                         
  -3  11   3         21.97         33.20         7.01 o                         
  -1  11   3        367.01        352.79        10.58 o                         
   1  11   3          1.76         11.01         6.22 o                         
   3  11   3        371.13        360.56        11.78 o                         
   5  11   3        254.16        240.45        10.37 o                         
   7  11   3         32.69         49.12         7.90 o                         
   9  11   3         23.39         46.10         8.68 o                         
   0  12   3        775.88        869.70        20.52 o                         
 -26   0   4        164.32        136.15        12.09 o                         
 -24   0   4        432.84        459.35        17.29 o                         
 -22   0   4        152.18        115.89        10.20 o                         
 -20   0   4         88.82         82.90         9.02 o                         
 -18   0   4         20.07         29.50         5.81 o                         
 -16   0   4       4419.21       4590.17        45.42 o                         
 -14   0   4        836.92        774.31        13.01 o                         
 -12   0   4       8381.97       8959.99        81.00 o                         
 -10   0   4       5850.78       6205.93        55.72 o                         
  -8   0   4         26.39         23.87         3.71 o                         
  -6   0   4        159.11        188.46         6.22 o                         
  -4   0   4       2035.32       2389.02        21.54 o                         
  -2   0   4      15725.98      16882.95       125.40 o                         
   0   0   4       6884.79       7456.86        55.73 o                         
   2   0   4       1037.67        960.74        11.04 o                         
   4   0   4       5873.19       6420.93        53.75 o                         
   6   0   4        564.95        498.15         8.03 o                         
   8   0   4       5554.40       6135.92        63.49 o                         
  10   0   4       1686.10       1701.73        22.09 o                         
  12   0   4        331.69        304.81        14.22 o                         
  14   0   4         47.04         47.69         4.17 o                         
  16   0   4       1190.32       1157.28        16.17 o                         
  18   0   4       1096.04       1101.48        18.75 o                         
  20   0   4        965.63       1014.08        20.26 o                         
  22   0   4        423.14        432.94        18.96 o                         
  24   0   4         11.44         28.79        10.03 o                         
 -27   1   4         15.54         17.86         7.74 o                         
 -25   1   4         66.27         74.01         7.29 o                         
 -23   1   4         52.19         39.09         6.42 o                         
 -21   1   4        418.30        396.67        12.05 o                         
 -19   1   4        151.37        142.69         5.49 o                         
 -17   1   4       2860.59       2969.21        23.46 o                         
 -15   1   4       1262.07       1260.81        13.02 o                         
 -13   1   4       1681.04       1697.65        14.49 o                         
 -11   1   4         52.91         45.09         3.26 o                         
  -9   1   4       1829.58       1906.41        14.00 o                         
  -7   1   4        328.25        312.71         6.27 o                         
  -5   1   4        431.52        431.60         7.61 o                         
  -3   1   4       3291.28       3588.26        22.18 o                         
  -1   1   4        575.48        623.19         6.01 o                         
   1   1   4        540.56        540.13         5.35 o                         
   3   1   4       5100.37       5324.59        30.67 o                         
   5   1   4         25.30         25.37         2.02 o                         
   7   1   4       1659.84       1714.28        14.18 o                         
   9   1   4        252.24        271.90         5.71 o                         
  11   1   4        597.60        503.56         7.17 o                         
  13   1   4        115.84        104.20         3.81 o                         
  15   1   4        286.63        289.06         5.88 o                         
  17   1   4        411.00        394.81         8.15 o                         
  19   1   4       1511.94       1557.29        16.97 o                         
  21   1   4        387.13        359.00        11.01 o                         
  23   1   4        102.46        131.88         9.21 o                         
  25   1   4         39.80         71.63         9.09 o                         
 -26   2   4         11.58         40.53         7.53 o                         
 -24   2   4         65.70         77.69         7.56 o                         
 -22   2   4        116.91        105.87         7.11 o                         
 -20   2   4          3.57         -4.89         5.14 o                         
 -18   2   4       1043.54       1021.21        11.85 o                         
 -16   2   4       4708.99       5095.85        35.47 o                         
 -14   2   4         99.82        102.31         5.10 o                         
 -12   2   4         41.54         32.11         3.41 o                         
 -10   2   4       3166.42       3365.98        23.46 o                         
  -8   2   4       1812.45       1932.00        16.48 o                         
  -6   2   4         60.70         62.76         3.01 o                         
  -4   2   4       3359.49       3573.00        23.79 o                         
  -2   2   4         75.38         71.69         2.95 o                         
   0   2   4        806.23        724.45         7.78 o                         
   2   2   4         46.03         54.45         2.57 o                         
   4   2   4       2070.89       2259.79        14.38 o                         
   6   2   4         14.41         21.89         2.12 o                         
   8   2   4        479.73        420.84         7.48 o                         
  10   2   4        147.41        158.87         4.87 o                         
  12   2   4         21.48         20.29         3.46 o                         
  14   2   4         82.55         62.32         4.46 o                         
  16   2   4        589.51        572.32        11.40 o                         
  18   2   4         23.56         13.28         4.32 o                         
  20   2   4         54.47         52.89         5.41 o                         
  22   2   4         43.41         50.01         7.15 o                         
  24   2   4          4.86          1.58         7.56 o                         
 -25   3   4        109.57        122.49         8.50 o                         
 -23   3   4        193.00        201.53         9.57 o                         
 -21   3   4        292.78        252.97        10.83 o                         
 -19   3   4          5.09          6.81         4.12 o                         
 -17   3   4         47.05         48.38         4.73 o                         
 -15   3   4        635.60        599.11         9.44 o                         
 -13   3   4        403.10        401.36        10.72 o                         
 -11   3   4         85.39         84.30         4.01 o                         
  -9   3   4       2089.33       2075.04        15.86 o                         
  -7   3   4        371.04        320.68         6.10 o                         
  -5   3   4        195.79        159.49         4.96 o                         
  -3   3   4        970.18        945.00         8.44 o                         
  -1   3   4          9.50         22.75         2.49 o                         
   1   3   4       1979.60       1866.16        13.54 o                         
   3   3   4       1288.48       1303.13        10.76 o                         
   5   3   4        602.12        655.47         6.58 o                         
   7   3   4        473.01        483.06         5.61 o                         
   9   3   4        726.46        594.32         6.78 o                         
  11   3   4        712.69        647.38         9.51 o                         
  13   3   4        392.63        357.15         6.57 o                         
  15   3   4       1959.08       1934.97        18.21 o                         
  17   3   4          0.73          2.46         4.28 o                         
  19   3   4        742.02        736.88        12.54 o                         
  21   3   4          0.08         -1.69         5.78 o                         
  23   3   4         34.36         56.00         8.55 o                         
  25   3   4         61.54         88.07        11.04 o                         
 -24   4   4        183.65        210.10         9.99 o                         
 -22   4   4          0.00         -6.22         6.09 o                         
 -20   4   4         24.91         32.70         6.26 o                         
 -18   4   4        202.66        201.74         6.45 o                         
 -16   4   4         28.98         22.94         4.35 o                         
 -14   4   4        246.33        215.23         6.49 o                         
 -12   4   4        503.89        542.25         8.77 o                         
 -10   4   4        784.58        763.71         9.32 o                         
  -8   4   4          5.18          2.76         2.64 o                         
  -6   4   4       3830.00       4085.11        26.95 o                         
  -4   4   4          1.29          4.72         2.32 o                         
  -2   4   4       2404.21       2476.00        17.48 o                         
   0   4   4      11882.69      12336.89        71.55 o                         
   2   4   4       1046.60        936.75         8.85 o                         
   4   4   4       4329.78       4183.22        27.76 o                         
   6   4   4        315.61        342.58         5.55 o                         
   8   4   4         84.81         62.17         3.00 o                         
  10   4   4       1331.09       1313.00        11.74 o                         
  12   4   4        775.73        678.23         8.65 o                         
  14   4   4       1035.76        996.65        10.84 o                         
  16   4   4       1407.66       1393.11        16.21 o                         
  18   4   4          0.44          7.71         5.14 o                         
  20   4   4        105.56        107.09         7.07 o                         
  22   4   4          0.52          4.20         7.11 o                         
  24   4   4        131.38        150.42        11.62 o                         
 -23   5   4         10.63         18.35         6.92 o                         
 -21   5   4        833.46        809.14        17.21 o                         
 -19   5   4        137.58        166.87         7.56 o                         
 -17   5   4        756.67        762.54        11.92 o                         
 -15   5   4         43.59         45.25         4.67 o                         
 -13   5   4        284.39        268.78         9.23 o                         
 -11   5   4        151.00        140.19         5.28 o                         
  -9   5   4        901.56        898.99        10.61 o                         
  -7   5   4        289.81        276.64         6.50 o                         
  -5   5   4        514.71        504.17         8.91 o                         
  -3   5   4        253.28        228.83         4.72 o                         
  -1   5   4       1766.57       1746.96        14.80 o                         
   1   5   4         77.44         85.08         3.43 o                         
   3   5   4       1207.52       1253.97        10.37 o                         
   5   5   4       1943.53       1914.52        15.01 o                         
   7   5   4        325.55        299.89         5.91 o                         
   9   5   4          0.61          3.03         3.01 o                         
  11   5   4        176.78        141.00         5.04 o                         
  13   5   4         24.48         26.15         4.21 o                         
  15   5   4        279.33        302.19         8.22 o                         
  17   5   4        321.91        279.05         8.81 o                         
  19   5   4         79.80         90.34         6.62 o                         
  21   5   4        256.57        291.25        12.80 o                         
  23   5   4         82.06         95.48        10.48 o                         
 -22   6   4        225.80        214.11        10.60 o                         
 -20   6   4        910.98        901.94        17.54 o                         
 -18   6   4        744.95        745.61        13.92 o                         
 -16   6   4        214.11        229.41         7.83 o                         
 -14   6   4         26.74         25.16         4.56 o                         
 -12   6   4        522.55        521.49        11.25 o                         
 -10   6   4        210.24        188.04         6.42 o                         
  -8   6   4        283.50        273.58         6.94 o                         
  -6   6   4        146.51        133.95         4.96 o                         
  -4   6   4        173.16        180.07         5.80 o                         
  -2   6   4        922.52        872.22         9.92 o                         
   0   6   4         11.65         16.11         3.08 o                         
   2   6   4        548.87        560.24         7.76 o                         
   4   6   4        705.99        649.96         8.40 o                         
   6   6   4        112.48        126.37         4.69 o                         
   8   6   4        416.20        364.24         6.99 o                         
  10   6   4        531.42        566.86        10.63 o                         
  12   6   4         79.34         71.04         5.54 o                         
  14   6   4         15.13         26.87         5.02 o                         
  16   6   4        143.74        158.25         7.72 o                         
  18   6   4        400.73        419.26        12.89 o                         
  20   6   4         33.00         29.14         6.84 o                         
  22   6   4         37.43         44.80         9.00 o                         
 -21   7   4        100.37        119.99         9.50 o                         
 -19   7   4         10.79         16.74         6.46 o                         
 -17   7   4        112.06        121.19         7.44 o                         
 -15   7   4         99.54        100.39         6.66 o                         
 -13   7   4        875.67        893.46        14.09 o                         
 -11   7   4         23.04         42.66         5.18 o                         
  -9   7   4         59.81         49.71         5.03 o                         
  -7   7   4        141.05        128.05         5.76 o                         
  -5   7   4        424.70        401.49        12.33 o                         
  -3   7   4        356.63        353.27         8.72 o                         
  -1   7   4        733.77        668.48        10.01 o                         
   1   7   4        253.45        239.09         6.89 o                         
   3   7   4          0.26          2.24         3.63 o                         
   5   7   4        575.35        548.58        12.63 o                         
   7   7   4          0.04         -2.08         4.05 o                         
   9   7   4        109.94         68.45         5.74 o                         
  11   7   4         16.82         32.18         5.55 o                         
  13   7   4        432.03        409.10        11.23 o                         
  15   7   4        190.94        162.79        10.95 o                         
  17   7   4         93.73        102.52         8.17 o                         
  19   7   4         22.43         23.03         7.90 o                         
 -18   8   4        404.19        408.20        11.99 o                         
 -16   8   4        119.80        123.50         7.57 o                         
 -14   8   4       1036.31       1081.55        16.54 o                         
 -12   8   4        213.98        208.29         8.45 o                         
 -10   8   4        158.95        131.64         7.06 o                         
  -8   8   4        167.94        164.09         7.34 o                         
  -6   8   4         79.99         76.68         6.03 o                         
  -4   8   4          0.08          3.38         4.75 o                         
  -2   8   4          7.84          5.34         4.40 o                         
   0   8   4       1144.99       1089.32        13.60 o                         
   2   8   4        176.30        174.26         6.95 o                         
   4   8   4        343.36        416.64        12.32 o                         
   6   8   4         13.60         -3.62         4.32 o                         
   8   8   4          4.31          4.08         5.22 o                         
  10   8   4         28.46         25.44         5.85 o                         
  12   8   4        297.72        236.52         9.48 o                         
  14   8   4        115.13         98.84         8.53 o                         
  16   8   4        265.58        270.09        11.58 o                         
  18   8   4        303.07        344.37        13.31 o                         
 -17   9   4        137.23        192.23        10.02 o                         
 -15   9   4        166.30        199.44         9.23 o                         
 -13   9   4        255.72        251.00         9.88 o                         
 -11   9   4        397.80        399.06        11.41 o                         
  -9   9   4        154.07        140.23         8.08 o                         
  -7   9   4        307.07        271.65         8.88 o                         
  -5   9   4         10.13         10.87         5.06 o                         
  -3   9   4         62.66         76.12         6.09 o                         
  -1   9   4          6.08          4.99         5.14 o                         
   1   9   4        727.16        749.87        13.69 o                         
   3   9   4         54.08         33.23         5.51 o                         
   5   9   4         67.77         83.73         6.85 o                         
   7   9   4        218.85        206.48         9.02 o                         
   9   9   4         11.19         11.72         6.43 o                         
  11   9   4        172.96        194.28        10.52 o                         
  13   9   4         72.96         78.40         8.92 o                         
  15   9   4        119.96        160.47        11.15 o                         
 -14  10   4       1279.50       1271.75        22.01 o                         
 -12  10   4        466.47        443.33        12.88 o                         
 -10  10   4        358.45        374.56        11.50 o                         
  -8  10   4         75.14         82.61         7.57 o                         
  -6  10   4         41.18         44.71         6.83 o                         
  -4  10   4        395.52        375.22        11.12 o                         
  -2  10   4        750.86        735.36        14.21 o                         
   0  10   4          5.54          0.34         5.69 o                         
   2  10   4        207.09        180.39         8.95 o                         
   4  10   4        324.98        268.76        11.34 o                         
   6  10   4        173.57        142.02         8.93 o                         
   8  10   4        109.09         67.54         8.61 o                         
  10  10   4         20.62         61.46         8.45 o                         
  12  10   4        334.89        394.44        14.66 o                         
  -7  11   4         71.51         77.90         8.15 o                         
  -5  11   4        257.83        237.02        10.59 o                         
  -3  11   4         29.49         45.85         7.55 o                         
  -1  11   4         22.47         41.75         7.41 o                         
   1  11   4         95.33        111.53         8.86 o                         
   3  11   4         22.65         27.85         7.43 o                         
   5  11   4         20.07         24.29         8.08 o                         
   7  11   4         27.66         39.75         8.41 o                         
 -25   1   5        643.83        721.96        17.68 o                         
 -23   1   5         17.44         19.52         6.47 o                         
 -21   1   5       1878.06       1850.58        22.17 o                         
 -19   1   5        936.95        963.30        16.80 o                         
 -17   1   5        596.14        616.19        11.55 o                         
 -15   1   5        398.60        376.58         8.20 o                         
 -13   1   5       1693.31       1696.47        15.62 o                         
 -11   1   5        183.58        180.47         5.18 o                         
  -9   1   5        664.25        607.44         8.50 o                         
  -7   1   5         84.16         73.40         3.56 o                         
  -5   1   5       2798.88       3041.51        20.61 o                         
  -3   1   5       4862.00       5141.99        31.51 o                         
  -1   1   5        520.02        510.95         6.93 o                         
   1   1   5          0.00         -1.18         1.83 o                         
   3   1   5        142.21        125.91         3.47 o                         
   5   1   5          6.92         17.42         2.33 o                         
   7   1   5          1.49          2.72         2.12 o                         
   9   1   5       1456.57       1571.79        13.85 o                         
  11   1   5         17.13         16.85         3.43 o                         
  13   1   5          4.68          8.52         3.66 o                         
  15   1   5         43.64         52.98         4.82 o                         
  17   1   5        160.65        182.22         5.99 o                         
  19   1   5         36.20         37.54         4.97 o                         
  21   1   5       1450.31       1503.47        18.98 o                         
  23   1   5        387.89        381.92        12.76 o                         
 -24   2   5        184.08        217.41        10.07 o                         
 -22   2   5         17.67         12.83         6.37 o                         
 -20   2   5       1803.07       1958.63        22.25 o                         
 -18   2   5       2074.99       2106.75        19.74 o                         
 -16   2   5       8750.75       9321.17        62.06 o                         
 -14   2   5        189.00        186.37         6.08 o                         
 -12   2   5       1437.87       1436.99        13.44 o                         
 -10   2   5       1147.17       1111.55        11.83 o                         
  -8   2   5         27.76         15.31         3.15 o                         
  -6   2   5        830.16        813.03         9.06 o                         
  -4   2   5       8404.09       9179.65        55.36 o                         
  -2   2   5       4858.10       5088.48        33.80 o                         
   0   2   5        442.57        398.74         6.37 o                         
   2   2   5       1167.29       1219.09        10.44 o                         
   4   2   5        850.27        950.63         8.71 o                         
   6   2   5        149.10        130.43         3.36 o                         
   8   2   5       1584.98       1647.88        14.98 o                         
  10   2   5        320.11        307.21         7.05 o                         
  12   2   5         31.79         32.55         3.84 o                         
  14   2   5          2.91          4.38         4.04 o                         
  16   2   5        760.57        803.87        12.41 o                         
  18   2   5        281.74        276.27         9.16 o                         
  20   2   5        702.14        739.29        14.44 o                         
  22   2   5         59.22         94.44         7.57 o                         
  24   2   5         35.04         34.16         8.01 o                         
 -25   3   5        143.75        135.50         9.35 o                         
 -23   3   5        628.57        605.92        14.80 o                         
 -21   3   5        238.71        217.16         9.22 o                         
 -19   3   5          3.08          9.83         4.85 o                         
 -17   3   5          6.68          1.58         4.15 o                         
 -15   3   5       4383.50       4697.81        35.64 o                         
 -13   3   5        433.19        453.78         9.67 o                         
 -11   3   5        227.46        228.12         5.64 o                         
  -9   3   5         12.17         11.02         3.34 o                         
  -7   3   5        422.63        375.66         8.52 o                         
  -5   3   5        515.55        460.19         7.02 o                         
  -3   3   5        396.09        394.29         6.69 o                         
  -1   3   5         46.11         30.30         2.87 o                         
   1   3   5        651.90        644.32         6.96 o                         
   3   3   5         48.29         51.95         3.01 o                         
   5   3   5        876.28        904.70         9.25 o                         
   7   3   5          7.74          7.24         2.28 o                         
   9   3   5          1.24          4.45         2.71 o                         
  11   3   5        356.28        320.76         7.59 o                         
  13   3   5        824.29        768.28        12.08 o                         
  15   3   5        943.73        887.65        13.25 o                         
  17   3   5        161.26        179.70         7.99 o                         
  19   3   5          1.00          9.40         6.39 o                         
  21   3   5        111.28        127.59         7.43 o                         
  23   3   5          0.00          0.47         6.66 o                         
 -24   4   5         62.14         66.02         8.37 o                         
 -22   4   5         28.38         31.74         7.17 o                         
 -20   4   5         25.17         20.05         6.46 o                         
 -18   4   5        145.42        138.77         6.73 o                         
 -16   4   5        507.03        518.18        14.46 o                         
 -14   4   5        576.29        602.89        12.00 o                         
 -12   4   5        260.90        241.50         7.93 o                         
 -10   4   5       2499.89       2604.19        20.88 o                         
  -8   4   5       1543.34       1517.66        13.32 o                         
  -6   4   5        187.95        169.01         4.73 o                         
  -4   4   5        960.87        984.78        10.53 o                         
  -2   4   5       1280.48       1333.56        11.72 o                         
   0   4   5        466.24        502.15         6.92 o                         
   2   4   5        112.44        107.55         3.95 o                         
   4   4   5        180.26        173.91         5.30 o                         
   6   4   5          8.09          4.62         2.76 o                         
   8   4   5        854.76        851.57        10.32 o                         
  10   4   5         89.40         98.53         3.96 o                         
  12   4   5        689.43        687.79        13.91 o                         
  14   4   5        587.96        548.87        10.93 o                         
  16   4   5         10.28          6.15         4.81 o                         
  18   4   5         22.95         36.33         5.56 o                         
  20   4   5         76.91        107.20         7.78 o                         
  22   4   5         12.24          2.90         6.81 o                         
 -23   5   5          7.47         10.84         7.36 o                         
 -21   5   5          6.21          8.61         7.21 o                         
 -19   5   5        151.65        179.85         8.71 o                         
 -17   5   5       1278.07       1256.32        15.76 o                         
 -15   5   5        113.85         95.34         5.90 o                         
 -13   5   5        130.27        118.10         5.99 o                         
 -11   5   5       4123.49       4154.09        32.86 o                         
  -9   5   5        600.78        622.97        10.73 o                         
  -7   5   5        553.74        580.68         9.17 o                         
  -5   5   5        634.06        669.51         8.77 o                         
  -3   5   5        315.25        299.97         6.17 o                         
  -1   5   5       2092.66       2047.57        16.58 o                         
   1   5   5       1318.32       1275.89        11.94 o                         
   3   5   5        220.81        197.34         5.81 o                         
   5   5   5        356.72        338.67         6.94 o                         
   7   5   5          1.49          0.41         3.04 o                         
   9   5   5       2245.95       2090.10        19.37 o                         
  11   5   5        405.69        339.99        10.01 o                         
  13   5   5       2337.70       2274.64        23.75 o                         
  15   5   5        487.79        490.55        14.44 o                         
  17   5   5         30.36         27.48         5.96 o                         
  19   5   5         35.06         26.12         7.46 o                         
  21   5   5         12.32          6.20         7.12 o                         
 -20   6   5        409.99        417.95        13.49 o                         
 -18   6   5        335.36        395.13        11.52 o                         
 -16   6   5        493.09        511.13        11.92 o                         
 -14   6   5       1483.37       1469.61        17.79 o                         
 -12   6   5         53.87         55.94         5.36 o                         
 -10   6   5        880.75        879.05        12.90 o                         
  -8   6   5         33.95         24.48         4.40 o                         
  -6   6   5         51.17         51.88         4.76 o                         
  -4   6   5         62.43         50.27         4.15 o                         
  -2   6   5        575.23        569.98         9.06 o                         
   0   6   5         75.14         58.07         4.51 o                         
   2   6   5       1424.52       1271.19        13.99 o                         
   4   6   5       3021.27       3095.75        26.46 o                         
   6   6   5       1461.86       1500.13        15.36 o                         
   8   6   5        139.91        156.13         5.89 o                         
  10   6   5         82.76        103.05         6.15 o                         
  12   6   5          1.25         -0.17         4.68 o                         
  14   6   5        237.69        236.23         8.36 o                         
  16   6   5        292.31        268.10         9.18 o                         
  18   6   5        293.79        259.81        10.94 o                         
  20   6   5         14.22          0.73         7.96 o                         
 -19   7   5        206.34        206.02        10.29 o                         
 -17   7   5        164.86        179.07         8.76 o                         
 -15   7   5        343.62        313.68         9.88 o                         
 -13   7   5         53.48         35.66         5.76 o                         
 -11   7   5        528.87        534.96        12.33 o                         
  -9   7   5       2613.01       2663.58        27.17 o                         
  -7   7   5        220.27        192.04         6.88 o                         
  -5   7   5          7.21         -1.20         4.31 o                         
  -3   7   5        528.57        556.75        12.57 o                         
  -1   7   5        105.78        104.05         5.56 o                         
   1   7   5       2853.54       2761.30        25.23 o                         
   3   7   5        154.18        129.36         5.70 o                         
   5   7   5         52.58         51.26         5.64 o                         
   7   7   5        177.53        144.20         7.93 o                         
   9   7   5        113.36        108.75         7.09 o                         
  11   7   5          3.42          5.54         5.69 o                         
  13   7   5        406.41        369.52        12.88 o                         
  15   7   5          0.33          1.50         7.03 o                         
  17   7   5        148.91        170.30        11.70 o                         
 -18   8   5        369.74        360.33        13.00 o                         
 -16   8   5         51.95         71.33         8.77 o                         
 -14   8   5          0.19          8.41         6.41 o                         
 -12   8   5       2594.70       2609.48        28.78 o                         
 -10   8   5        462.39        472.72        12.25 o                         
  -8   8   5        252.99        231.54         8.54 o                         
  -6   8   5         31.53         36.24         5.72 o                         
  -4   8   5          0.03         -6.10         4.82 o                         
  -2   8   5       1228.31       1192.69        17.00 o                         
   0   8   5          7.03         11.76         5.46 o                         
   2   8   5          0.16         -6.00         5.14 o                         
   4   8   5          6.82         -1.93         5.00 o                         
   6   8   5         81.41         88.07         7.35 o                         
   8   8   5         28.04         28.80         6.45 o                         
  10   8   5         53.41         52.85         7.11 o                         
  12   8   5         20.00         22.31         7.58 o                         
  14   8   5         43.62         51.73         8.43 o                         
  16   8   5         69.01         98.28        10.12 o                         
 -15   9   5         89.18        115.70         9.51 o                         
 -13   9   5         61.46         81.87         8.42 o                         
 -11   9   5         49.70         46.31         7.75 o                         
  -9   9   5         26.28         26.15         7.14 o                         
  -7   9   5          7.02         -5.76         5.95 o                         
  -5   9   5          1.02          6.33         5.67 o                         
  -3   9   5          6.51          8.78         5.81 o                         
  -1   9   5        244.28        230.33         9.04 o                         
   1   9   5        536.95        458.05        12.36 o                         
   3   9   5        337.32        336.95        10.80 o                         
   5   9   5        726.10        703.34        18.57 o                         
   7   9   5         49.56         42.68         7.10 o                         
   9   9   5        150.40        167.31         9.63 o                         
  11   9   5          1.36         -4.57         7.77 o                         
  13   9   5          0.03          1.50         8.30 o                         
 -10  10   5         77.13         89.41         9.38 o                         
  -8  10   5         81.70         82.94         8.92 o                         
  -6  10   5          6.40         15.48         7.07 o                         
  -4  10   5        138.18        143.12         8.39 o                         
  -2  10   5         28.48         24.39         6.87 o                         
   0  10   5        168.32        148.60         8.93 o                         
   2  10   5         76.88         87.82         8.72 o                         
   4  10   5         16.60         22.98         7.84 o                         
   6  10   5        262.09        278.92        12.37 o                         
   8  10   5          0.28         -1.87         7.62 o                         
  10  10   5         20.67         14.36         9.00 o                         
  -1  11   5          2.60          1.23         7.52 o                         
   1  11   5         13.01          3.52         7.99 o                         
 -24   0   6          0.08         19.34        10.57 o                         
 -22   0   6         69.87         48.12        10.55 o                         
 -20   0   6        312.35        330.30        15.38 o                         
 -18   0   6         27.23         31.47         7.36 o                         
 -16   0   6       3394.86       3421.76        40.80 o                         
 -14   0   6       9435.91       9978.95        98.34 o                         
 -12   0   6        339.89        289.03        10.60 o                         
 -10   0   6       1948.00       1842.24        21.84 o                         
  -8   0   6       1443.04       1445.42        18.47 o                         
  -6   0   6       2903.20       2836.27        31.77 o                         
  -4   0   6       2388.20       2642.44        29.70 o                         
  -2   0   6        135.37         95.39         4.67 o                         
   0   0   6        735.89        814.98        10.36 o                         
   2   0   6        537.45        504.83        11.41 o                         
   4   0   6       1088.70       1137.86        16.08 o                         
   6   0   6         12.71         14.22         3.90 o                         
   8   0   6       2924.92       3059.14        34.33 o                         
  10   0   6        248.01        250.38         9.57 o                         
  12   0   6        289.78        251.74         9.50 o                         
  14   0   6         25.54         12.26         6.14 o                         
  16   0   6         54.00         43.49         6.86 o                         
  18   0   6       2664.90       2680.42        47.92 o                         
  20   0   6        349.82        396.31        13.85 o                         
  22   0   6        432.67        509.18        19.20 o                         
 -23   1   6        347.37        333.72        12.36 o                         
 -21   1   6        111.12        119.31         8.72 o                         
 -19   1   6        708.74        616.57        13.31 o                         
 -17   1   6         87.41         90.97         6.06 o                         
 -15   1   6        103.81         94.06         5.80 o                         
 -13   1   6       1691.86       1669.41        16.79 o                         
 -11   1   6        601.02        578.05         9.63 o                         
  -9   1   6        250.79        224.90         6.17 o                         
  -7   1   6         11.82         12.86         3.24 o                         
  -5   1   6         32.70         45.73         3.30 o                         
  -3   1   6       1318.75       1269.87        11.20 o                         
  -1   1   6        627.40        590.49         6.85 o                         
   1   1   6        147.61        165.17         3.72 o                         
   3   1   6         12.14          5.24         2.60 o                         
   5   1   6          0.40          2.43         2.65 o                         
   7   1   6       1152.80       1135.51        11.37 o                         
   9   1   6        157.97        142.07         4.39 o                         
  11   1   6         16.60         27.82         3.82 o                         
  13   1   6          0.00         -6.15         4.10 o                         
  15   1   6         19.19          4.57         5.27 o                         
  17   1   6        526.18        504.76        11.96 o                         
  19   1   6        226.27        220.21         9.06 o                         
  21   1   6         11.78         14.63         6.85 o                         
 -24   2   6        238.89        210.01        11.11 o                         
 -22   2   6          0.09         -6.89         6.75 o                         
 -20   2   6        606.81        549.10        15.16 o                         
 -18   2   6         48.98         63.38         5.77 o                         
 -16   2   6        735.41        747.14        13.27 o                         
 -14   2   6        326.71        296.70         7.79 o                         
 -12   2   6        120.21        109.42         5.42 o                         
 -10   2   6        251.49        231.84         6.62 o                         
  -8   2   6        321.86        339.84         7.94 o                         
  -6   2   6          0.16         -3.16         3.20 o                         
  -4   2   6        144.92        141.62         4.52 o                         
  -2   2   6        872.03        804.12         9.93 o                         
   0   2   6        817.46        826.65         9.27 o                         
   2   2   6       1640.72       1573.35        13.06 o                         
   4   2   6        819.93        801.39         8.89 o                         
   6   2   6        665.37        639.81         7.65 o                         
   8   2   6        236.91        225.43         5.05 o                         
  10   2   6         58.32         57.18         3.95 o                         
  12   2   6        192.26        184.47         6.90 o                         
  14   2   6         31.53         32.78         4.90 o                         
  16   2   6        110.11        115.13         6.76 o                         
  18   2   6        111.54        108.06         7.08 o                         
  20   2   6          5.57          9.64         6.96 o                         
  22   2   6        205.91        234.75        13.36 o                         
 -23   3   6        198.23        171.65        10.46 o                         
 -21   3   6        493.92        464.35        15.27 o                         
 -19   3   6        419.54        422.06        12.03 o                         
 -17   3   6        359.79        330.09        10.50 o                         
 -15   3   6        402.57        355.78         8.74 o                         
 -13   3   6       2997.59       2932.84        24.54 o                         
 -11   3   6       2343.78       2266.14        20.69 o                         
  -9   3   6         49.64         46.16         4.68 o                         
  -7   3   6        102.01        115.63         4.94 o                         
  -5   3   6        566.12        616.52         8.98 o                         
  -3   3   6        386.00        372.06         7.76 o                         
  -1   3   6         21.20         19.12         3.33 o                         
   1   3   6         45.27         50.75         3.51 o                         
   3   3   6        154.25        141.92         4.62 o                         
   5   3   6       1152.93       1120.07        11.09 o                         
   7   3   6         73.91         63.51         3.88 o                         
   9   3   6          0.03         -4.39         3.53 o                         
  11   3   6         22.78         18.00         4.17 o                         
  13   3   6        200.22        196.74         7.74 o                         
  15   3   6        251.02        220.13         8.35 o                         
  17   3   6         85.05         81.63         7.50 o                         
  19   3   6         18.36         21.93         6.69 o                         
  21   3   6        394.92        405.12        13.74 o                         
 -22   4   6         46.50         31.80         8.25 o                         
 -20   4   6        173.99        160.11         9.72 o                         
 -18   4   6        124.12        125.89         7.52 o                         
 -16   4   6        290.58        269.42         9.58 o                         
 -14   4   6        646.53        599.07        11.84 o                         
 -12   4   6        472.02        446.36        10.10 o                         
 -10   4   6         12.41         10.30         4.42 o                         
  -8   4   6         69.78         68.44         4.95 o                         
  -6   4   6        543.93        512.87        11.55 o                         
  -4   4   6         72.52         65.99         4.65 o                         
  -2   4   6        272.32        253.18         9.05 o                         
   0   4   6       2919.05       2902.77        22.03 o                         
   2   4   6        402.77        392.44         7.47 o                         
   4   4   6       3203.83       3279.76        26.47 o                         
   6   4   6         32.49         28.36         3.96 o                         
   8   4   6       2377.20       2380.20        21.92 o                         
  10   4   6       1241.48       1226.74        15.21 o                         
  12   4   6        215.93        190.49         7.02 o                         
  14   4   6        377.54        351.56         9.40 o                         
  16   4   6        440.28        419.64        12.43 o                         
  18   4   6        183.28        212.06        10.34 o                         
  20   4   6         38.38         58.36         8.40 o                         
 -21   5   6        171.89        192.34        12.01 o                         
 -19   5   6         53.70         71.93         8.31 o                         
 -17   5   6        579.04        595.24        12.90 o                         
 -15   5   6        791.31        788.73        13.70 o                         
 -13   5   6        121.93        130.14         6.74 o                         
 -11   5   6         30.61         28.09         5.18 o                         
  -9   5   6        812.30        747.40        12.60 o                         
  -7   5   6        230.01        220.80         6.98 o                         
  -5   5   6         87.74         69.67         5.28 o                         
  -3   5   6       1604.66       1560.63        16.34 o                         
  -1   5   6        657.33        645.89        10.24 o                         
   1   5   6       4865.79       5031.45        36.46 o                         
   3   5   6       1153.55       1118.74        14.02 o                         
   5   5   6         14.12         13.02         4.70 o                         
   7   5   6        404.20        387.02        10.17 o                         
   9   5   6          0.50          7.57         4.28 o                         
  11   5   6          2.38          3.50         5.39 o                         
  13   5   6        619.35        532.99        12.30 o                         
  15   5   6          2.61          5.43         5.61 o                         
  17   5   6          0.00         -6.33         5.81 o                         
  19   5   6         48.32         61.16         9.84 o                         
 -20   6   6        876.37        965.62        30.24 o                         
 -18   6   6       1120.82       1230.79        21.65 o                         
 -16   6   6         58.47         67.67         7.06 o                         
 -14   6   6        191.97        173.16         8.31 o                         
 -12   6   6        151.43        130.20         7.31 o                         
 -10   6   6         81.88         92.40         6.46 o                         
  -8   6   6          2.68          4.80         4.78 o                         
  -6   6   6         54.70         52.32         5.51 o                         
  -4   6   6       1546.05       1540.22        17.14 o                         
  -2   6   6        814.89        788.55        12.36 o                         
   0   6   6         14.69         10.75         4.68 o                         
   2   6   6        118.92        129.80         6.73 o                         
   4   6   6       1036.07        953.69        14.85 o                         
   6   6   6         86.73         94.06         6.21 o                         
   8   6   6        862.33        910.18        15.06 o                         
  10   6   6        388.08        368.32        10.56 o                         
  12   6   6         19.14         24.71         6.20 o                         
  14   6   6        131.03        109.85         8.21 o                         
  16   6   6         87.52        102.32         8.39 o                         
  18   6   6         24.09         18.72        10.48 o                         
 -17   7   6         31.22         43.82         8.09 o                         
 -15   7   6        190.73        215.02        10.31 o                         
 -13   7   6        319.04        287.62        10.98 o                         
 -11   7   6        261.40        232.95         9.48 o                         
  -9   7   6        883.72        833.45        18.26 o                         
  -7   7   6        198.80        200.47         8.91 o                         
  -5   7   6         59.79         61.52         6.74 o                         
  -3   7   6         26.86         47.51         5.65 o                         
  -1   7   6         33.25         39.14         5.56 o                         
   1   7   6       1100.46       1055.51        16.96 o                         
   3   7   6       1385.57       1224.39        16.97 o                         
   5   7   6         16.40         10.68         5.51 o                         
   7   7   6          0.00          1.61         5.63 o                         
   9   7   6          4.46          7.38         6.26 o                         
  11   7   6        216.16        201.70         9.44 o                         
  13   7   6        195.85        147.51         9.43 o                         
  15   7   6        298.40        303.80        14.22 o                         
 -14   8   6         35.97         16.39         7.84 o                         
 -12   8   6          3.82         -0.53         6.98 o                         
 -10   8   6        150.77        153.80         9.44 o                         
  -8   8   6        184.96        195.51         9.08 o                         
  -6   8   6        203.04        184.95         8.86 o                         
  -4   8   6        415.76        388.56        11.49 o                         
  -2   8   6        328.27        320.72        10.21 o                         
   0   8   6        624.03        653.35        16.27 o                         
   2   8   6        155.36        109.22         7.77 o                         
   4   8   6        293.02        247.82         9.85 o                         
   6   8   6         52.61         29.08         6.83 o                         
   8   8   6         91.42        113.20         8.61 o                         
  10   8   6         10.08         25.02         7.43 o                         
  12   8   6        364.51        344.34        13.17 o                         
  14   8   6        177.44        222.87        13.22 o                         
 -11   9   6        117.84        137.18        10.65 o                         
  -9   9   6        265.00        265.06        12.09 o                         
  -7   9   6        168.22        147.77         9.98 o                         
  -5   9   6        130.16        144.20         9.71 o                         
  -3   9   6        403.33        428.86        13.48 o                         
  -1   9   6        486.46        576.13        15.36 o                         
   1   9   6        525.86        520.35        19.93 o                         
   3   9   6          1.61         -4.11         7.26 o                         
   5   9   6         17.68         12.80         7.52 o                         
   7   9   6        463.74        522.11        20.72 o                         
   9   9   6         27.90         46.79         8.68 o                         
  -6  10   6          8.74          0.03         8.15 o                         
  -4  10   6         64.51         60.51         9.01 o                         
  -2  10   6        259.58        257.01        11.67 o                         
   0  10   6        149.04        199.48        11.90 o                         
   2  10   6          0.86          9.89         8.19 o                         
   4  10   6        306.70        387.89        14.53 o                         
 -21   1   7        248.19        203.68        11.07 o                         
 -19   1   7          0.25         -5.36         7.14 o                         
 -17   1   7       1082.20       1133.59        16.73 o                         
 -15   1   7        946.78        924.19        17.64 o                         
 -13   1   7        234.97        260.62         8.25 o                         
 -11   1   7        167.53        180.88         6.73 o                         
  -9   1   7        187.65        186.79         6.35 o                         
  -7   1   7          0.63          6.22         3.99 o                         
  -5   1   7       1542.14       1579.53        15.00 o                         
  -3   1   7        261.51        249.46         5.86 o                         
  -1   1   7        553.46        505.05         8.11 o                         
   1   1   7       1312.80       1290.72        11.11 o                         
   3   1   7         16.93         24.04         3.44 o                         
   5   1   7         10.04         12.34         3.48 o                         
   7   1   7       1056.66       1024.04        11.98 o                         
   9   1   7        382.89        319.91         7.15 o                         
  11   1   7         36.66         28.43         4.72 o                         
  13   1   7       1549.61       1464.45        18.05 o                         
  15   1   7       1098.39        977.49        16.78 o                         
  17   1   7        168.31        178.66         8.44 o                         
  19   1   7        332.46        273.07        10.47 o                         
 -22   2   7        321.97        321.89        13.52 o                         
 -20   2   7         16.90         19.67         7.95 o                         
 -18   2   7         57.45         47.90         6.91 o                         
 -16   2   7          0.02         -0.13         5.28 o                         
 -14   2   7        537.03        549.00        12.30 o                         
 -12   2   7       1446.71       1363.49        16.70 o                         
 -10   2   7        102.71        124.43         6.14 o                         
  -8   2   7        827.98        801.33        13.29 o                         
  -6   2   7         23.18         15.61         4.14 o                         
  -4   2   7       1121.00       1094.10        11.94 o                         
  -2   2   7        502.91        515.07         8.75 o                         
   0   2   7       1405.69       1371.69        13.22 o                         
   2   2   7       2498.72       2551.14        20.49 o                         
   4   2   7        341.96        329.25         8.32 o                         
   6   2   7        505.61        509.52         9.30 o                         
   8   2   7       1396.55       1430.73        14.73 o                         
  10   2   7        149.29        145.49         5.88 o                         
  12   2   7         24.95         37.51         5.65 o                         
  14   2   7       1000.57        961.30        15.67 o                         
  16   2   7        618.50        641.77        13.65 o                         
  18   2   7        134.63        163.77         9.96 o                         
  20   2   7        134.42        160.85        10.86 o                         
 -21   3   7        598.03        601.12        17.60 o                         
 -19   3   7        322.36        271.08        11.52 o                         
 -17   3   7         18.15         15.86         5.96 o                         
 -15   3   7         71.22         75.94         6.50 o                         
 -13   3   7        351.30        353.69        10.22 o                         
 -11   3   7         13.78         15.23         5.22 o                         
  -9   3   7        597.15        508.74        10.40 o                         
  -7   3   7         16.23         20.28         4.60 o                         
  -5   3   7         20.25         21.50         4.74 o                         
  -3   3   7        166.93        170.30         6.39 o                         
  -1   3   7       2721.69       2733.74        23.97 o                         
   1   3   7        351.30        325.91         7.84 o                         
   3   3   7       1132.84       1128.53        13.00 o                         
   5   3   7        787.94        824.08        11.46 o                         
   7   3   7         59.71         74.57         5.36 o                         
   9   3   7       1165.44       1093.09        16.37 o                         
  11   3   7        174.50        183.26         7.20 o                         
  13   3   7         21.25         28.72         6.99 o                         
  15   3   7        290.58        308.18        11.54 o                         
  17   3   7          3.21          8.13         7.05 o                         
  19   3   7        287.50        339.17        14.58 o                         
 -20   4   7         99.12        145.33        10.56 o                         
 -18   4   7         14.49         11.20         6.96 o                         
 -16   4   7        232.04        244.93         8.99 o                         
 -14   4   7        174.10        153.32         7.74 o                         
 -12   4   7         16.43         16.12         5.61 o                         
 -10   4   7        192.94        200.60         7.57 o                         
  -8   4   7        567.07        539.12        10.92 o                         
  -6   4   7         57.18         58.99         5.69 o                         
  -4   4   7        378.26        372.03         9.50 o                         
  -2   4   7        100.68        100.42         6.04 o                         
   0   4   7        281.04        299.43         9.95 o                         
   2   4   7        869.35        917.97        13.89 o                         
   4   4   7        674.65        595.87        10.85 o                         
   6   4   7        785.50        737.03        11.88 o                         
   8   4   7       2513.28       2542.84        26.57 o                         
  10   4   7         17.28         10.77         5.71 o                         
  12   4   7        225.91        209.65         8.32 o                         
  14   4   7        170.06        145.59         9.61 o                         
  16   4   7          3.37         -1.73         7.24 o                         
  18   4   7        475.05        512.86        15.58 o                         
 -19   5   7        217.95        265.83        12.78 o                         
 -17   5   7          7.59         17.26         7.51 o                         
 -15   5   7          0.06         -7.40         6.18 o                         
 -13   5   7        653.36        594.48        13.40 o                         
 -11   5   7         15.79         20.06         5.87 o                         
  -9   5   7         17.16          9.43         5.48 o                         
  -7   5   7        374.99        330.34         9.70 o                         
  -5   5   7          1.79          6.85         4.94 o                         
  -3   5   7        987.42       1006.95        14.15 o                         
  -1   5   7        811.20        857.97        14.52 o                         
   1   5   7        669.73        703.70        13.75 o                         
   3   5   7        330.46        341.14         9.43 o                         
   5   5   7       2356.24       2431.74        24.22 o                         
   7   5   7         24.07         27.04         5.77 o                         
   9   5   7          2.18          3.39         5.28 o                         
  11   5   7          3.75         12.25         6.10 o                         
  13   5   7        333.02        337.00        11.18 o                         
  15   5   7        642.07        641.22        18.06 o                         
  17   5   7          1.53          2.41         8.53 o                         
 -16   6   7         20.97         15.54         7.16 o                         
 -14   6   7        380.21        325.22        11.40 o                         
 -12   6   7          1.49          4.24         5.97 o                         
 -10   6   7       1119.52       1087.94        16.69 o                         
  -8   6   7         10.73         13.32         5.97 o                         
  -6   6   7         91.08        103.97         7.48 o                         
  -4   6   7        469.24        458.99        11.78 o                         
  -2   6   7          0.12          3.00         5.53 o                         
   0   6   7          0.22          3.42         6.02 o                         
   2   6   7       5499.76       5849.03        55.51 o                         
   4   6   7          3.67         18.20         5.98 o                         
   6   6   7        153.02        133.55         7.67 o                         
   8   6   7        115.35        120.09         8.02 o                         
  10   6   7         65.70         79.67         8.19 o                         
  12   6   7         13.71         19.42         7.14 o                         
  14   6   7        264.20        254.18        10.83 o                         
 -15   7   7         33.32         37.12         7.93 o                         
 -13   7   7         13.55         16.76         7.33 o                         
 -11   7   7        419.50        428.67        12.94 o                         
  -9   7   7        260.11        235.64        10.24 o                         
  -7   7   7         23.16         26.37         6.59 o                         
  -5   7   7        445.55        429.92        13.78 o                         
  -3   7   7          0.26         -1.38         5.99 o                         
  -1   7   7        621.10        581.76        13.39 o                         
   1   7   7         81.82         76.78         7.84 o                         
   3   7   7        720.39        732.97        15.53 o                         
   5   7   7        534.99        612.79        15.76 o                         
   7   7   7       1315.71       1292.09        21.94 o                         
   9   7   7         12.30         19.61         7.90 o                         
  11   7   7          0.00         -8.61         7.43 o                         
  13   7   7         10.92          5.75         8.35 o                         
 -12   8   7         19.71         33.15         8.48 o                         
 -10   8   7         60.84         59.47         8.82 o                         
  -8   8   7         52.65         66.98         8.17 o                         
  -6   8   7        124.00        125.01         9.12 o                         
  -4   8   7          3.86         -0.48         6.68 o                         
  -2   8   7         57.26         50.51         7.70 o                         
   0   8   7          0.39          0.22         7.12 o                         
   2   8   7        114.96        120.83         8.70 o                         
   4   8   7         39.16         32.67         7.99 o                         
   6   8   7       1911.94       1977.10        30.27 o                         
   8   8   7          0.73         10.24         8.17 o                         
  10   8   7         83.52        105.99        14.80 o                         
  -7   9   7          0.61         -8.30         8.10 o                         
  -5   9   7          7.30          3.41         7.50 o                         
  -3   9   7        506.21        553.78        16.34 o                         
  -1   9   7         82.31         67.86         9.60 o                         
   1   9   7         46.13         26.97         8.45 o                         
   3   9   7        852.98        827.80        24.80 o                         
   5   9   7        147.46        149.94        11.55 o                         
 -18   0   8        310.51        303.95        17.19 o                         
 -16   0   8        186.21        198.35        12.94 o                         
 -14   0   8        287.83        247.69        13.41 o                         
 -12   0   8        820.14        805.98        21.24 o                         
 -10   0   8        152.45        122.92         9.56 o                         
  -8   0   8        576.04        473.61        14.92 o                         
  -6   0   8        171.53        170.20        10.13 o                         
  -4   0   8        164.59        133.87         9.39 o                         
  -2   0   8        852.46        776.45        17.76 o                         
   0   0   8        526.59        521.17        18.46 o                         
   2   0   8         29.07         42.53         6.70 o                         
   4   0   8       3765.71       3851.46        44.58 o                         
   6   0   8       1240.64       1206.04        19.91 o                         
   8   0   8         13.26         22.04         7.13 o                         
  10   0   8        111.61        112.04         8.54 o                         
  12   0   8         39.43         47.40         8.40 o                         
  14   0   8         52.53         81.29         9.90 o                         
  16   0   8         45.39         81.87         9.44 o                         
 -19   1   8        235.72        264.22        12.81 o                         
 -17   1   8        404.37        373.23        12.41 o                         
 -15   1   8        125.78        142.02         8.25 o                         
 -13   1   8        165.44        152.15         7.69 o                         
 -11   1   8        147.07        127.63         7.32 o                         
  -9   1   8        215.30        223.41         8.19 o                         
  -7   1   8          6.15         -1.61         4.99 o                         
  -5   1   8          4.94          6.17         5.01 o                         
  -3   1   8         17.21          8.72         4.31 o                         
  -1   1   8        862.89        822.15        11.38 o                         
   1   1   8         44.67         49.56         5.15 o                         
   3   1   8        121.35        117.71         6.17 o                         
   5   1   8       2048.30       2104.26        20.50 o                         
   7   1   8        285.04        271.22         8.25 o                         
   9   1   8          4.60         18.62         4.87 o                         
  11   1   8          1.19          5.15         5.08 o                         
  13   1   8        277.31        252.17         8.57 o                         
  15   1   8          8.64          3.28         6.98 o                         
  17   1   8        270.51        277.74        11.62 o                         
 -18   2   8        178.79        195.59        10.47 o                         
 -16   2   8        245.97        232.50         9.55 o                         
 -14   2   8        649.21        655.72        15.78 o                         
 -12   2   8        650.40        633.67        13.34 o                         
 -10   2   8          8.89         11.48         5.59 o                         
  -8   2   8         21.00         17.58         5.45 o                         
  -6   2   8        469.82        492.15        12.52 o                         
  -4   2   8         53.77         72.14         5.80 o                         
  -2   2   8         36.65         39.19         5.07 o                         
   0   2   8       3940.11       4319.16        36.73 o                         
   2   2   8         10.18         16.89         4.87 o                         
   4   2   8        663.89        641.10        12.73 o                         
   6   2   8        243.23        230.93         8.06 o                         
   8   2   8        322.99        320.12        10.97 o                         
  10   2   8        390.44        357.16        12.57 o                         
  12   2   8         52.11         46.45         6.30 o                         
  14   2   8         42.20         65.82         8.34 o                         
  16   2   8         93.59        154.09        10.59 o                         
 -17   3   8        717.05        653.52        18.40 o                         
 -15   3   8        295.11        308.00        11.52 o                         
 -13   3   8         48.23         46.56         6.89 o                         
 -11   3   8         15.47         20.39         5.79 o                         
  -9   3   8        598.38        544.21        14.47 o                         
  -7   3   8         51.03         50.67         5.88 o                         
  -5   3   8        618.34        598.33        12.96 o                         
  -3   3   8       1133.17       1174.20        15.72 o                         
  -1   3   8        943.40        930.56        13.65 o                         
   1   3   8        223.15        221.68         8.06 o                         
   3   3   8       3912.94       4134.79        36.28 o                         
   5   3   8        272.97        253.13         8.83 o                         
   7   3   8        662.73        638.68        12.94 o                         
   9   3   8          0.65         -2.37         5.58 o                         
  11   3   8         24.36         22.13         6.12 o                         
  13   3   8        967.10       1018.37        22.73 o                         
  15   3   8         17.55         18.40         7.71 o                         
 -16   4   8         13.19         10.44         7.00 o                         
 -14   4   8         84.24         60.53         7.38 o                         
 -12   4   8         90.00         90.05         7.13 o                         
 -10   4   8          1.64         -2.59         5.41 o                         
  -8   4   8         18.67          5.35         5.93 o                         
  -6   4   8        758.29        804.35        15.99 o                         
  -4   4   8         23.40         21.35         5.72 o                         
  -2   4   8        138.54        146.01         7.51 o                         
   0   4   8        120.61        138.19         7.81 o                         
   2   4   8        440.67        411.86        13.41 o                         
   4   4   8        274.03        242.23         8.95 o                         
   6   4   8        244.76        234.60         9.19 o                         
   8   4   8         83.53         94.75         7.51 o                         
  10   4   8         28.90         30.92         7.05 o                         
  12   4   8         85.92         93.30         7.77 o                         
  14   4   8          1.52          5.99         8.09 o                         
 -15   5   8         19.90         18.25         7.31 o                         
 -13   5   8         94.76        116.73         8.21 o                         
 -11   5   8          0.55          6.45         6.08 o                         
  -9   5   8         42.67         45.01         6.69 o                         
  -7   5   8         12.38         30.36         6.44 o                         
  -5   5   8        306.84        336.07        11.89 o                         
  -3   5   8          4.42         10.45         5.97 o                         
  -1   5   8        204.52        219.94         9.40 o                         
   1   5   8        384.63        388.16        13.53 o                         
   3   5   8          1.30          2.48         5.79 o                         
   5   5   8        110.19        122.12         8.41 o                         
   7   5   8        103.54         99.50         8.10 o                         
   9   5   8        184.90        222.41        10.42 o                         
  11   5   8        190.13        165.49        10.41 o                         
  13   5   8         93.59        127.84        11.59 o                         
 -12   6   8          9.98         21.41         7.53 o                         
 -10   6   8        429.25        422.43        12.79 o                         
  -8   6   8         95.37        120.28         8.64 o                         
  -6   6   8        133.40        142.48         8.58 o                         
  -4   6   8        384.51        358.67        10.91 o                         
  -2   6   8          9.18          1.54         6.24 o                         
   0   6   8         48.69         54.78         7.41 o                         
   2   6   8         52.75         45.19         7.56 o                         
   4   6   8          0.41          5.96         7.21 o                         
   6   6   8        262.71        260.91        12.44 o                         
   8   6   8          3.46         -2.42         7.64 o                         
  10   6   8         26.40         40.08         9.77 o                         
  -9   7   8         31.85         19.99         7.68 o                         
  -7   7   8         34.29         31.75         7.71 o                         
  -5   7   8        357.31        358.03        12.99 o                         
  -3   7   8        195.59        181.86        10.40 o                         
  -1   7   8         81.39        111.14         9.10 o                         
   1   7   8         36.16         44.19         8.03 o                         
   3   7   8          7.66          0.26         7.76 o                         
   5   7   8        551.74        557.99        17.18 o                         
   7   7   8          0.09          2.10         8.62 o                         
  -4   8   8        313.29        283.72        12.48 o                         
  -2   8   8          1.19         12.79         7.74 o                         
   0   8   8         44.55         47.33         8.96 o                         
   2   8   8         21.30         18.37         8.97 o                         
 -15   1   9        171.02        200.53        10.34 o                         
 -13   1   9        107.27        167.12         9.07 o                         
 -11   1   9        214.97        158.16         8.42 o                         
  -9   1   9        608.94        579.48        13.32 o                         
  -7   1   9          6.54         16.02         5.99 o                         
  -5   1   9        129.92        101.02         7.51 o                         
  -3   1   9         16.94         11.57         5.85 o                         
  -1   1   9         11.94         12.18         6.37 o                         
   1   1   9          0.70          8.42         6.64 o                         
   3   1   9        640.06        644.07        15.39 o                         
   5   1   9        112.96        115.50         8.49 o                         
   7   1   9        406.45        376.30        12.94 o                         
   9   1   9         91.12         84.38         8.81 o                         
  11   1   9          2.16          6.77         8.85 o                         
  13   1   9        288.62        284.75        18.31 o                         
 -14   2   9        236.30        227.32        10.38 o                         
 -12   2   9          2.21         -0.67         6.42 o                         
 -10   2   9        168.58        167.36         8.43 o                         
  -8   2   9        105.92        112.48         7.69 o                         
  -6   2   9        197.23        175.61         8.51 o                         
  -4   2   9        365.53        386.13        11.00 o                         
  -2   2   9        260.09        277.12        10.13 o                         
   0   2   9         14.32         11.64         6.63 o                         
   2   2   9         15.80          7.92         6.52 o                         
   4   2   9        710.34        713.45        15.58 o                         
   6   2   9        157.34        171.51         9.32 o                         
   8   2   9         25.82         28.88         7.01 o                         
  10   2   9         13.42          5.74         7.08 o                         
  12   2   9          8.95          3.57         9.05 o                         
 -13   3   9        199.42        189.79         9.56 o                         
 -11   3   9         48.00         56.08         7.67 o                         
  -9   3   9        101.48        111.80         8.65 o                         
  -7   3   9        415.34        433.71        12.10 o                         
  -5   3   9       1087.11       1127.01        17.73 o                         
  -3   3   9          4.47         23.66         6.56 o                         
  -1   3   9          9.60         13.28         6.58 o                         
   1   3   9        132.47        150.92         8.58 o                         
   3   3   9        260.61        254.64        10.89 o                         
   5   3   9        334.46        324.19        11.30 o                         
   7   3   9        197.67        208.10        10.06 o                         
   9   3   9          0.00         -5.06         7.00 o                         
  11   3   9         72.43        107.64         9.02 o                         
 -12   4   9       1091.77       1035.78        22.71 o                         
 -10   4   9        235.81        234.95        10.63 o                         
  -8   4   9        199.90        213.57        10.52 o                         
  -6   4   9          2.48          3.74         6.68 o                         
  -4   4   9          0.75         -0.96         6.93 o                         
  -2   4   9          3.03          3.66         6.51 o                         
   0   4   9       1433.47       1459.17        27.01 o                         
   2   4   9        202.99        202.44        10.29 o                         
   4   4   9          0.01         -5.53         6.71 o                         
   6   4   9        314.34        323.78        13.23 o                         
   8   4   9         18.51         19.07         8.34 o                         
  10   4   9         20.14          6.46         8.45 o                         
 -11   5   9          0.74         -8.65         7.43 o                         
  -9   5   9         73.24         77.54         9.45 o                         
  -7   5   9         62.04         92.90        10.14 o                         
  -5   5   9          0.07          2.29         8.22 o                         
  -3   5   9        180.58        183.10        10.95 o                         
  -1   5   9        541.70        527.22        15.47 o                         
   1   5   9        119.00        118.48         9.31 o                         
   3   5   9        360.59        340.27        12.94 o                         
   5   5   9         27.95         42.95         8.43 o                         
   7   5   9        151.62        147.11        11.20 o                         
  -6   6   9          3.22         10.06         8.43 o                         
  -4   6   9       1259.42       1361.93        25.42 o                         
  -2   6   9          8.19         15.20         7.89 o                         
   0   6   9          4.64          3.76         7.81 o                         
   2   6   9         22.79         30.87         8.70 o                         
   4   6   9         43.95         43.05         9.69 o                         
 -10   0  10          0.67         16.64        11.73 o                         
  -8   0  10        166.37        154.37        14.29 o                         
  -6   0  10         34.75         31.68        13.19 o                         
  -4   0  10         43.33         24.32        11.76 o                         
  -2   0  10        102.72        145.60        21.24 o                         
   0   0  10       1172.91       1257.99        31.62 o                         
   2   0  10        578.45        614.91        31.37 o                         
   4   0  10          4.07         25.24        12.89 o                         
   6   0  10        453.99        476.36        23.67 o                         
  -9   1  10         54.71         70.88         9.43 o                         
  -7   1  10          0.96        -10.63         7.09 o                         
  -5   1  10         84.28         90.40         9.29 o                         
  -3   1  10        182.17        206.48        11.53 o                         
  -1   1  10        178.67        212.85        11.76 o                         
   1   1  10        560.71        545.90        17.16 o                         
   3   1  10        228.26        257.33        13.73 o                         
   5   1  10        462.56        496.61        17.00 o                         
   7   1  10        197.95        188.09        11.88 o                         
  -8   2  10         75.95         77.29         9.37 o                         
  -6   2  10        774.61        788.16        21.33 o                         
  -4   2  10        501.84        506.53        15.86 o                         
  -2   2  10         99.84        116.49        10.26 o                         
   0   2  10        338.02        337.44        13.78 o                         
   2   2  10        115.91        126.91        10.87 o                         
   4   2  10          2.92          6.59         8.65 o                         
   6   2  10         64.27         42.81         9.55 o                         
  -7   3  10         11.32         40.70         9.04 o                         
  -5   3  10         12.55         15.45         8.68 o                         
  -3   3  10        170.59        189.62        12.05 o                         
  -1   3  10        137.14        171.82        11.43 o                         
   1   3  10         24.33         35.22         9.06 o                         
   3   3  10          2.04         10.58         8.60 o                         
  -2   4  10        142.99        168.52        11.84 o                         
   0   4  10         14.65          9.05         8.98 o                         
                                                                                
